# Supplementary material for: Circular RNA Expression Signatures Provide Promising Diagnostic and Therapeutic Biomarkers for Chronic Lymphocytic Leukemia
Source: Cancers (Basel). 2023 Mar 1;15(5):1554. doi: 10.3390/cancers15051554 (PMC10000909; doi:10.3390/cancers15051554)
Supplement: Supplementary file 1 [file cancers-15-01554-s001.zip]

Archive with 4 entries (4 files):
- S1 - Differentially expressed RNAs.xlsx
- S2 - GO Biological Process.xlsx
- S3 - WikiPathway annotations.xlsx
- S4 - Drug sensitivity prediction.xlsx
