# Supplementary material for: Circular RNA Expression Signatures Provide Promising Diagnostic and Therapeutic Biomarkers for Chronic Lymphocytic Leukemia
Source: Cancers (Basel). 2023 Mar 1;15(5):1554. doi: 10.3390/cancers15051554 (PMC10000909; doi:10.3390/cancers15051554)
Supplement: Supplementary file 1 [file cancers-15-01554-s001.zip › S1 - Differentially expressed RNAs.xlsx]

## Sheet: Differentially expressed RNAs
Gene Symbol	Circbase ID	Position	Best Transcript	AveExpr	Log2(Fold Change)	adjp
CircMYH9	hsa_circ_0063144	chr22:36716264-36717866-	NM_002473	6.28226	7.50587	1.57e-71
CircCHPT1	hsa_circ_0006660	chr12:102107867-102110590+	NM_020244	2.7899	5.32687	1.69e-24
CircPDE4B	hsa_circ_0012898	chr1:66723329-66831449+	NM_001037341	6.06607	5.64311	6.9e-25
CircDENND2D	hsa_circ_0013505	chr1:111734761-111740611-	NM_024901	4.10181	4.68077	2.22e-24
CircRHOC	hsa_circ_0013552	chr1:113243748-113249678-	NM_001042679	6.06624	6.15849	6.25e-27
CircPSMB4	hsa_circ_0014158	chr1:151372456-151373831+	NM_002796	7.66804	3.43112	3.81e-44
CircLNPEP	hsa_circ_0073468	chr5:96271345-96365115+	NM_005575	7.44095	11.8657	1.38e-15
CircTP53BP2	hsa_circ_0016555	chr1:223971816-223976876-	NM_005426	5.92281	5.99645	1.34e-21
CircMDM2	hsa_circ_0099106	chr12:69229608-69233581+	ENST00000462284.1	4.60369	9.21335	3.73e-14
CircEIF4G2	hsa_circ_0021263	chr11:10824576-10826562-	NM_001172705	6.36847	3.44271	2.57e-46
CircRAPGEF3	hsa_circ_0026006	chr12:48143712-48145752-	NM_001098531	6.79863	2.12368	2.31e-06
CircPFDN5	hsa_circ_0026597	chr12:53691633-53693234+	NM_002624	7.98198	2.30378	2.98e-30
CircNCKAP1L	hsa_circ_0026779	chr12:54912697-54925141+	NM_005337	5.78235	5.21817	5.07e-07
CircGCN1L1	hsa_circ_0028712	chr12:120567079-120572209-	NM_006836	3.84991	4.78479	4.49e-10
CircSFSWAP	hsa_circ_0029441	chr12:132209949-132212973+	NM_004592	1.27257	6.82594	1.23e-08
CircMETTL17	hsa_circ_0031132	chr14:21464367-21464870+	NM_022734	1.51172	5.63273	7.53e-15
CircCCNDBP1	hsa_circ_0034944	chr15:43477465-43478431+	NM_012142	6.06837	2.03932	2.24e-08
CircGNB5	hsa_circ_0035315	chr15:52433336-52442122-	NM_016194	0.0579806	6.01649	6.14e-34
CircVPS4A	hsa_circ_0040048	chr16:69350127-69358946+	NM_013245	5.90527	4.98968	1.14e-05
CircCYB5B	hsa_circ_0040067	chr16:69482017-69500167+	NM_030579	3.51888	3.7687	6.2e-39
CircCDK10	hsa_circ_0040976	chr16:89759805-89760640+	NM_052988	6.17993	3.5065	4.91e-29
CircNLRP1	hsa_circ_0041724	chr17:5418792-5437308-	NM_033004	5.97155	3.13612	1.05e-23
CircTP53I13	hsa_circ_0042772	chr17:27896035-27898737+	NM_138349	5.63535	5.03867	3.87e-18
CircSTARD3	hsa_circ_0043454	chr17:37814027-37814775+	NM_006804	2.55199	4.45906	1.28e-11
CircTCF3	hsa_circ_0048279	chr19:1632036-1650286-	NM_003200	2.46721	5.29284	1.64e-30
CircPRKCSH	hsa_circ_0049466	chr19:11548696-11557165+	NM_002743	2.36882	4.28849	3.77e-06
CircKLF1	hsa_circ_0049619	chr19:12995236-12996956-	NM_006563	7.31392	2.15458	5.82e-31
CircSAMD1	hsa_circ_0049717	chr19:14199482-14201232-	NM_138352	6.82105	2.84367	1.57e-07
CircNDUFA13	hsa_circ_0050243	chr19:19636990-19638579+	NM_015965	4.01018	3.49314	1.94e-13
CircNUCB1	hsa_circ_0051793	chr19:49414405-49416453+	NM_006184	8.18833	2.25134	5.88e-19
CircDNTTIP1	hsa_circ_0060548	chr20:44430040-44440066+	NM_052951	6.54993	3.12203	7.71e-08
CircTH1L	hsa_circ_0061007	chr20:57569164-57570188+	NM_198976	2.1893	6.29071	3.87e-05
CircPRIC285	hsa_circ_0061163	chr20:62192702-62193556-	NM_001037335	4.28006	7.08526	1.63e-10
CircZMAT5	hsa_circ_0062782	chr22:30138406-30144560-	NM_019103	3.68586	4.07519	3.2e-32
CircC5orf25	hsa_circ_0001557	chr5:175749275-175772569+	NM_198567	6.99091	4.76519	2.48e-42
CircSEMA4A	hsa_circ_0014680	chr1:156124340-156128277+	NM_022367	5.81576	7.06911	0.00868
CircCD164	hsa_circ_0077581	chr6:109687716-109691670-	NM_006016	5.8288	2.20417	6.6e-11
CircCHMP7	hsa_circ_0083664	chr8:23116578-23119512+	NM_152272	5.54381	2.06047	3.53e-29
CircZNF395	hsa_circ_0083793	chr8:28214186-28341000-	NM_018660	7.39522	2.38526	3.43e-12
CircKAT6A	hsa_circ_0136546	chr8:41804108-41812929-	NM_001099412	4.97909	8.54393	1.92e-18
CircSRPR	hsa_circ_0024815	chr11:126134853-126135335-	NM_003139	5.39688	3.20561	3.71e-09
CircKTN1	hsa_circ_0102172	chr14:56083234-56086030+	NM_182926	2.8059	4.23088	5.17e-07
CircVASH1	hsa_circ_0102648	chr14:77237532-77239554+	NM_014909	2.5111	3.48534	1.32e-16
CircKAT8	hsa_circ_0105370	chr16:31131506-31131835+	ENST00000543774.2	1.26426	2.25282	3.82e-46
CircTCF4	hsa_circ_0108657	chr18:53070684-53131368-	NM_001083962	7.1795	3.904	1.05e-31
CircPRDM2	hsa_circ_0110661	chr1:14042035-14099683+	NM_012231	2.15429	4.84669	6.1e-08
CircRALGPS2	hsa_circ_0111314	chr1:178745816-178790839+	ENST00000367635.3	2.6927	2.97446	6.35e-27
CircENTPD6	hsa_circ_0114852	chr20:25190484-25199250+	ENST00000360031.2	7.43419	2.33014	4.62e-08
CircCAB39	hsa_circ_0119318	chr2:231655586-231678829+	NM_001130849	4.6007	2.32247	4.29e-26
CircHPS3	hsa_circ_0122354	chr3:148857790-148863333+	ENST00000296051.2	3.58956	2.47015	2.38e-22
CircVCP	hsa_circ_0086771	chr9:35056064-35060920-	NM_007126	5.09814	3.14382	5.62e-12
CircGBA2	hsa_circ_0138712	chr9:35739311-35739797-	ENST00000378094.4	5.69896	2.4887	4.76e-14
