# Supplementary material for: Circular RNA Expression Signatures Provide Promising Diagnostic and Therapeutic Biomarkers for Chronic Lymphocytic Leukemia
Source: Cancers (Basel). 2023 Mar 1;15(5):1554. doi: 10.3390/cancers15051554 (PMC10000909; doi:10.3390/cancers15051554)
Supplement: Supplementary file 1 [file cancers-15-01554-s001.zip › S2 - GO Biological Process.xlsx]

## Sheet: GO Biological Process
Term	Overlap	P-value	Adjusted P-value	Odds Ratio	Combined Score	Genes
mRNA processing (GO:0006397)	111/274	1.2113e-34	5.70885e-31	5.36449	418.946	HNRNPU;CASC3;PNN;RAVER1;PAPOLA;SNIP1;TXNL4A;SRRM2;SCAF11;METTL3;PRPF4B;ZCRB1;GTF2F1;WBP11;CDC40;SRRM1;WDR77;PRPF6;HNRNPUL1;CLNS1A;PRPF3;SRSF2;SNRNP200;SRSF6;SF1;ZCCHC8;RBM8A;CSTF3;CSTF2;CWF19L2;PCBP1;PCBP2;SYMPK;SMN1;RBM10;SRPK2;CPSF4;HSPA8;CPSF7;PRPF38A;CPSF1;FUS;ALYREF;NONO;CPSF2;UPF3B;SRPK1;CHERP;HNRNPM;HNRNPK;HNRNPD;HNRNPC;CDK13;SUGP1;DDX46;DDX42;DDX41;YBX1;ELAVL1;COIL;RBM4;SART1;PCF11;SNRNP7…
protein phosphorylation (GO:0006468)	113/300	8.27755e-32	1.95061e-28	4.75801	340.527	CCNH;HNRNPU;CASC3;PNN;ALKBH5;RAVER1;PAPOLA;SNIP1;PRKACA;TXNL4A;SRRM2;SCAF11;METTL3;PRPF4B;ZCRB1;GTF2F1;THOC5;WBP11;CDC40;SRRM1;PRPF6;HNRNPUL1;ZC3H11A;PRPF3;SRSF2;SNRNP200;SRSF6;SF1;ZCCHC8;RBM8A;CSTF3;CSTF2;CWF19L2;PCBP1;PCBP2;SYMPK;RPRD1B;RBM10;CPSF4;HSPA8;CPSF7;PRPF38A;CPSF6;CPSF1;FUS;ALYREF;NONO;CPSF2;UPF3B;CHERP;HNRNPM;CDK7;HNRNPK;SON;HNRNPD;HNRNPC;SUGP1;DDX46;DDX42;DDX41;YBX1;ELAVL1;RBM4;SART…
regulation of intracellular signal transduction (GO:1902531)	101/251	2.4935e-31	3.91729e-28	5.2844	372.373	HNRNPU;CASC3;PNN;RAVER1;PAPOLA;SNIP1;TXNL4A;SRRM2;METTL3;PRPF4B;ZCRB1;GTF2F1;WBP11;CDC40;SRRM1;PRPF6;HNRNPUL1;PRPF3;SRSF2;SNRNP200;SRSF6;SF1;ZCCHC8;RBM8A;CSTF3;CSTF2;CWF19L2;PCBP1;PCBP2;SYMPK;RBM10;CPSF4;HSPA8;CPSF7;PRPF38A;CPSF1;FUS;ALYREF;NONO;CPSF2;UPF3B;CHERP;HNRNPM;HNRNPK;HNRNPD;HNRNPC;SUGP1;DDX46;DDX42;DDX41;YBX1;ELAVL1;RBM4;SART1;PCF11;SNRNP70;DHX16;RBM5;RBM6;RBM17;RBM14;RBM15;NCBP1;NCBP2;…
cellular response to DNA damage stimulus (GO:0006974)	159/547	4.73874e-29	5.58342e-26	3.25705	212.422	RB1;KDM1A;ZBTB21;ARID4A;ENO1;IKZF1;NR3C1;CCAR2;EIF4ENIF1;RPS6KA5;KAT5;TRIM28;DPF2;ENPP1;CIR1;KAT7;MEN1;DAXX;TLE2;TLE1;SMARCC2;TSC1;PASK;PUS7;GTPBP4;ILF3;KAT6A;NCL;ZNF318;TIMELESS;KHDRBS1;L3MBTL3;TSHZ3;SHC1;GATA3;PDS5A;GIGYF2;FXR1;HMBOX1;LARP1;FXR2;NACC1;DHX36;DMAP1;SUDS3;ZNF148;ZBTB7A;HEXIM1;HSPA8;JUN;PHC2;XRCC6;PHC1;CBX5;PHF10;XRCC5;NONO;PHF12;PCIF1;HMGA1;EIF2AK2;PA2G4;FOXN3;PHC3;SMARCA2;TRERF1;…
positive regulation of transcription, DNA-templated (GO:0045893)	263/1183	1.4905e-26	1.40494e-23	2.31278	137.537	ATF1;ATF2;MAML1;HNRNPU;ELK1;DCAF6;ELK4;RPS6KA3;ZNF609;RPS6KA5;TRIM28;KAT5;CHEK1;DPF2;KAT7;ATXN7L3;JUNB;CDK5RAP2;MED1;SMARCC1;SMARCC2;WDR75;MED4;HCFC1;RUNX1;PRKD2;ZFPM1;SKAP1;ASF1A;ATF4;ZNF395;PRKDC;PIK3R2;XPC;GATA3;PIK3R1;PRDM10;PCBP1;DHX36;HIVEP1;FADD;TP53BP1;RREB1;SNX5;EGR1;STAT5B;CREBBP;JUN;EGR2;XRCC6;JUND;BCL11B;EAF2;SMARCA5;NFATC2;INO80;SMARCA2;TRERF1;FLI1;SMARCA4;SETX;MLLT10;FUBP3;HNRNPD;ZN…
mRNA splicing, via spliceosome (GO:0000398)	141/496	8.23637e-25	6.46967e-22	3.13688	173.959	TP53RK;MAML1;CCNH;LIPE;STK10;RPS6KA3;SLK;RPS6KA5;AKT2;CHEK1;PRKACA;PRKACB;MAP3K7;PRKCI;MORC3;PRKCD;DYRK1A;MATK;ADAM10;LMTK2;PRKCA;PRPF4B;CSNK1D;CSNK1E;PASK;VRK3;PRKAB1;NRBP1;CDC25B;BCR;ILF3;MELK;PRKAR1B;SIK3;PRKCQ;PRKD2;MAPKAPK5;ULK1;TNIK;SIK2;CSNK1G2;BRSK2;PXK;PRKDC;STK39;NLK;STK4;STK3;PRDX4;STK38;GRK6;ABL1;ABL2;RIPK1;CLSPN;MARK3;CDK17;SRPK2;NEK4;INSR;NEK7;EIF2AK2;BRAF;CLK3;SRPK1;MEX3B;CDK7;CDK6…
negative regulation of transcription, DNA-templated (GO:0045892)	218/948	5.10855e-24	3.43951e-21	2.39144	128.256	RB1;EHMT2;HNRNPU;IKZF1;ENO1;NOC2L;CCAR2;ELK4;RPS6KA5;TRIM28;KAT5;DPF2;KAT7;MED1;DAXX;SMARCC2;HCFC1;RUNX1;ZFPM1;ATF4;L3MBTL3;TSHZ3;CTR9;NEDD4L;GATA3;ZBTB5;MTDH;MIER3;MIER1;HIVEP1;ZNF148;ZBTB7A;RREB1;HEXIM1;CREBBP;JUN;XRCC6;PHC2;PHC1;XRCC5;BCL11A;IRF2BP1;LARP7;IRF2BP2;PA2G4;SMARCA2;PHC3;TRERF1;SMARCA4;RCOR3;RCOR1;BAP1;EZH2;SUV39H1;NKAP;RSF1;CTCF;BRCA1;PTPRK;LIMD1;PHF6;MECP2;NIPBL;SCML2;C1QBP;ZMYM5;…
negative regulation of nucleic acid-templated transcription (GO:1903507)	130/464	2.46408e-22	1.32784e-19	3.06236	152.368	RB1;KDM1A;ZBTB21;ARID4A;ENO1;IKZF1;NR3C1;CCAR2;RPS6KA5;KAT5;TRIM28;DPF2;CIR1;KAT7;MEN1;DAXX;TLE2;TLE1;SMARCC2;ILF3;KAT6A;ZNF318;TIMELESS;KHDRBS1;L3MBTL3;TSHZ3;SHC1;GATA3;HMBOX1;NACC1;DMAP1;SUDS3;ZNF148;ZBTB7A;HEXIM1;HSPA8;JUN;PHC2;XRCC6;PHC1;CBX5;PHF10;XRCC5;NONO;PHF12;HMGA1;PA2G4;FOXN3;PHC3;SMARCA2;TRERF1;SMARCA4;YEATS2;SP3;MDM2;MAP3K10;RCOR3;BAP1;RCOR1;EZH2;KDM5C;LDB1;SUV39H1;CHD8;NKAP;ZC3H8;RS…
mRNA-containing ribonucleoprotein complex export from nucleus (GO:0071427)	51/99	2.53565e-22	1.32784e-19	8.20341	407.926	SMG1;NUP107;NUP188;CASC3;SMG7;SMG6;GLE1;ALKBH5;NUP62;AGFG1;NUP214;NDC1;UPF1;NUP210;NCBP1;NUP133;NCBP2;THOC5;CDC40;SRRM1;WDR33;NUP93;ZC3H11A;NUP50;SRSF2;NUP98;SRSF6;SLBP;NUP205;POM121;RBM8A;POLDIP3;NUP160;RBM15B;POM121C;FIP1L1;U2AF2;TPR;SYMPK;NUP88;SRSF11;RANBP2;CPSF4;CPSF1;ALYREF;CPSF2;UPF3B;NUP153;MCM3AP;HNRNPA2B1;NUP35
mRNA export from nucleus (GO:0006406)	53/107	4.16414e-22	1.96256e-19	7.58194	373.262	SMG1;NUP107;NUP188;CASC3;SMG7;SMG6;GLE1;ALKBH5;NUP62;AGFG1;NUP214;NDC1;UPF1;NUP210;NCBP1;NUP133;NCBP2;THOC5;CDC40;SRRM1;WDR33;NUP93;ZC3H11A;NUP50;SRSF2;NUP98;SRSF6;SLBP;NUP205;POM121;RBM8A;POLDIP3;NUP160;IWS1;RBM15B;POM121C;FIP1L1;PABPN1;U2AF2;TPR;SYMPK;NUP88;SRSF11;RANBP2;CPSF4;CPSF1;ALYREF;CPSF2;UPF3B;NUP153;MCM3AP;HNRNPA2B1;NUP35
positive regulation of transcription by RNA polymerase II (GO:0045944)	205/908	1.34068e-21	5.74419e-19	2.32464	111.725	ATF1;ATF2;MAML1;HNRNPU;ELK1;DCAF6;ELK4;RPS6KA3;ZNF609;RPS6KA5;KAT5;DPF2;KAT7;JUNB;MED1;MED4;HCFC1;RUNX1;SUB1;PRKD2;ZFPM1;SKAP1;ATF4;ZNF395;PRKDC;MEPCE;PIK3R2;GATA3;PIK3R1;PRDM10;PCBP1;DHX36;HIVEP1;FADD;TP53BP1;RREB1;EGR1;STAT5B;CREBBP;JUN;EGR2;XRCC6;JUND;BCL11B;EAF2;SMARCA5;LARP7;INO80;SMARCA2;TRERF1;SMARCA4;SETX;MLLT10;FUBP3;CDK12;CDK13;TCF20;RSF1;BRCA1;AATF;IKBKB;MED12;MYDGF;MED14;MED13;NCOA2;P…
RNA export from nucleus (GO:0006405)	52/106	1.80416e-21	7.08583e-19	7.43563	355.157	SMG1;NUP107;NUP188;CASC3;SMG7;SMG6;GLE1;ALKBH5;NUP62;AGFG1;NUP214;NDC1;UPF1;NUP210;NCBP1;NUP133;NCBP2;THOC5;CDC40;SRRM1;WDR33;NUP93;ZC3H11A;NUP50;SRSF2;NUP98;SRSF6;SLBP;NUP205;POM121;RBM8A;POLDIP3;NUP160;RBM15B;POM121C;FIP1L1;U2AF2;TPR;SYMPK;NUP88;HNRNPA1;SRSF11;RANBP2;CPSF4;CPSF1;ALYREF;CPSF2;UPF3B;NUP153;MCM3AP;HNRNPA2B1;NUP35
phosphorylation (GO:0016310)	116/400	2.2672e-21	8.21946e-19	3.20257	152.237	PANK2;TP53RK;MAML1;LIPE;STK10;RPS6KA5;CHEK1;PRKACA;PRKACB;PRKCI;MORC3;PRKCD;DYRK1A;MATK;ADAM10;LMTK2;PRKCA;PRPF4B;CSNK1D;CSNK1E;PASK;PRKAB1;NRBP1;CDC25B;BCR;ILF3;MELK;PRKAR1B;SIK3;PRKD2;ULK1;TNIK;SIK2;CSNK1G2;BRSK2;PXK;PRKDC;STK39;NLK;STK4;STK3;STK38;GRK6;ABL1;PGK2;MARK3;NADK;CDK17;SRPK2;NEK4;INSR;NEK7;EIF2AK2;BRAF;CLK3;SRPK1;MEX3B;CDK7;CDK6;WNK1;STK26;WNK2;CDK2;AAK1;CDK1;PI4KA;CDK12;CDK13;MAP3K1…
mRNA transport (GO:0051028)	51/104	4.48303e-21	1.50918e-18	7.4274	348.003	SMG1;NUP107;NUP188;CASC3;SMG7;SMG6;GLE1;ALKBH5;NUP62;AGFG1;NUP214;NDC1;UPF1;NUP210;NCBP1;NUP133;NCBP2;THOC5;CDC40;SRRM1;WDR33;NUP93;ZC3H11A;NUP50;SRSF2;NUP98;SRSF6;SLBP;NUP205;POM121;RBM8A;POLDIP3;NUP160;RBM15B;POM121C;FIP1L1;U2AF2;TPR;SYMPK;NUP88;SRSF11;RANBP2;CPSF4;CPSF1;ALYREF;CPSF2;UPF3B;NUP153;MCM3AP;HNRNPA2B1;NUP35
regulation of intracellular signal transduction (GO:1902531)	122/437	6.90625e-21	2.16994e-18	3.03956	141.102	TRIO;TP53RK;EHMT2;ITSN1;FAM13A;ARAF;ARHGAP39;NOC2L;ARHGAP35;SYDE2;KAT5;CHEK1;ARHGDIB;EP300;NBN;DAXX;PRKAB2;RALBP1;PRKAB1;BCR;TIAM1;DEPDC1B;PRKAR1B;PRKAR1A;KAT6A;PRKD2;MAPKAPK5;TNIK;SQSTM1;BLM;ARHGEF26;NOP2;PIK3R2;ARHGAP17;ARHGAP15;STK4;ARHGAP12;STK3;BRIP1;RACGAP1;PRKAR2B;PRKAR2A;PLCG2;TP53BP2;ECT2;ATRIP;BARD1;BRPF1;ARHGAP25;NET1;ARHGAP32;DLG1;ARHGAP30;CDK2;CDK1;MDM2;RAD9A;ARHGAP9;ARHGAP11A;PHF20;…
cellular response to DNA damage stimulus (GO:0006974)	105/350	1.14989e-20	3.38716e-18	3.35124	153.862	ATF2;RIF1;SMC5;SMC6;YY1;HELB;HERC2;TRIM28;CHEK1;NBN;MEN1;WDHD1;LIG1;METTL3;UBE2E2;CSNK1E;TIMELESS;ASF1A;BLM;VCP;PRKDC;BOD1L1;XPC;PDS5B;PSEN1;PDS5A;CDKN2AIP;VCPIP1;BCL2L11;UBR5;ABL1;TP53BP1;ATRIP;MORC2;BARD1;ZRANB3;UVRAG;CBX5;NEK4;XRCC5;NFATC2;INO80;SETX;POLA1;TDP1;CDK1;GRB2;UBA1;RAD18;BCL2L2;RAD9A;TOP2A;MUS81;FEN1;MCM7;SUV39H1;MCM10;BRCA1;AATF;NIPBL;TLK2;TOPBP1;BOK;VAV3;UPF1;USP47;PARP1;BAZ1B;SMC…
regulation of transcription by RNA polymerase II (GO:0006357)	391/2206	3.65952e-19	1.01455e-16	1.75847	74.6502	ATF1;RB1;ATF2;MAML1;EHMT2;ZNF292;HNRNPU;ENO1;NOC2L;ELK1;DCAF6;ELK4;BBX;SUPT20H;JUNB;MED1;RFX1;MED4;HCFC1;WDR77;ISL2;PRKAR1A;RFX7;PRKD2;SKAP1;ATF4;ZNF395;ZBTB8A;SRCAP;PRKDC;MYNN;NEDD4L;GATA3;PRDM10;MTDH;RAD21;ZNF148;ZBTB7A;RREB1;HEXIM1;CREBBP;JUN;JUND;IRF2BP1;LARP7;IRF2BP2;NFATC2;INO80;FLI1;NFATC4;SETX;MLLT10;HNRNPK;CDK12;CDK13;EZH2;ZNF496;PHF2;GMEB2;PHF20;TCF20;CTCF;PHF6;PHF8;MECP2;MED12;IKBKB;ME…
regulation of translation (GO:0006417)	66/178	1.08674e-18	2.84545e-16	4.56326	188.752	YBX1;ELAVL1;GLE1;RBM3;EIF4ENIF1;RPS6KA3;RBM4;ENC1;EIF2A;EIF5B;TSFM;UPF1;NCBP1;NCBP2;METTL3;CIRBP;TSC1;LARP4B;PASK;PUS7;ILF3;NEMF;NCL;MAPKAPK5;GAPDH;ZNF598;PRKDC;POLDIP3;NOLC1;FOXO3;TYMS;TOB1;GIGYF2;FXR1;CTIF;ATXN2;FXR2;LARP1;RNF139;TCOF1;DHX36;EIF4H;RPS3;IGF2BP3;IGF2BP2;EIF4B;EIF2B4;NPM1;PCIF1;EIF2AK2;UPF3B;SAMD4B;LARP4;EIF5;EIF6;RPS6KB1;CD28;HNRNPD;PLXNB2;VIM;EIF4G3;LSM14A;EIF3D;EIF4G2;EIF4G1;EI…
regulation of transcription, DNA-templated (GO:0006355)	392/2244	4.1466e-18	1.02857e-15	1.7246	69.0259	ATF1;RB1;ATF2;NUP107;ZNF292;ENO1;ELK1;RRP8;ELK4;BBX;SUPT20H;JUNB;CDK5RAP2;MED1;DAXX;RFX1;MED4;HCFC1;WDR77;ISL2;PRKAR1A;RFX7;PRKCQ;SKAP1;ATF4;ZNF395;ZBTB8A;SRCAP;MYNN;BAZ2A;XPC;GATA3;MTDH;RAD21;ZNF148;ZBTB7A;RREB1;HEXIM1;CDK17;CREBBP;JUN;PHC2;PHC1;JUND;IRF2BP1;IRF2BP2;NFATC2;PA2G4;PHC3;FLI1;NFATC4;HNRNPK;HNRNPD;EZH2;ZNF496;PHF2;GMEB2;PHF20;TCF20;CTCF;PHF6;PHF8;MECP2;MED12;IKBKB;ING5;MED14;NIPBL;ME…
gene expression (GO:0010467)	101/356	4.95086e-18	1.16442e-15	3.08984	123.121	NUP107;NUP188;RPL31;HNRNPU;ADARB1;CASC3;PWP1;GLE1;ALKBH5;RPS17;RPL18A;RPL37;AGFG1;NUP214;NUP210;RPS7;RPS8;THOC5;CDC40;SRRM1;NUP93;HNRNPUL1;DKC1;ZC3H11A;XRN2;SRSF2;NUP98;SRSF6;SLBP;NUP205;POM121;RBM8A;BAZ2A;NUP160;POM121C;TPR;SYMPK;EIF4EBP2;NUP88;CPSF4;CPSF1;ALYREF;CPSF2;UPF3B;NUP153;SETX;HNRNPK;FUBP3;HNRNPD;MPHOSPH10;EIF4G1;HBS1L;SMG1;MRPS16;ADAR;SMG7;SMG6;RBM3;RBM4;NUP62;RPLP2;RBM5;RBM6;NDC1;UPF…
peptidyl-serine phosphorylation (GO:0018105)	60/156	5.18839e-18	1.16442e-15	4.83145	192.292	GSK3B;SMG1;MAST3;MAST2;IKBKB;RPS6KA3;RPS6KA5;AKT2;TLK2;TLK1;PRKACA;MAP4K1;MORC3;PRKCI;MAP2K2;PDPK1;PRKCD;DYRK1A;LMTK2;CSNK1D;PRKCA;CSNK1E;VRK3;LATS1;MAPKAPK5;PRKCQ;PRKD2;ULK1;CSNK1G2;CAMK2D;ROCK1;PRKDC;ROCK2;STK39;TTK;NLK;STK4;STK38;MKNK2;MAPK1;RIPK1;RICTOR;CLSPN;MARK3;PAK2;SRPK2;HIPK1;MAPK14;PIKFYVE;RPS6KB1;WNK1;CAMK4;CDK2;RPS6KB2;CDK1;MAP3K10;PKN2;PKN1;MAP3K12;TAF1
chromatin remodeling (GO:0006338)	46/103	4.05812e-17	8.69361e-15	6.21407	234.539	RB1;KDM5A;HDAC4;INO80B;KDM5C;HDAC2;SMARCD2;SRCAP;HDAC1;CHD8;BAZ2A;CHD4;RSF1;CHD3;MYSM1;PAK1;RBBP4;BAHD1;SMARCAD1;MTA2;MORC2;ZBTB7A;BPTF;KDM6A;MBD3;SMARCE1;DAXX;SMARCC1;PBRM1;KDM4B;NPM1;SMARCC2;ATRX;MBD2;SMARCA5;INO80;BAZ1A;ARID1A;BAZ1B;SMARCA2;ARID1B;SIRT1;GATAD2B;HCFC1;SMARCA4;HNRNPC
ATP-dependent chromatin remodeling (GO:0043044)	28/42	6.53694e-17	1.3395e-14	15.3171	570.816	INO80B;HDAC2;SMARCD2;SRCAP;HDAC1;CHD8;RNF8;CHD4;CHD3;RBBP4;SMARCAD1;DMAP1;MTA2;MBD3;SMARCE1;PBRM1;SMARCC1;SMARCC2;MBD2;SMARCA5;INO80;ARID1A;ARID1B;SMARCA2;GATAD2B;SMARCA4;NASP;HNRNPC
RNA processing (GO:0006396)	63/179	1.30486e-16	2.56242e-14	4.19912	153.584	HNRNPU;ADAR;ADARB1;CCAR2;PPP1R9B;RBM3;RBM4;ALKBH5;KHSRP;DHX16;PRKACA;RBM5;RBM6;NCBP1;SCAF11;NCBP2;METTL3;DDX54;PRPF4B;TFIP11;ZCRB1;SRRM1;SFPQ;PRPF6;HNRNPUL1;DKC1;HNRNPH1;PRPF3;XRN2;SRSF2;LUC7L3;SNRPA1;PPIG;HNRNPH3;RBMS2;ZCCHC8;SF3B2;RBM8A;CSTF3;DDX20;NOL9;PABPN1;U2AF2;SF3B1;SRSF11;IVNS1ABP;SRPK2;SF3A3;RBM39;SF3A1;CPSF6;FUS;NONO;SRPK1;SETX;HNRNPK;SON;HNRNPA2B1;HNRNPD;MPHOSPH10;CDK12;HNRNPC;TARDBP
DNA metabolic process (GO:0006259)	82/277	4.72261e-16	8.90307e-14	3.26397	115.182	TOP2A;MUS81;TOP2B;FEN1;RIF1;MCM7;MCM10;BRCA1;HELB;KAT5;TRIM28;CHEK1;SMARCAD1;NBN;TOPBP1;KPNA2;MEN1;WDHD1;UPF1;PARP1;LIG1;RFC1;SETMAR;LIG3;CSNK1E;SMC1A;TERF2;DDB2;DBF4;TIMELESS;MCM3;MCM4;TERF2IP;MCM6;ASF1A;MCM2;SP100;BLM;DNMT1;VCP;PARG;PRKDC;UHRF1;PNKP;DOT1L;DDX21;XPC;PDS5B;TYMS;PDS5A;UNG;PRIMPOL;PURA;NT5E;WRN;SLX4;RAD21;RBBP8;ATRIP;BARD1;SRPK2;ZRANB3;CDT1;UVRAG;ACD;XRCC6;NPM1;XRCC5;PTGES3;XRCC1;I…
regulation of signal transduction by p53 class mediator (GO:1901796)	57/156	5.33045e-16	9.66247e-14	4.44416	156.292	TP53RK;PHF20;EHMT2;CHD4;BRCA1;CHD3;NOC2L;ING5;KAT5;PPP1R13L;CHEK1;EP300;NBN;RPL37;TOPBP1;DAXX;PRKAB2;PDPK1;PRKAB1;KAT6A;MAPKAPK5;BLM;HDAC2;PRKAA1;RNF34;HDAC1;NOP2;TAF9;BRIP1;WRN;RBBP4;TP53BP2;RBBP8;RICTOR;MTA2;RFFL;TAF9B;ATRIP;BARD1;HEXIM1;MBD3;BRPF1;TAF15;SSRP1;HIPK1;MAPK14;PML;RAD50;CDK2;CDK1;MDM2;TAF7;TAF6;TAF4;TAF3;RAD9A;TAF1
regulation of cellular response to stress (GO:0080135)	47/118	4.22084e-15	7.36771e-13	5.09539	168.651	GSK3B;NUP205;POM121;SMG1;CAMK2D;NUP107;NUP188;ROCK2;CCAR2;NUP160;RPTOR;CLN3;BAG4;POM121C;TPR;NUP62;HSF1;ABL1;EP300;MAPK1;NUP88;SLC38A2;MAPK3;NUP214;NDC1;RANBP2;HSPA8;CREBBP;HSP90AA1;NPM1;NUP210;NEK4;NUP133;PTGES3;NUP153;SIRT1;MANF;NUP93;DNAJC2;RSL1D1;NUP50;AKT1S1;NUP35;NUP98;MAPT;ATF4;EIF4G1
DNA repair (GO:0006281)	84/298	4.83322e-15	8.13534e-13	3.04611	100.41	MUS81;MDC1;FEN1;SETD2;UBXN1;DCLRE1C;NUCKS1;BRCA1;BABAM1;ALKBH5;HERC2;KAT5;TRIM28;EME1;CHEK1;UIMC1;TNKS1BP1;NBN;TOPBP1;KPNA2;MEN1;WDHD1;UPF1;USP47;PARP1;LIG1;LIG3;WRNIP1;RAD23A;CSNK1E;BAZ1B;SMC1A;SIRT1;RAD23B;DDB2;WDR33;RNF168;TIMELESS;ASF1A;BLM;VCP;PRKDC;CDCA5;PNKP;DOT1L;RNF8;XPC;PDS5B;PDS5A;UNG;PRIMPOL;VCPIP1;BRIP1;WRN;SLX4;MTA1;RAD21;ABL1;RBBP8;TP53BP1;ATRIP;BARD1;ZRANB3;UVRAG;NPM1;KDM4B;XRCC4;…
double-strand break repair (GO:0006302)	57/164	6.88981e-15	1.11971e-12	4.11001	134.022	MDC1;FEN1;DCLRE1C;UBXN1;RIF1;NUCKS1;SMC5;SMC6;BRCA1;YY1;BABAM1;HERC2;EME1;KAT5;SFR1;UIMC1;REV3L;SMARCAD1;TNKS1BP1;NBN;KPNA2;KDM2A;PARP1;NSMCE2;SETMAR;LIG3;BAZ1B;RNF168;SFPQ;BLM;VCP;PSMD14;PRKDC;CDCA5;RNF8;BRIP1;WRN;MTA1;SLX4;RAD21;RBBP8;TP53BP1;BARD1;XRCC6;KDM4B;XRCC4;XRCC5;POLM;SMARCA5;XRCC1;INO80;PALB2;SETX;POLA1;RAD50;TDP1;BAP1
regulation of apoptotic process (GO:0042981)	159/742	8.27099e-15	1.29937e-12	2.14318	69.4948	ANKLE2;TRIO;TFRC;ITSN1;PDCD5;ARAF;CCAR2;RPS6KA3;SLK;AKT2;CFL1;TRIM24;TNFRSF8;MED1;DAXX;PRKCI;ADAM10;SCRIB;TIAM1;MELK;BIN1;MADD;PHIP;ZNF830;RAF1;SQSTM1;PPIA;PPID;ATF4;NOTCH2;VCP;ARHGEF26;PRKDC;SHC1;PIK3R1;PSEN1;FOXO3;STK4;NDRG1;RTN4;MTDH;STK3;NCSTN;BAG4;BCL2L11;ABL1;TP53BP2;RIPK1;FADD;SUDS3;ECT2;ATG7;ZBTB7A;BARD1;CREBBP;JUN;STIL;BRAF;PA2G4;NFKB1;SETX;NET1;HNRNPK;SON;STK26;ALB;CDK1;NF1;CD28;MAP3K10…
peptidyl-serine modification (GO:0018209)	57/169	3.0663e-14	4.66177e-12	3.92541	122.142	GSK3B;SMG1;MAST3;MAST2;IKBKB;RPS6KA3;RPS6KA5;AKT2;TLK2;TLK1;PRKACA;MAP4K1;MORC3;PRKCI;PARP1;PDPK1;PRKCD;DYRK1A;LMTK2;CSNK1D;PRKCA;CSNK1E;VRK3;LATS1;MAPKAPK5;PRKCQ;PRKD2;ULK1;CSNK1G2;CAMK2D;ROCK1;PRKDC;ROCK2;STK39;TTK;STK4;STK38;MKNK2;MAPK1;RICTOR;CLSPN;MARK3;PAK2;SRPK2;HIPK1;MAPK14;RPS6KB1;WNK1;CAMK4;CDK2;RPS6KB2;CDK1;MAP3K10;PKN2;PKN1;MAP3K12;TAF1
regulation of mRNA stability (GO:0043488)	52/146	3.37215e-14	4.96655e-12	4.26183	132.205	YWHAB;HNRNPU;YBX1;ELAVL1;EIF4ENIF1;KHSRP;PSMD2;PSMD1;NUP214;METTL3;PRKCD;CIRBP;PRKCA;YWHAZ;RC3H2;PSMA5;PSMA3;XRN1;PDE12;THRAP3;PSME3;DCP2;PSMD14;ROCK1;ROCK2;PARN;GIGYF2;FXR1;FXR2;LARP1;EXOSC9;DHX36;E2F1;IGF2BP3;PSMF1;IGF2BP2;ZC3H14;EXOSC2;HSPA8;NPM1;TAF15;FUS;SAMD4B;PUM1;PUM2;PSMC4;PSMC1;SERBP1;HNRNPD;VIM;DCP1A;EIF4G1
transcription by RNA polymerase II (GO:0006366)	86/320	4.65599e-14	6.64959e-12	2.85136	87.5311	SETD2;GMEB2;CCNT2;ICE1;CCNH;MAML1;ICE2;GTF2B;INTS10;ZC3H8;NR3C1;AFF4;SNAPC5;PCF11;SNAPC4;TRIM24;PAPOLA;NELFB;NELFA;NELFE;GTF2I;MED1;PARP1;TSC22D1;NCBP1;NCBP2;PAX5;MED4;GTF2F1;NRBP1;WDR33;NCOR2;NCOR1;TFDP1;ATF4;YAP1;NOTCH2;SLBP;NFIX;HDAC3;HDAC1;CSTF3;CSTF2;CTR9;SRRT;TAF9;CSTF2T;DDX21;MLLT3;NR2C2;SUPT6H;HDAC9;IWS1;HDAC7;FIP1L1;PABPN1;POLR2A;LEO1;SYMPK;RPRD1B;TAF9B;RREB1;CPSF4;CREBBP;CPSF7;TAF15;INT…
regulation of cellular response to heat (GO:1900034)	36/79	4.88517e-14	6.77171e-12	6.42359	196.883	GSK3B;CAMK2D;NUP205;POM121;NUP107;NUP188;CCAR2;NUP160;RPTOR;BAG4;POM121C;NUP62;HSF1;TPR;EP300;MAPK1;NUP88;MAPK3;NDC1;NUP214;RANBP2;HSPA8;HSP90AA1;CREBBP;NUP133;NUP210;PTGES3;NUP153;SIRT1;NUP93;DNAJC2;NUP50;AKT1S1;NUP35;MAPT;NUP98
mitotic spindle organization (GO:0007052)	54/157	5.78007e-14	7.78327e-12	4.0405	123.162	ERCC6L;AHCTF1;NUP107;BCCIP;SMC3;MECP2;STMN1;SUN2;NUP133;SPICE1;KIF23;RANGAP1;SMC1A;CKAP5;EML4;DYNC1LI1;CLIP1;KIF2A;INCENP;KIF2C;NUP98;DYNC1I2;VCP;DCTN2;CDCA8;TTK;WDR62;NUP160;NSL1;CENPC;DSN1;SPAST;FLNA;MAP4;PCNT;BUB1;MAP9;CLASP1;DYNC1I1;CLASP2;CENPT;RANBP2;NEK9;CENPU;DYNC1H1;STIL;RCC2;STAG1;CENPF;STAG2;TAOK1;LSM14A;CCDC61;SPC24
positive regulation of nucleic acid-templated transcription (GO:1903508)	118/511	1.39467e-13	1.82586e-11	2.34158	69.3129	ELK1;ETS1;KAT5;TRIM28;EP300;ATXN7L3;CDK5RAP2;KCNH2;EOMES;MED1;SMARCC1;MAP2K2;SMARCC2;DYRK1A;MED4;HCFC1;RUNX1;ILF3;KAT6A;ZNF318;PHIP;SKAP1;ATF4;BLM;KMT2A;SHC1;KMT2B;XPC;GATA3;PSEN1;FOXO3;RAI1;TP53BP1;RREB1;SNX5;EGR1;CREBBP;JUN;EGR2;XRCC6;BRPF1;NEK4;HMGA1;NFATC2;SMARCA2;TRERF1;FLI1;NFKB1;SMARCA4;FUBP3;SP3;HNRNPD;TCF3;MAP3K12;ZNF496;KDM5A;RNF14;CHD8;RSF1;CTCF;BRCA1;PHF8;IKBKB;MED12;ING5;MED14;MED13;…
chromatin organization (GO:0006325)	50/142	1.74164e-13	2.21847e-11	4.18381	122.915	RB1;KDM5A;KDM5C;SETD2;SUV39H1;HP1BP3;NUCKS1;RSF1;CHD1;MYSM1;SMARCAD1;HMG20A;HMGN1;KDM6A;DAXX;SMARCC1;PBRM1;SMARCC2;ATRX;BAZ1A;ARID1A;BAZ1B;SAFB;SIRT1;HCFC1;HDAC4;HDAC2;SMARCD2;HDAC3;HDAC1;BAZ2A;SUPT6H;PAK1;HIRIP3;RBBP4;MTA2;MORC2;ZBTB7A;BPTF;SMARCE1;KDM4B;NPM1;SMARCA5;INO80;LRWD1;SMARCA2;SMARCA4;MCM3AP;BRWD1;EZH2
regulation of glycolytic process (GO:0006110)	33/71	2.74333e-13	3.40245e-11	6.65626	192.529	HDAC4;PFKFB2;NUP205;POM121;PRKAA1;NUP107;PFKFB3;NUP188;ZBTB20;PSEN1;NUP160;POM121C;NUP62;TPR;EP300;NUP88;ZBTB7A;GIT1;NDC1;NUP214;RANBP2;NUP133;NUP210;PGAM1;INSR;NUP153;CBFA2T3;NUP93;NCOR1;EIF6;NUP50;NUP35;NUP98
mRNA 3'-end processing (GO:0031124)	35/79	3.09376e-13	3.73869e-11	6.10022	175.712	SLBP;RBM8A;POLDIP3;CSTF3;CSTF2;CSTF2T;CASC3;FIP1L1;PABPN1;PCF11;U2AF2;PAPOLG;PAPOLA;LEO1;SYMPK;RPRD1B;SRSF11;CPSF4;CPSF7;CPSF6;NCBP1;CPSF1;NCBP2;ALYREF;CPSF2;UPF3B;RPRD2;THOC5;CDC40;SRRM1;WDR33;ZC3H11A;SRSF2;SRSF6;GRSF1
antigen receptor-mediated signaling pathway (GO:0050851)	58/185	6.41156e-13	7.55442e-11	3.52105	98.8553	DENND1B;ITK;CD3G;CD3E;CD3D;IKBKB;GRAP2;PSMD2;PSMD1;CD38;MAP3K7;NCK1;VAV3;SYK;PDPK1;THEMIS;BTN3A3;BTN3A2;LAX1;RC3H2;PSMA5;ZAP70;PSMA3;LCK;PSME3;PRKCQ;PRKD2;LCP2;CARD11;SKAP1;KHDRBS1;PSMD14;WAS;PIK3R2;GATA3;PIK3R1;THY1;PAK1;PLCG2;PLCG1;PSMF1;PAK2;PAG1;EIF2B5;EIF2B4;PLEKHA1;BTN2A1;RFTN1;NFATC2;NFKB1;PTPRC;TEC;WNK1;PSMC4;PSMC1;CD28;CD247;LAT
microtubule cytoskeleton organization involved in mitosis (GO:1902850)	46/128	6.91383e-13	7.94753e-11	4.3134	120.776	DYNC1I2;ERCC6L;AHCTF1;SETD2;NUP107;DCTN2;BCCIP;CDCA8;TTK;WDR62;NUP160;NSL1;CENPC;MECP2;DSN1;STMN1;NUSAP1;MAP4;PCNT;BUB1;CLASP1;DYNC1I1;CLASP2;CENPT;RANBP2;NEK9;SUN2;CENPU;DYNC1H1;STIL;NUP133;RCC2;RANGAP1;CKAP5;EML4;DYNC1LI1;CLIP1;CENPF;ESPL1;KIF2A;INCENP;TAOK1;TACC3;KIF2C;NUP98;SPC24
peptidyl-lysine modification (GO:0018205)	41/106	7.4523e-13	8.36255e-11	4.84415	135.273	HDAC4;ZNF451;NUP205;POM121;NUP107;NUP188;HDAC9;NUP160;SENP7;RNF113A;SENP5;KAT5;TRIM28;POM121C;TPR;NUP62;EP300;NUP88;ATP7A;NUP214;NDC1;RANBP2;EGR2;NUP210;NUP133;BCL11A;NSMCE2;NUP153;RANGAP1;SENP3;SIRT1;SIRT2;TOPORS;PIAS1;SIRT3;NUP93;NUP50;NDUFAB1;NUP35;VIPAS39;NUP98
ncRNA export from nucleus (GO:0097064)	23/38	8.35321e-13	9.1555e-11	11.7171	325.863	NDC1;NUP214;RANBP2;NUP205;POM121;NPM1;NUP107;SSB;NUP188;NUP133;NUP210;NCBP2;NUP153;TSC1;NUP160;NUP93;POM121C;NUP50;NUP62;TPR;NUP35;NUP88;NUP98
T cell receptor signaling pathway (GO:0050852)	52/158	1.21167e-12	1.29787e-10	3.77678	103.631	DENND1B;ITK;CD3G;CD3E;CD3D;IKBKB;GRAP2;PSMD2;PSMD1;MAP3K7;NCK1;PDPK1;THEMIS;BTN3A3;BTN3A2;RC3H2;PSMA5;ZAP70;PSMA3;LCK;PSME3;PRKCQ;PRKD2;LCP2;CARD11;SKAP1;KHDRBS1;PSMD14;WAS;PIK3R2;GATA3;PIK3R1;THY1;PAK1;PLCG2;PLCG1;PSMF1;PAK2;PAG1;EIF2B5;EIF2B4;BTN2A1;RFTN1;NFKB1;PTPRC;TEC;WNK1;PSMC4;PSMC1;CD28;CD247;LAT
nucleic acid metabolic process (GO:0090304)	32/71	1.7959e-12	1.8809e-10	6.28596	170.007	FEN1;DDX24;HNRNPU;ATXN2;NT5E;WRN;POLR2A;PCBP1;PCBP2;ENPP1;TOPBP1;KPNA2;HNRNPA1;HNRNPA3;NCBP1;WTAP;NCBP2;METTL3;DDX54;SETMAR;GTF2F1;HNRNPM;RAD50;HNRNPK;HNRNPH1;PDE12;XRN2;HNRNPA2B1;HNRNPD;HNRNPH2;HNRNPC;RBMX
RNA metabolic process (GO:0016070)	46/133	3.3217e-12	3.4033e-10	4.06435	107.423	TP53RK;DDX24;DDX20;PARN;HNRNPU;ADAR;NOL9;ADARB1;RBM3;RBM4;ATXN2;PABPN1;POLR2A;PAPOLG;PCBP1;DHX36;PCBP2;PAPOLA;HNRNPA1;RBM5;RBM6;RBM39;HNRNPA3;NCBP1;WTAP;NCBP2;METTL3;DDX54;TFIP11;GTF2F1;SND1;SETX;HNRNPM;HNRNPK;HNRNPUL1;DKC1;HNRNPH1;XRN2;HNRNPA2B1;HNRNPD;MPHOSPH10;HNRNPH2;HNRNPC;HNRNPH3;RBMX;RBMS2
tRNA transport (GO:0051031)	22/37	4.38435e-12	4.39648e-10	11.2028	292.986	NDC1;NUP214;RANBP2;NUP205;POM121;NUP107;SSB;NUP188;NUP133;NUP210;NUP153;YBX1;TOMM20;NUP160;NUP93;POM121C;NUP50;NUP62;TPR;NUP35;NUP88;NUP98
protein autophosphorylation (GO:0046777)	51/159	5.98404e-12	5.87558e-10	3.63355	93.8978	GSK3B;ITK;SMG1;STK10;SLK;EEF2K;RIOK2;MAP4K1;MAP2K2;PDPK1;CAD;MINK1;DYRK1A;LMTK2;OXSR1;PASK;MELK;MAPKAPK5;PRKD2;ULK1;SIK2;TNIK;CAMK2D;SRC;STK39;STK4;PAK1;MKNK2;ABL1;RIPK1;MARK3;PAK2;MAPK3;NTRK1;MAP3K3;INSR;EIF2AK2;MEX3B;PIKFYVE;TEC;STK26;WNK2;CAMK4;STK17B;TAOK1;AAK1;MAP3K10;CDK12;MAP3K11;MAP3K12;TAF1
protein sumoylation (GO:0016925)	27/55	7.89946e-12	7.59799e-10	7.37599	188.562	ZNF451;NUP205;POM121;NUP107;NUP188;NUP160;TRIM28;POM121C;NUP62;TPR;NUP88;NDC1;NUP214;RANBP2;EGR2;NUP133;NUP210;BCL11A;NSMCE2;NUP153;RANGAP1;TOPORS;PIAS1;NUP93;NUP50;NUP35;NUP98
negative regulation of transcription by RNA polymerase II (GO:0000122)	140/684	1.25373e-11	1.18177e-09	2.00942	50.441	RB1;ZNF451;RIF1;KDM1A;EHMT2;ZBTB21;HNRNPU;ENO1;NOC2L;NR3C1;ELK4;YY1;KAT5;DPF2;EP300;CIR1;MEN1;EOMES;MED1;KDM2B;HCFC1;SAP30;RUNX1;ERF;ZFPM1;PPID;ATF4;CTR9;NEDD4L;GATA3;PSEN1;FOXO3;ZBTB5;PHF21A;MTDH;HMBOX1;MIER3;TPR;MIER1;HIVEP1;E4F1;DMAP1;SUDS3;ZNF148;RREB1;ZBTB7A;BPTF;HEXIM1;CBX8;CREBBP;JUN;CBX5;BCL11A;PHF12;IRF2BP1;IRF2BP2;LARP7;SMARCA2;NFKB1;NFATC4;SMARCA4;DLG1;YEATS2;CNOT2;MDM2;ZNF536;MAFK;TCF…
regulation of DNA metabolic process (GO:0051052)	24/46	2.16235e-11	1.99826e-09	8.33655	204.723	CDT1;UPF1;SMG1;PARG;XRCC5;ALYREF;YLPM1;NUCKS1;WRNIP1;TERF2;SMG6;TICRR;TOM1L1;HELB;WDR70;SUB1;HNRNPD;SMARCAD1;TERF2IP;KAT7;NBN;KPNA2;MPHOSPH8;KPNA1
RNA 3'-end processing (GO:0031123)	30/69	2.71749e-11	2.46299e-09	5.88797	143.247	RBM8A;POLDIP3;CSTF3;CSTF2;CSTF2T;CASC3;FIP1L1;PABPN1;PCF11;U2AF2;PAPOLA;SYMPK;RPRD1B;SRSF11;CPSF4;CPSF7;NCBP1;CPSF1;NCBP2;ALYREF;CPSF2;UPF3B;RPRD2;THOC5;CDC40;SRRM1;WDR33;ZC3H11A;SRSF2;SRSF6
regulation of carbohydrate catabolic process (GO:0043470)	23/43	2.88876e-11	2.51028e-09	8.7853	213.198	NDC1;NUP214;RANBP2;NUP205;POM121;NUP107;NUP188;NUP133;NUP210;PGAM1;NUP153;NUP160;NUP93;POM121C;EIF6;NUP50;NUP62;TPR;EP300;NUP35;NUP88;NUP98;ZBTB7A
regulation of purine nucleotide metabolic process (GO:1900542)	23/43	2.88876e-11	2.51028e-09	8.7853	213.198	NDC1;NUP214;RANBP2;NUP205;POM121;NUP107;NUP188;NUP133;NUP210;PGAM1;NUP153;NUP160;NUP93;POM121C;EIF6;NUP50;NUP62;TPR;EP300;NUP35;NUP88;NUP98;ZBTB7A
regulation of mRNA splicing, via spliceosome (GO:0048024)	35/90	2.92946e-11	2.51028e-09	4.87713	118.288	KHDRBS1;RBM25;RBM8A;SFSWAP;HNRNPU;RBM3;FXR1;RBM4;RBM15B;FXR2;U2AF2;C1QBP;RBM7;HNRNPA1;ZBTB7A;RBM5;SRPK2;RBM39;RBM15;NCBP1;WTAP;CIRBP;LARP7;SRPK1;RBMXL1;HNRNPK;SON;THRAP3;NCL;NUP98;NSRP1;RBM23;SRSF6;RBMX;SF1
DNA replication (GO:0006260)	39/108	3.23028e-11	2.71862e-09	4.33596	104.739	BLM;FEN1;MCM7;PNKP;MCM10;BRCA1;ING5;HELB;BRIP1;WRN;KAT5;CHEK1;REV3L;RBBP8;KAT7;NBN;CLSPN;TOPBP1;ATRIP;BARD1;WDHD1;UPF1;RFC1;WRNIP1;NAP1L1;BAZ1A;TICRR;POLA1;POLA2;RAD50;DBF4;CDK2;TIMELESS;CDK1;MCM3;MCM4;MCM6;RAD9A;MCM2
regulation of small GTPase mediated signal transduction (GO:0051056)	46/141	3.34716e-11	2.76757e-09	3.7204	89.7372	ARHGAP11A;ARHGAP9;TRIO;ARHGEF26;SRC;FAM13A;ITSN1;ARHGAP39;ARHGAP17;PIK3R2;ARHGAP15;ARHGAP5;ARHGAP35;ARHGAP12;ARHGAP4;SYDE2;FGD3;AKAP13;RACGAP1;SH3BP1;ARHGDIB;NUP62;ITGAV;ECT2;ARHGEF11;VAV3;RALBP1;ARHGEF12;ARHGEF16;MYO9B;ARAP1;GMIP;ARHGAP25;CD2AP;BCR;NET1;TIAM1;ARHGAP32;DEPDC1B;ARHGAP30;ARHGEF1;ARHGEF2;ARHGEF7;SOS1;SQSTM1;ARHGEF6
double-strand break repair via nonhomologous end joining (GO:0006303)	28/62	4.10024e-11	3.3318e-09	6.29991	150.677	MDC1;DCLRE1C;RIF1;PSMD14;PRKDC;RNF8;SMC5;BRCA1;BABAM1;HERC2;KAT5;UIMC1;NBN;TP53BP1;ZBTB7A;BARD1;UVRAG;XRCC6;KDM2A;XRCC4;POLM;XRCC5;NSMCE2;SETMAR;LIG3;RNF168;POLA1;RAD50
positive regulation of GTPase activity (GO:0043547)	60/214	4.84555e-11	3.87069e-09	3.00187	71.2955	USP6NL;ARHGAP11A;BCAR3;ITGB1;GSK3B;DOCK7;SIPA1L2;SIPA1L3;DOCK10;SYDE2;DOCK11;SIPA1L1;TBC1D10C;TBC1D22A;TBC1D10A;TBC1D22B;TBC1D10B;BCAS3;RALBP1;RALGAPA1;ARHGEF16;SCRIB;TBC1D2B;TSC1;ARAP1;GMIP;RANGAP1;BCR;TIAM1;TBC1D1;RALGAPB;ALS2;TBC1D4;TBC1D5;RAPGEF1;RAPGEF2;TBC1D25;PKP4;ARHGEF7;TBC1D9B;ARHGEF26;THY1;RAP1GAP;SH3BP1;TBC1D12;ECT2;TBC1D15;ZC3H15;MAP4K4;RAP1GAP2;NTRK1;RIC1;SEMA4D;ARHGAP25;NET1;NF1;PL…
histone modification (GO:0016570)	40/114	5.081e-11	3.99113e-09	4.14729	98.3029	HDAC4;USP36;HDAC2;USP16;PHF20;HDAC1;UHRF1;EHMT2;BAZ2A;HDAC9;RPS6KA5;MTA1;KAT5;MIER3;SIN3A;MIER1;EP300;SUDS3;BRD8;MTA2;ATXN7L3;CREBBP;RBM14;PHC1;PRKCD;HUWE1;MSL3;BAZ1B;TRERF1;SIRT1;SIRT2;MRGBP;INCENP;KAT6A;CDK2;TAF6;RCOR3;RCOR1;EZH2;MAP3K12
tRNA export from nucleus (GO:0006409)	20/34	5.50559e-11	4.18514e-09	10.903	257.557	NDC1;NUP214;RANBP2;NUP205;POM121;NUP107;SSB;NUP188;NUP133;NUP210;NUP153;NUP160;NUP93;POM121C;NUP50;NUP62;TPR;NUP35;NUP88;NUP98
tRNA-containing ribonucleoprotein complex export from nucleus (GO:0071431)	20/34	5.50559e-11	4.18514e-09	10.903	257.557	NDC1;NUP214;RANBP2;NUP205;POM121;NUP107;SSB;NUP188;NUP133;NUP210;NUP153;NUP160;NUP93;POM121C;NUP50;NUP62;TPR;NUP35;NUP88;NUP98
rRNA processing (GO:0006364)	52/173	5.75228e-11	4.30326e-09	3.30576	77.9459	RPL31;WDR3;THUMPD1;PWP2;RRP9;SART1;RPS17;RPL18A;NOB1;RPLP2;RIOK2;RPL37;RIOK1;RRP12;UTP14A;RPS7;DDX10;WDR75;DDX54;SENP3;UTP18;DKC1;XRN2;SRFBP1;PRKDC;NOP2;TSR3;NOLC1;NOL8;NOL9;PDCD11;ERI1;EXOSC9;RPL14;UTP20;RPS2;EXOSC2;RPL17;MDN1;NOP56;NOP14;NOP58;UTP3;RRP1B;WDR55;BYSL;RSL1D1;EIF6;LAS1L;MPHOSPH10;ESF1;MPHOSPH6
transcription, DNA-templated (GO:0006351)	61/221	6.79993e-11	5.00751e-09	2.93774	68.777	GMEB2;CCNT2;CCNH;GTF2B;RSF1;TTF1;PWP1;AFF4;TRIM24;NELFB;NELFA;NELFE;PARP1;TSC22D1;NCBP1;NCBP2;PAX5;MED4;GTF2F1;TOPORS;TFDP1;ATF4;GTF3C1;GTF3C2;GTF3C3;NFIX;GTF3C4;CTR9;TAF9;DDX21;BAZ2A;FOXO3;MLLT3;SUPT6H;IWS1;POLR2A;HSF1;LEO1;E2F1;SMN1;TAF9B;RREB1;IVNS1ABP;TAF15;BRF1;MBD1;EAF2;SMARCA5;SSRP1;NFKB1;SETX;CDK7;FUBP3;NFIC;TRIP11;TAF7;TAF6;TAF4;RBMX;TAF3;TAF1
Fc-epsilon receptor signaling pathway (GO:0038095)	39/111	8.42266e-11	6.10708e-09	4.15459	96.3761	ITK;PSMD14;SHC1;PIK3R2;PIK3R1;IKBKB;PAK1;GRAP2;PSMD2;PLCG2;PSMD1;MAPK1;PLCG1;PSMF1;MAP3K7;PAK2;MAPK3;VAV3;JUN;SYK;PDPK1;NFATC2;FOS;GAB2;NFKB1;PSMA5;PSMA3;TEC;PSMC4;PSME3;PSMC1;PRKCQ;GRB2;LCP2;TAB1;CALM1;SOS1;CARD11;LAT
Fc receptor signaling pathway (GO:0038093)	39/112	1.14799e-10	8.19769e-09	4.09744	93.7816	ITK;PSMD14;SHC1;PIK3R2;PIK3R1;IKBKB;PAK1;GRAP2;PSMD2;PLCG2;PSMD1;MAPK1;PLCG1;PSMF1;MAP3K7;PAK2;MAPK3;VAV3;JUN;SYK;PDPK1;NFATC2;FOS;GAB2;NFKB1;PSMA5;PSMA3;TEC;PSMC4;PSME3;PSMC1;PRKCQ;GRB2;LCP2;TAB1;CALM1;SOS1;CARD11;LAT
regulation of generation of precursor metabolites and energy (GO:0043467)	24/50	2.08528e-10	1.46307e-08	7.0524	157.205	NDC1;NUP214;RANBP2;NUP205;POM121;NUP107;NUP188;NUP133;NUP210;PGAM1;NUP153;NUP160;NUP93;POM121C;EIF6;NOA1;NUP50;NUP62;TPR;EP300;NUP35;NUP88;NUP98;ZBTB7A
positive regulation of intracellular protein transport (GO:0090316)	46/148	2.11095e-10	1.46307e-08	3.4637	77.1667	GSK3B;USP36;C2CD5;GSK3A;HDAC3;ICE1;MTCL1;YWHAB;ITGB2;PIK3R2;PIK3R1;PSEN1;MFF;IPO5;PCM1;TRIM28;XPO4;YWHAQ;AKT2;TPR;UBR5;TP53BP2;E2F1;FLNA;DMAP1;ECT2;PCNT;GTSE1;EMD;YWHAG;YWHAH;PRNP;BCAS3;TMEM30A;BAD;SEC16A;CEP131;PRKCD;HPS4;HUWE1;YWHAZ;MAVS;TFDP1;TFDP2;HCLS1;BAP1
regulation of gene expression (GO:0010468)	194/1079	2.63564e-10	1.80026e-08	1.71985	37.9343	RB1;ATF2;NUP107;TFRC;JMJD1C;CCAR2;CRKL;RPS6KA5;KAT7;MED1;DAXX;PRKAB1;HCFC1;RUNX1;PRKCQ;ATF4;ZNF395;CTR9;BAZ2A;GATA3;NLK;PRDM10;LARP1;PCBP1;DHX36;PCBP2;PLCG2;RBM12;ZNF148;RREB1;SRPK2;EGR1;CREBBP;INSR;NFATC2;BRAF;LARP4;PUM1;SMARCA2;PUM2;HNRNPK;FUBP3;FUBP1;CD28;HNRNPD;EZH2;NKAP;CTCF;BRCA1;CD3E;LIMD1;MECP2;NCOA2;TFEB;BTN3A3;BTN3A2;SIRT1;TERF2;GCFC2;HNRNPH1;HCLS1;HNRNPH2;HNRNPH3;MAPT;YAP1;FOXC1;AHNAK;…
histone deacetylation (GO:0016575)	23/47	3.03762e-10	2.04519e-08	7.31943	160.404	HDAC4;HDAC2;RBM14;HDAC3;HDAC1;MSL3;BAZ2A;HDAC9;SIRT1;TRERF1;SIRT2;ELK4;PER1;SFPQ;MTA1;MIER3;SIN3A;MIER1;SMARCAD1;SUDS3;MTA2;RCOR3;RCOR1
regulation of gene silencing by RNA (GO:0060966)	25/55	3.81133e-10	2.44321e-08	6.36807	138.11	NUP205;POM121;NUP107;NUP188;NUP160;IPO8;POLR2A;POM121C;NUP62;TPR;NUP88;NDC1;NUP214;RANBP2;NUP133;NUP210;NUP153;PUM1;PUM2;NUP93;NUP50;NUP35;NUP98;TNRC6A;EIF4G1
regulation of posttranscriptional gene silencing (GO:0060147)	25/55	3.81133e-10	2.44321e-08	6.36807	138.11	NUP205;POM121;NUP107;NUP188;NUP160;IPO8;POLR2A;POM121C;NUP62;TPR;NUP88;NDC1;NUP214;RANBP2;NUP133;NUP210;NUP153;PUM1;PUM2;NUP93;NUP50;NUP35;NUP98;TNRC6A;EIF4G1
regulation of gene silencing by miRNA (GO:0060964)	28/67	3.82069e-10	2.44321e-08	5.49067	119.068	NUP205;POM121;NUP107;NUP188;LIMD1;ELAVL1;NUP160;FXR1;IPO8;POLR2A;POM121C;NUP62;TPR;NUP88;NDC1;NUP214;RANBP2;NUP133;NUP210;NUP153;PUM1;PUM2;NUP93;NUP50;NUP35;NUP98;TNRC6A;EIF4G1
mitotic sister chromatid segregation (GO:0000070)	36/102	3.83614e-10	2.44321e-08	4.1796	90.6195	RB1;DCTN2;CDCA5;PINX1;CDCA8;NCAPG;PDS5B;PDS5A;SMC4;NCAPH;NSL1;PHF8;DSN1;NIPBL;CDC23;RAD21;POGZ;NUP62;NUSAP1;CEP55;SPAG5;NCAPH2;KIF23;INO80;KIF22;SMC1A;EML3;EML4;PSRC1;ESPL1;CDK1;CHMP3;KIF2C;NCAPD2;NCAPD3;CHMP7
RNA splicing (GO:0008380)	35/98	4.6259e-10	2.9059e-08	4.25587	91.4765	SF3B2;RBM8A;CCAR2;PPP1R9B;RNF113A;KHSRP;DHX16;TXNL4A;SF3B1;SMNDC1;SRSF11;IVNS1ABP;SRPK2;SF3A3;NCBP1;SCAF11;FUS;NCBP2;NONO;PRPF4B;ZCRB1;SRRM1;SRPK1;SFPQ;PRPF6;PRPF3;SRSF2;MPHOSPH10;LUC7L3;SNRPA1;PPIG;CDK12;HNRNPC;HNRNPH3;TARDBP
mitotic cell cycle phase transition (GO:0044772)	57/209	4.68594e-10	2.9059e-08	2.88582	61.9911	RB1;CCNH;PHF8;PCM1;CCND3;CDC23;PPME1;CDC27;CEP250;PRKACA;YWHAG;CDK5RAP2;HSP90AA1;BORA;PPP1R12A;CEP131;CSNK1D;HAUS6;CSNK1E;CKAP5;CDC25B;DNM2;LATS1;MELK;DBF4;CCNE2;AKAP9;CHMP7;ANAPC1;DYNC1I2;KHDRBS1;BRSK2;DCTN2;DCTN1;SPAST;PRKAR2B;EIF4EBP1;E2F1;CEP72;PCNT;CEP76;CLASP1;CLASP2;DYNC1H1;ODF2;NEDD1;CDK7;WEE1;CDK6;NASP;RPS6KB1;CDC16;CDK2;TACC3;CDK1;CEP41;CUL4B
protein modification by small protein removal (GO:0070646)	69/276	4.78498e-10	2.92878e-08	2.57067	55.1676	OTUD4;OTUD5;USP36;USP32;USP34;TNFAIP3;BRCA1;TOMM20;MYSM1;BABAM1;YY1;SENP7;SENP5;PSMD2;UIMC1;PSMD1;EP300;NFRKB;MAP3K7;USP8;USP47;USP5;USP42;RAD23A;RAD23B;SENP3;HCFC1;DDB2;PSMA5;PSMA3;PSME3;STAM2;BIRC2;USP13;INO80B;USP14;VCP;USP15;USP16;PSMD14;USP10;GPS1;USP11;COPS7B;FOXK2;FOXK1;GATA3;VCPIP1;RIPK1;PSMF1;CLSPN;SUDS3;TAF9B;BARD1;USP24;USP9X;MCRS1;INO80;ASXL1;APC;TNIP1;PSMC4;PSMC1;ASXL2;CDK1;MDM2;TAB1…
RNA transport (GO:0050658)	30/76	4.86724e-10	2.94094e-08	4.98999	107.002	SLBP;POM121;NUP188;RBM8A;POLDIP3;CASC3;YBX1;ATXN2;POM121C;U2AF2;NUP62;TPR;FLOT1;HNRNPA1;SRSF11;NUP214;NCBP1;NCBP2;ALYREF;RFTN1;UPF3B;NUP153;THOC5;CKAP5;CDC40;SRRM1;ZC3H11A;HNRNPA2B1;SRSF2;SRSF6
regulation of mitotic cell cycle phase transition (GO:1901990)	53/188	5.15757e-10	3.07691e-08	3.01883	64.5589	PPP1R9B;PCM1;CDC23;PSMD2;CDC27;CEP250;PSMD1;RIOK2;PRKACA;YWHAG;CDK5RAP2;HSP90AA1;CEP131;CSNK1D;HAUS6;CSNK1E;CKAP5;SIRT2;PSMA5;PSMA3;PSME3;AKAP9;ANAPC4;ANAPC5;ANAPC1;ANAPC2;DYNC1I2;PSMD14;DCTN2;DCTN1;XPC;FZR1;PRKAR2B;E2F1;CEP72;PSMF1;PCNT;CEP76;CLASP1;DYNC1H1;ODF2;INO80;ANLN;NEDD1;CENPF;RGCC;PSMC4;PSMC1;CDC16;CDK2;CDK1;PTPN6;CEP41
regulation of mRNA catabolic process (GO:0061013)	40/122	5.3238e-10	3.13638e-08	3.74097	79.8835	PSMD14;YWHAB;PARN;ZC3HAV1;ELAVL1;FXR1;FXR2;KHSRP;PSMD2;EXOSC9;DHX36;PSMD1;IGF2BP3;PSMF1;IGF2BP2;ZC3H14;EXOSC2;NUP214;HSPA8;UPF1;PRKCD;SAMD4B;PRKCA;PUM1;GTPBP1;YWHAZ;RC3H2;PUM2;PSMA5;PSMA3;XRN1;PSMC4;PSME3;PSMC1;SERBP1;HNRNPD;VIM;DCP1A;DCP2;EIF4G1
positive regulation of protein localization to nucleus (GO:1900182)	28/68	5.77505e-10	3.32703e-08	5.3531	113.873	YAP1;HDAC3;TFRC;PINX1;MEPCE;NMD3;PIK3R2;PIK3R1;PSEN1;IPO5;TRIM28;TPR;UBR5;FLNA;KAT7;CCT8;DMAP1;ECT2;GTSE1;CCT3;MCRS1;PRKCD;LARP7;MAVS;DKC1;CDK1;HCLS1;FERMT2
regulation of telomere maintenance via telomerase (GO:0032210)	24/52	5.7886e-10	3.32703e-08	6.54792	139.274	CCT3;ACD;SRC;XRCC5;PNKP;PINX1;NEK7;PARN;HNRNPU;TERF2;SMG6;HMBOX1;XRN1;FBXO4;MAPK1;CTNNB1;MAPKAPK5;PRKCQ;CCT8;HNRNPC;HNRNPA1;MAP3K4;DCP2;MAPK3
peptidyl-threonine phosphorylation (GO:0018107)	26/60	6.20727e-10	3.52468e-08	5.84485	123.911	GSK3B;GSK3A;CAMK2D;ROCK1;PRKDC;ROCK2;STK39;NLK;CHEK1;MAPK1;PDPK1;CAD;PRKCD;DYRK1A;LMTK2;PRKCA;OXSR1;HIPK1;CIT;WNK1;CDK1;MAP3K10;PRKD2;ULK1;MAP3K12;TAF1
protein deacetylation (GO:0006476)	22/45	7.57362e-10	4.24934e-08	7.30284	153.368	HDAC4;HDAC2;RBM14;HDAC3;HDAC1;MSL3;BAZ2A;HDAC9;SIRT1;TRERF1;SIRT2;HDAC7;SIRT3;MTA1;MIER3;SIN3A;MIER1;FLNA;SUDS3;MTA2;RCOR3;RCOR1
cellular protein modification process (GO:0006464)	184/1025	8.94294e-10	4.95859e-08	1.71304	35.6911	TP53RK;MAML1;ARAF;DCAF8;DCAF5;DCAF6;LIPE;STK10;RPS6KA5;PPP4R2;AKT2;PSMD2;CHEK1;FBXO4;PSMD1;PRKACA;SBF1;PRKACB;TGM3;MEN1;ATG3;MORC3;PRKCI;FBXW9;PRKCD;COG3;KRT1;DYRK1A;MATK;UBE2E2;ADAM10;LMTK2;PRPF4B;CSNK1D;PRKCA;LMO7;CSNK1E;PASK;PHKA2;PRKAB1;PDIA6;NRBP1;CDC25B;BCR;ILF3;MELK;PRKAR1B;PSME3;SIK3;ULK1;PRKD2;TNIK;SIK2;CSNK1G2;MTMR2;BRSK2;PXK;MTMR3;PSMD14;PRKDC;STK39;COPS7B;ZC3HAV1;NLK;STK4;STK3;STK38;G…
regulation of phosphorylation (GO:0042325)	40/125	1.20087e-09	6.58103e-08	3.60832	74.1157	ANKLE2;NUP205;POM121;NUP107;NUP188;LDB1;MCM7;ROCK1;PSEN1;NUP160;IKBKB;POM121C;TPR;NUP62;EP300;NUP88;FNIP1;ZBTB7A;FNIP2;NUP214;BARD1;NDC1;RANBP2;NUP210;NUP133;PGAM1;PTGES3;NUP153;SIRT1;SIRT2;PML;NUP93;CCDC88A;EIF6;NUP50;CCDC88C;PLXNB2;NUP35;PHIP;NUP98
positive regulation of nucleocytoplasmic transport (GO:0046824)	22/46	1.2918e-09	6.99801e-08	6.99816	143.233	GSK3B;KHDRBS1;HDAC3;CPSF6;NCBP2;PRKCD;PIK3R2;PIK3R1;PSEN1;IPO5;MAVS;TRIM28;XPO4;NEDD4;TPR;UBR5;FLNA;HCLS1;DMAP1;ECT2;EMD;GTSE1
regulation of cell cycle (GO:0051726)	71/296	1.86339e-09	9.79073e-08	2.43321	48.9096	RB1;HNRNPU;ADARB1;BRCA1;PTPRK;RRP8;PPP1R9B;AKT2;CHEK1;EP300;MYBL2;NBN;PRKACA;JUNB;MEN1;PHACTR4;METTL3;SETMAR;ADAM10;TSC2;TSC1;RAD23A;SIRT1;SND1;SIRT2;HCFC1;BIN1;MADD;TTLL12;PRR11;DTL;BIRC2;ANKRD17;NOTCH2;LIN37;PRCC;TXLNG;GATA3;LIN9;RBBP4;TP53BP2;ABL1;APBB2;E4F1;RPRD1B;GAS2L1;BARD1;SRPK2;RNF20;JUN;CDK11A;JUND;GBF1;NEK7;PUM1;PML;CENPF;CDK7;CDK6;PTPRC;RGCC;SON;MYBBP1A;APC;MDM2;PDCD4;TAF6;TARDBP;EVI2…
protein deubiquitination (GO:0016579)	66/267	1.86965e-09	9.79073e-08	2.52982	50.8431	OTUD4;OTUD5;USP36;USP32;USP34;TNFAIP3;BRCA1;TOMM20;MYSM1;BABAM1;YY1;PSMD2;UIMC1;PSMD1;EP300;ATXN7L3;NFRKB;MAP3K7;USP8;USP47;USP5;USP42;RAD23A;RAD23B;HCFC1;DDB2;PSMA5;PSMA3;PSME3;STAM2;BIRC2;USP13;INO80B;USP14;VCP;USP15;USP16;PSMD14;USP10;USP11;SPATA2;FOXK2;FOXK1;GATA3;VCPIP1;RIPK1;PSMF1;CLSPN;SUDS3;TAF9B;BARD1;USP24;USP9X;MCRS1;INO80;ASXL1;APC;TNIP1;PSMC4;PSMC1;ASXL2;CDK1;MDM2;TAB1;EIF3F;BAP1
protein-containing complex assembly (GO:0065003)	66/267	1.86965e-09	9.79073e-08	2.52982	50.8431	GSK3B;WIPF1;SLC2A1;CD3G;IL1RAP;CD3E;KAT5;TFG;PPP6R1;PPP6R3;EP300;DNM1L;KPNA3;MEN1;BOK;TLE4;TLE3;TLE2;DBNL;TLE1;ADAM10;CSNK1D;CD2AP;F5;TIAM1;BIN2;PARD3;GORASP1;PPID;YAP1;RAB1A;BLM;TMED10;KMT2A;HDAC1;USO1;LEF1;WAS;CAPG;SLC9A1;SLC9A3R1;HSF1;LEO1;LPXN;RIPK1;FADD;MDN1;SEC31A;GSDMD;FARP2;CREBBP;SEC24B;DMTN;NIFK;BAD;SEC16A;PLEKHA7;PML;SMARCA4;BCL9;APC;MDM2;CTNNB1;CD247;FERMT2;FERMT3
positive regulation of programmed cell death (GO:0043068)	69/286	2.42423e-09	1.25554e-07	2.4508	48.6184	TOP2A;ITGB1;TRIO;FAF1;ITSN1;PDCD5;CCAR2;AKAP13;ING5;C1QBP;TNFRSF8;DNM1L;RBM5;BOK;VAV3;ARHGEF11;STPG1;ARHGEF12;SYK;ARHGEF16;SCRIB;SIRT1;DNM2;LATS1;TIAM1;MELK;BIN1;ARHGEF1;ARHGEF2;ARHGEF7;SOS1;SQSTM1;PPID;ATF4;ARHGEF6;ARHGEF26;DDX20;HTT;PSEN1;FOXO3;STK4;STK3;HSPD1;FGD3;NCSTN;BCLAF1;BCL2L11;ABL1;E2F1;RIPK1;FADD;SUDS3;ECT2;ATG7;BARD1;NTRK1;JUN;BAD;RRP1B;NET1;DNAJA1;RYBP;APC;STK17B;NF1;CTNNB1;MAP3K10;…
positive regulation of apoptotic process (GO:0043065)	73/310	2.61238e-09	1.33828e-07	2.37555	46.9479	TOP2A;ITGB1;TRIO;FAF1;ITSN1;PDCD5;CCAR2;AKAP13;ING5;C1QBP;TNFRSF8;DNM1L;RBM5;BOK;VAV3;ARHGEF11;STPG1;ARHGEF12;ARHGEF16;SCRIB;SIRT1;SIRT2;DNM2;LATS1;TIAM1;MELK;BIN1;ARHGEF1;ARHGEF2;ARHGEF7;SOS1;SQSTM1;PPID;ATF4;ARHGEF6;ARHGEF26;DDX20;HTT;PSEN1;FOXO3;STK4;STK3;HSPD1;FGD3;NCSTN;BCLAF1;BCL2L11;TP53BP2;RPS3;ABL1;E2F1;RIPK1;FADD;SUDS3;ECT2;ATG7;BARD1;SRPK2;PRNP;JUN;BAD;RRP1B;NET1;DNAJA1;RYBP;MYBBP1A;AP…
organelle organization (GO:0006996)	91/420	2.8511e-09	1.44487e-07	2.13899	42.0858	USP6NL;PI4K2B;NUMA1;UBXN2B;SH3KBP1;MAST3;MAST2;TNFAIP3;LIMD1;SIPA1L3;ARHGAP4;SYNE1;GOLGA5;CFL1;TRAPPC12;MYO18A;TMED1;ATP7A;DNM1L;CEP55;BCAS3;PRKCI;CLUH;AGTPBP1;PARP1;VPS13C;STX7;VPS13D;COG3;CSNK1D;PRPF40A;PEX1;HCFC1;SIRT3;GAK;GOLGA8B;ZFYVE16;BIN1;GORASP2;PALLD;GORASP1;CHMP3;PHIP;TNIK;ARHGEF7;PPIA;CHMP7;PI4K2A;GOLGA8A;PPID;RAB1A;TMED10;ATL2;CDCA8;HTT;NEDD9;THY1;CAMSAP1;FGD3;SLC9A3R1;STRIP1;MICAL1;…
negative regulation of translation (GO:0017148)	32/90	2.89597e-09	1.45199e-07	4.22221	83.0085	ROCK1;ROCK2;YBX1;TYMS;TOB1;GIGYF2;FXR1;EIF4ENIF1;RBM4;FXR2;LARP1;RNF139;ENC1;DHX36;TPR;EIF4EBP1;RPS3;EIF4EBP2;IGF2BP3;IGF2BP2;METTL3;PCIF1;EIF2AK2;SAMD4B;TSC1;PUS7;PUM1;ILF3;CPEB1;NCL;GAPDH;LSM14A
regulation of ATP metabolic process (GO:1903578)	24/56	3.70351e-09	1.83733e-07	5.72813	111.206	NDC1;NUP214;RANBP2;NUP205;POM121;NUP107;NUP188;NUP133;NUP210;PGAM1;NUP153;NUP160;NUP93;POM121C;EIF6;NUP50;NUP62;TPR;EP300;NUP35;NUP88;NUP98;ATP7A;ZBTB7A
ncRNA processing (GO:0034470)	53/201	6.81895e-09	3.34768e-07	2.75162	51.7403	POP1;RPL31;RPP30;WDR3;INTS10;ADAR;PWP2;RRP9;RPS17;RPL18A;NOB1;RPLP2;DGCR8;RPL37;RRP12;UTP14A;RPS7;METTL3;DDX10;WDR75;DDX54;TRPT1;SENP3;UTP18;DKC1;XRN2;ZCCHC8;SRRT;NOLC1;NOL8;NOL9;PDCD11;EXOSC9;RPL14;UTP20;RPS2;EXOSC2;RPL17;MDN1;NOP56;NOP14;NOP58;SSB;INTS1;UTP3;RRP1B;WDR55;BYSL;LAS1L;HNRNPA2B1;MPHOSPH10;ESF1;MPHOSPH6
pore complex assembly (GO:0046931)	13/19	9.84779e-09	4.78481e-07	16.4937	304.079	GSDMD;NDC1;AHCTF1;NUP205;NUP107;BAD;ADAM10;NUP153;PLEKHA7;RTN4;NUP93;TPR;NUP98
ribosome biogenesis (GO:0042254)	51/192	1.00009e-08	4.8096e-07	2.77791	51.1708	LTV1;RPL31;WDR3;NOC2L;PWP2;RRP9;RPS17;RPL18A;NOB1;RPLP2;RIOK2;RPL37;RIOK1;RRP12;UTP14A;EIF2A;RPS7;DDX10;WDR75;DDX54;TSC1;SENP3;UTP18;DKC1;XRN2;NOLC1;NOL8;NOL9;PDCD11;EXOSC9;RPL14;UTP20;RPS2;EXOSC2;RPL17;MDN1;NOP56;NOP14;NOP58;NPM1;UTP3;RRP1B;WDR55;BYSL;EIF6;LAS1L;MPHOSPH10;ESF1;RPL26L1;CUL4B;MPHOSPH6
peptidyl-threonine modification (GO:0018210)	26/67	1.0572e-08	5.03292e-07	4.84502	88.9791	GSK3B;GSK3A;CAMK2D;ROCK1;PRKDC;ROCK2;STK39;NLK;CHEK1;MAPK1;PDPK1;CAD;PRKCD;DYRK1A;LMTK2;PRKCA;OXSR1;HIPK1;CIT;WNK1;CDK1;MAP3K10;PRKD2;ULK1;MAP3K12;TAF1
regulation of chromosome organization (GO:0033044)	14/22	1.06826e-08	5.0347e-07	13.3261	244.596	RB1;CDT1;UPF1;CENPV;SMG1;XRCC5;YLPM1;SETMAR;TERF2;SMG6;HNRNPD;TERF2IP;MAPT;BUB1
regulation of cell cycle G2/M phase transition (GO:1902749)	30/85	1.09341e-08	5.10222e-07	4.17132	76.466	DYNC1I2;DCTN2;DCTN1;PCM1;PRKAR2B;CEP250;CEP72;PRKACA;PCNT;GTSE1;CEP76;YWHAG;CLASP1;CDK5RAP2;DYNC1H1;HSP90AA1;NPM1;ATAD5;ODF2;CEP131;CSNK1D;HAUS6;CSNK1E;CKAP5;NEDD1;CENPF;AKAP9;CDK2;CDK1;CEP41
DNA-dependent DNA replication (GO:0006261)	39/129	1.16519e-08	5.38385e-07	3.32027	60.654	BLM;PSMD14;MCM7;PNKP;DDX21;MCM10;PRIMPOL;PURA;HELB;WRN;PSMD2;REV3L;PSMD1;PSMF1;TOPBP1;SRPK2;WDHD1;CDT1;GINS2;RFC1;HMGA1;WRNIP1;BAZ1A;LRWD1;NOC3L;PSMA5;POLA1;POLA2;PSMA3;DBF4;PSMC4;PSME3;PSMC1;CDK2;MCM3;MCM4;MCM6;SSBP1;MCM2
nuclear pore organization (GO:0006999)	2022-11-14	1.384e-08	6.3328e-07	27.8932	504.747	NDC1;NUP93;AHCTF1;NUP205;NUP107;NUP133;TPR;NUP35;NUP153;NUP98;RTN4
activation of GTPase activity (GO:0090630)	34/105	1.47148e-08	6.66836e-07	3.66518	66.0994	USP6NL;TBC1D9B;ARHGEF26;DOCK7;SIPA1L2;SIPA1L3;RAP1GAP;SYDE2;SIPA1L1;TBC1D10C;TBC1D12;ECT2;TBC1D22A;TBC1D10A;TBC1D22B;TBC1D15;TBC1D10B;RAP1GAP2;BCAS3;RALGAPA1;ARHGEF16;SCRIB;TBC1D2B;TSC1;GMIP;RANGAP1;ARHGAP25;BCR;TIAM1;TBC1D1;RALGAPB;TBC1D4;TBC1D5;TBC1D25
positive regulation of telomere maintenance via telomere lengthening (GO:1904358)	18/36	1.69916e-08	7.55483e-07	7.62376	136.393	CCT3;ACD;XRCC5;PNKP;NEK7;PARN;HMBOX1;DHX36;HNRNPA2B1;FBXO4;MAPK1;CTNNB1;MAPKAPK5;PRKCQ;CCT8;HNRNPA1;MAP3K4;MAPK3
regulation of mRNA processing (GO:0050684)	18/36	1.69916e-08	7.55483e-07	7.62376	136.393	SRPK2;KHDRBS1;CPSF4;RBM39;CDK11A;NCBP1;LARP7;SAFB;SUPT6H;IWS1;SRPK1;HNRNPK;SON;PABPN1;PAPOLA;SAFB2;RBM23;SF1
positive regulation of cell cycle process (GO:0090068)	33/101	1.86085e-08	8.16614e-07	3.71334	66.0962	FEN1;UBXN2B;NUMA1;WIZ;SPAST;RACGAP1;CSPP1;RAD21;TPR;NUP62;NUSAP1;ECT2;DYNC1H1;RANBP1;SVIL;CENPV;SPAG5;INSR;RCC2;ATRX;KIF23;INO80;SIRT2;CDC25B;CIT;DYNC1LI1;NSFL1C;RGCC;DBF4;CD28;PHIP;PKP4;PKN2
cell cycle G2/M phase transition (GO:0044839)	39/131	1.8713e-08	8.16614e-07	3.24772	57.7901	KHDRBS1;DYNC1I2;BRSK2;DCTN2;CCNH;DCTN1;AKAP8;PCM1;PPME1;PRKAR2B;CEP250;CEP72;PRKACA;PCNT;CEP76;YWHAG;CLASP1;CDK5RAP2;DYNC1H1;HSP90AA1;BORA;PPP1R12A;ODF2;CEP131;CSNK1D;HAUS6;CSNK1E;CKAP5;CDC25B;DNM2;LATS1;NEDD1;CDK7;WEE1;MELK;AKAP9;CDK2;CDK1;CEP41
cellular response to ionizing radiation (GO:0071479)	21/48	2.2403e-08	9.68671e-07	5.93426	104.526	YAP1;BLM;XRCC6;KDM1A;XRCC5;NUCKS1;INO80;MAPK14;SIRT1;NET1;NIPBL;WRN;IFI16;EEF1D;HSF1;TLK2;MDM2;TNKS1BP1;GRB2;ECT2;RAD9A
positive regulation of cellular protein metabolic process (GO:0032270)	33/102	2.44522e-08	1.04767e-06	3.65932	64.1352	HDAC2;PRKDC;POLDIP3;UHRF1;FAF1;ELAVL1;CLN6;FXR1;RBM3;FXR2;FADD;ATG7;TBC1D10A;HSP90AA1;NPM1;BAD;METTL3;PCIF1;CIRBP;MSN;UPF3B;LARP4B;PASK;LARP4;EIF6;RPS6KB1;CD28;HNRNPD;PLXNB2;STUB1;VIM;EIF3D;EIF4G1
positive regulation of DNA biosynthetic process (GO:2000573)	24/61	2.81846e-08	1.1967e-06	4.95265	86.0993	CCT3;HSP90AA1;ACD;XRCC5;PNKP;PTGES3;NEK7;PARN;CHTF18;HMBOX1;CHTF8;RGCC;DKC1;FBXO4;MAPK1;CTNNB1;MAPKAPK5;PRKCQ;PRKD2;CCT8;HNRNPA1;MAP3K4;MAPK3;WRAP53
regulation of G2/M transition of mitotic cell cycle (GO:0010389)	42/149	3.13521e-08	1.31931e-06	3.0086	51.9826	DYNC1I2;PSMD14;DCTN2;DCTN1;PINX1;MECP2;PCM1;PRKAR2B;PSMD2;CEP250;PSMD1;CEP72;PSMF1;PRKACA;PCNT;CEP76;YWHAG;CLASP1;CDK5RAP2;USP47;DYNC1H1;HSP90AA1;ODF2;RCC2;CEP131;CSNK1D;HAUS6;CSNK1E;CKAP5;CDC25B;PSMA5;NEDD1;PSMA3;CENPF;PSMC4;PSME3;PSMC1;AKAP9;CDK2;CDK1;CEP41;DTL
negative regulation of gene expression (GO:0010629)	72/322	3.32402e-08	1.38638e-06	2.21853	38.202	RB1;RNH1;YBX1;CD3E;CRKL;MECP2;YY1;EIF4ENIF1;RBM4;RPS6KA5;ENC1;NPTN;MAP2K2;METTL3;ADAM10;TSC1;PUS7;SIRT1;TERF2;RUNX1;NCOR2;RBL2;ILF3;NCOR1;RBL1;AEBP2;NCL;MYADM;SMCR8;MAPT;GAPDH;DCP2;YAP1;NOTCH2;DNMT1;PRKAA1;HDAC1;ROCK2;PSEN1;TYMS;PPM1D;HDAC9;TOB1;GIGYF2;FXR1;FXR2;LARP1;RNF139;RBBP4;DHX36;RPS3;IGF2BP3;IGF2BP2;ZNF148;MORC2;N4BP1;SUZ12;CENPV;PCIF1;EIF2AK2;SAMD4B;NFKB1;TNRC6C;RGCC;CD28;TARDBP;MPHOSPH8…
nuclear pore complex assembly (GO:0051292)	2022-09-10	3.53165e-08	1.46006e-06	68.4139	1173.91	NDC1;NUP93;AHCTF1;NUP205;NUP107;TPR;NUP153;NUP98;RTN4
regulation of cellular macromolecule biosynthetic process (GO:2000112)	95/468	3.94187e-08	1.61548e-06	1.96811	33.5544	RB1;ATF2;NUP107;LDB1;RNF14;EHMT2;NAB2;CHD7;HP1BP3;JMJD1C;NUCKS1;CHD3;YBX1;SMC3;LIMD1;NR3C1;CCAR2;RBM3;RPS6KA5;EP300;HMG20A;KAT7;MYBL2;ERC1;YAF2;EIF2A;NCOA2;DAXX;ATRX;TFEB;MSL3;TSC1;HCFC1;SAP30;DNM2;TOM1L1;GCFC2;SFPQ;HCLS1;TERF2IP;PRKCQ;MAPKAPK5;ATF4;ANKRD17;USP13;ZNF395;FOXC1;SRRT;CTR9;NOLC1;FOXK2;BAZ2A;FOXO3;NLK;NR2C2;MLLT6;SBNO1;ATXN2;TCOF1;POLR2A;NFIL3;SAP30L;ABL1;DVL2;E2F1;RBBP6;APBB2;GPBP1L1…
regulation of transcription elongation from RNA polymerase II promoter (GO:0034243)	15/27	4.24325e-08	1.71552e-06	9.5206	161.616	HEXIM1;LDB1;RNF8;EAF2;HNRNPU;LARP7;SUPT6H;RNF168;LEO1;NELFB;NELFA;CDK12;CDK13;EAPP;NELFE
termination of RNA polymerase II transcription (GO:0006369)	17/34	4.25878e-08	1.71552e-06	7.6209	129.34	SLBP;CPSF4;CPSF7;CPSF1;NCBP1;NCBP2;CSTF3;CSTF2;CPSF2;CSTF2T;WDR33;SETX;FIP1L1;PABPN1;PCF11;PAPOLA;SYMPK
histone H3 deacetylation (GO:0070932)	2022-11-15	4.63877e-08	1.85276e-06	20.9187	353.238	HDAC4;ELK4;PER1;HDAC2;SFPQ;HDAC3;HDAC1;SMARCAD1;HDAC9;SIRT1;SIRT2
G2/M transition of mitotic cell cycle (GO:0000086)	38/130	4.87533e-08	1.93088e-06	3.16307	53.255	KHDRBS1;DYNC1I2;BRSK2;DCTN2;CCNH;DCTN1;PCM1;PPME1;PRKAR2B;CEP250;CEP72;PRKACA;PCNT;CEP76;YWHAG;CLASP1;CDK5RAP2;DYNC1H1;HSP90AA1;BORA;PPP1R12A;ODF2;CEP131;CSNK1D;HAUS6;CSNK1E;CKAP5;CDC25B;DNM2;LATS1;NEDD1;CDK7;WEE1;MELK;AKAP9;CDK2;CDK1;CEP41
rRNA metabolic process (GO:0016072)	44/162	4.96793e-08	1.9437e-06	2.85876	48.0777	RPL31;WDR3;NOLC1;NOL8;NOL9;PWP2;RRP9;RPS17;RPL18A;PDCD11;NOB1;EXOSC9;RPL14;RPLP2;UTP20;RPL37;RRP12;RPS2;UTP14A;EXOSC2;RPL17;MDN1;NOP56;NOP14;NOP58;RPS7;NIFK;UTP3;DDX10;WDR75;DDX54;RRP1B;SENP3;UTP18;WDR55;BYSL;XRN1;LAS1L;DKC1;XRN2;MPHOSPH10;ESF1;MAPT;MPHOSPH6
negative regulation of G0 to G1 transition (GO:0070317)	18/38	4.9902e-08	1.9437e-06	6.8606	115.349	SUZ12;CBX5;PHC1;RRM2;RING1;EHMT2;MGA;BRCA1;PHC3;RYBP;TFDP1;RBBP4;TFDP2;CHEK1;E2F1;RBBP8;YAF2;EZH2
regulation of telomerase activity (GO:0051972)	20/46	5.50285e-08	2.12581e-06	5.86684	98.0667	ACD;HSP90AA1;SRC;XRCC5;PNKP;PTGES3;PINX1;NEK7;PARN;SMG6;HMBOX1;DKC1;MAPK1;CTNNB1;MAPKAPK5;PRKCQ;MAP3K4;MAPK3;MEN1;WRAP53
ribonucleoprotein complex assembly (GO:0022618)	39/136	5.78985e-08	2.2185e-06	3.07944	51.3175	PRKDC;NOP2;PPAN;DDX20;PWP2;COIL;SART1;TGS1;EIF4H;LUC7L;DENR;SMN1;TXNL4A;SF3B1;MDN1;RBM5;EIF4B;SRPK2;CPSF7;HSP90AA1;CPSF6;NCBP1;SCAF11;XRCC5;PTGES3;EIF2S2;WDR77;SRPK1;SETX;GCFC2;PRPF6;EIF5;EIF6;CLNS1A;LUC7L3;SNRNP200;SRSF6;EIF3A;SF1
mitotic DNA damage checkpoint signaling (GO:0044773)	23/59	6.69704e-08	2.54542e-06	4.8763	80.5516	MUS81;ATF2;MDC1;BLM;PRKDC;BRCA1;FOXN3;TICRR;BABAM1;FZR1;EME1;TAOK1;CHEK1;UIMC1;CDK2;WAC;CDK1;NBN;TOPBP1;CLSPN;ZNF830;DTL;RAD9A
chromosome organization (GO:0051276)	33/106	6.96906e-08	2.62762e-06	3.45802	56.9854	TOP2A;TOP2B;HDAC2;HDAC3;LDB1;HDAC1;SUV39H1;GPS1;DOT1L;CDCA8;COPS7B;NUCKS1;XPC;BAHD1;ABL1;HMG20A;ZBTB7A;HMGN1;CENPT;CDT1;CENPV;NUP133;PARP1;LRWD1;SAFB;RAD23B;SIRT1;SMARCA4;DDB2;LATS1;BRWD1;EZH2;CUL4B
regulation of translational initiation (GO:0006446)	25/68	7.14208e-08	2.67148e-06	4.43956	73.0516	KHDRBS1;GLE1;RBM4;CTIF;LARP1;TPR;NCK2;EIF4EBP1;EIF4H;EIF4EBP2;EIF4B;NCK1;EIF2B5;EIF5B;NPM1;NCBP1;NCBP2;EIF5;RPS6KB1;RPS6KB2;EIF4G3;EIF4G2;ATF4;EIF3B;EIF4G1
double-strand break repair via homologous recombination (GO:0000724)	31/97	8.82886e-08	3.27641e-06	3.59128	58.332	MUS81;BLM;FEN1;PSMD14;MCM7;NUCKS1;SMC5;SMC6;BRCA1;YY1;NIPBL;WRN;SLX4;SFR1;RAD21;REV3L;RBBP8;NBN;GINS2;PARP1;NSMCE2;XRCC1;LIG3;INO80;PALB2;SFPQ;RAD50;MCM3;MCM4;MCM6;MCM2
intracellular protein transport (GO:0006886)	73/336	9.19446e-08	3.38543e-06	2.13751	34.6321	USP6NL;C2CD5;NUP107;NUP188;CLTC;AP2A1;IPO5;EIF4ENIF1;IPO8;HERC2;XPO4;AKT2;XPO6;NUP62;TBC1D10C;KIF13B;TLK1;ARFIP1;TMED1;TBC1D22A;TBC1D10A;TBC1D22B;TNPO3;TBC1D10B;YWHAH;NUP214;SYK;NUP133;STX7;TSC2;TBC1D2B;ARFGAP3;NUP93;TBC1D1;CTTN;TBC1D4;TBC1D5;NUP50;TBC1D25;ARHGEF2;COPB2;RAB1A;POM121;COPA;TBC1D9B;TMED10;STXBP3;USO1;VPS26B;STX10;GGA2;GGA1;SNX1;POM121C;TPR;STX6;NUP88;TBC1D12;TBC1D15;SEC31A;ACD;EGR2;…
pre-mRNA cleavage required for polyadenylation (GO:0098789)	2022-10-13	9.38478e-08	3.42872e-06	25.3465	410.147	CPSF4;CPSF7;CPSF6;CPSF1;NCBP1;FIP1L1;NCBP2;CPSF2;CSTF2;CSTF2T
positive regulation of telomere maintenance (GO:0032206)	16/32	1.06885e-07	3.87499e-06	7.61804	122.281	PNKP;ATRX;NEK7;PML;GNL3;RAD50;SLX4;DHX36;HNRNPA2B1;HNRNPD;MAPK1;MAPKAPK5;PRKCQ;NBN;MAP3K4;MAPK3
nuclear export (GO:0051168)	28/84	1.35498e-07	4.87483e-06	3.82017	60.4134	POM121;NUP188;RBM8A;POLDIP3;CASC3;XPO4;POM121C;U2AF2;XPO6;NUP62;TPR;HNRNPA1;SRSF11;NUP214;EGR2;RANBP3;NCBP1;NCBP2;ALYREF;UPF3B;NUP153;THOC5;CDC40;SRRM1;NEMF;ZC3H11A;SRSF2;SRSF6
Golgi organization (GO:0007030)	37/130	1.54981e-07	5.53353e-06	3.04521	47.7488	USP6NL;PI4K2B;RAB1A;TMED10;UBXN2B;ATL2;HTT;SYNE1;VCPIP1;GOLGA5;TRAPPC12;MYO18A;STX6;TMED1;CLASP1;CLASP2;ARFGEF1;BCAS3;SEC16A;COG3;GBF1;HUWE1;CSNK1D;YWHAZ;TJAP1;GAK;GOLGA8B;NSFL1C;GORASP2;GOLGB1;GORASP1;CDK1;TRIP11;ARHGEF7;VAMP4;GOLGA8A;PI4K2A
positive regulation of telomere maintenance via telomerase (GO:0032212)	16/33	1.84995e-07	6.55551e-06	7.16951	111.149	CCT3;ACD;XRCC5;PNKP;NEK7;PARN;HMBOX1;FBXO4;MAPK1;CTNNB1;MAPKAPK5;PRKCQ;CCT8;HNRNPA1;MAP3K4;MAPK3
histone acetylation (GO:0016573)	25/71	1.89432e-07	6.66265e-06	4.14932	64.2283	ATF2;PHF20;LEF1;TAF9;JADE1;JADE3;ING5;KAT5;EP400;EP300;KAT7;BRD8;DMAP1;MAP3K7;BRD1;CREBBP;BRPF1;BRPF3;MSL3;SUPT7L;PER1;MRGBP;YEATS2;KAT6A;TAF6
regulation of telomere maintenance (GO:0032204)	14/26	2.04491e-07	7.13902e-06	8.88206	136.808	UPF1;SMG1;XRCC5;ATRX;YLPM1;TERF2;PML;SMG6;GNL3;RAD50;DHX36;HNRNPD;TERF2IP;NBN
regulation of RNA splicing (GO:0043484)	26/76	2.09761e-07	7.26913e-06	3.97089	61.0615	KHDRBS1;AHNAK;PIK3R1;AFF2;POLR2A;SNRNP70;U2AF2;RBM12;SLC38A2;SRPK2;RBM39;FUS;DYRK1A;LARP7;RRP1B;CLK3;SRPK1;SETX;HNRNPK;SON;HNRNPH1;HNRNPH2;HNRNPH3;RBM23;GRSF1;SF1
regulation of G0 to G1 transition (GO:0070316)	18/41	2.12486e-07	7.30984e-06	5.96473	91.6444	SUZ12;CBX5;PHC1;RRM2;RING1;EHMT2;MGA;BRCA1;PHC3;RYBP;TFDP1;RBBP4;TFDP2;CHEK1;E2F1;RBBP8;YAF2;EZH2
negative regulation of cellular amide metabolic process (GO:0034249)	28/86	2.37033e-07	8.0952e-06	3.68802	56.2611	ROCK1;YBX1;TYMS;TOB1;GIGYF2;RTN4;FXR1;EIF4ENIF1;RBM4;FXR2;LARP1;RNF139;ENC1;DHX36;RPS3;IGF2BP3;IGF2BP2;PRNP;PCIF1;EIF2AK2;SAMD4B;TSC1;PUS7;ILF3;BIN1;NCL;GAPDH;LSM14A
cellular response to peptide hormone stimulus (GO:0071375)	32/106	2.41669e-07	8.19416e-06	3.30629	50.3737	C2CD5;GSK3A;IRS1;PRKDC;SRC;PIK3R2;PIK3R1;SLC2A4;HDAC9;PRKAR2B;AKT2;PRKAR2A;ENPP1;PRKACA;PRKACB;RAB8B;PRKCI;PARP1;PDPK1;INSR;PRKCD;DENND4C;MYO5A;SLC39A14;NFKB1;CPEB1;PKM;PRKAR1B;TBC1D4;RPS6KB1;PRKAR1A;LPIN1
nuclear membrane reassembly (GO:0031468)	21/54	2.60266e-07	8.76168e-06	4.85365	73.5889	NDC1;AHCTF1;ANKLE2;NUP205;POM121;NUP107;NUP188;UBXN2B;NUP133;RANGAP1;SIRT2;NUP160;NUP93;NSFL1C;SPAST;CDK1;CHMP3;NUP35;NUP98;EMD;CHMP7
positive regulation of protein import (GO:1904591)	15/30	2.68667e-07	8.98034e-06	7.61519	115.216	HDAC3;PDCD5;PRKCD;PIK3R2;PIK3R1;PSEN1;IPO5;MAVS;TRIM28;TPR;UBR5;FLNA;HCLS1;DMAP1;ECT2
mRNA cleavage involved in mRNA processing (GO:0098787)	2022-10-14	2.93871e-07	9.75362e-06	19.0088	285.895	CPSF4;CPSF7;CPSF6;CPSF1;NCBP1;FIP1L1;NCBP2;CPSF2;CSTF2;CSTF2T
positive regulation of telomerase activity (GO:0051973)	16/34	3.11581e-07	1.02691e-05	6.77082	101.438	ACD;HSP90AA1;XRCC5;PNKP;PTGES3;NEK7;PARN;HMBOX1;DKC1;MAPK1;CTNNB1;MAPKAPK5;PRKCQ;MAP3K4;MAPK3;WRAP53
regulation of GTPase activity (GO:0043087)	47/189	3.18598e-07	1.04274e-05	2.53741	37.958	USP6NL;ARHGAP11A;ARHGAP9;BCAR3;GPSM1;ITGB1;GSK3B;THY1;ARHGAP15;RAP1GAP;ARHGAP12;DOCK10;FGD3;DOCK11;SIPA1L1;SH3BP1;PLXNA1;ECT2;TBC1D15;ZC3H15;TBC1D10B;PROM2;MAP4K4;VAV3;ARFGEF1;NTRK1;BCAS3;RALBP1;RIC1;SEMA4D;RCC2;ARAP1;RRP1B;GMIP;NET1;ALS2;WNK1;NF1;RAPGEF1;PLXNB2;RAPGEF2;PKP4;PLXNB1;ARHGEF7;FERMT2;RAB3GAP1;EZH2
positive regulation of macromolecule biosynthetic process (GO:0010557)	36/129	3.86301e-07	1.25561e-05	2.96162	43.7332	BCAR3;LDB1;IRS1;PRKDC;POLDIP3;FAF1;NMD3;ELAVL1;FXR1;RBM3;FXR2;AKT2;KAT7;CDT1;NPM1;ATAD5;BRPF3;INSR;METTL3;PCIF1;CIRBP;UPF3B;LARP4B;PASK;LARP4;SIRT1;NFKB1;RGCC;EIF6;RPS6KB1;CD28;HNRNPD;PLXNB2;PRKD2;VIM;EIF3D
histone monoubiquitination (GO:0010390)	13/24	5.13776e-07	1.65416e-05	8.99404	130.247	RNF20;KDM2B;RING1;UHRF1;CTR9;DDB2;RNF168;RYBP;LEO1;WAC;BCOR;ATXN7L3;CUL4B
response to insulin (GO:0032868)	27/84	5.17452e-07	1.65416e-05	3.61734	52.3586	C2CD5;GSK3A;IRS1;PRKDC;PIK3R2;SLC2A4;PIK3R1;HDAC9;AKT2;ENPP1;RAB8B;PRKCI;PARP1;PDPK1;SORT1;INSR;DENND4C;MYO5A;TSC1;SIRT1;SLC39A14;CPEB1;PKM;TBC1D4;EIF6;RPS6KB1;LPIN1
response to UV (GO:0009411)	30/99	5.19447e-07	1.65416e-05	3.32232	48.0756	FEN1;KDM1A;PTPRK;NOC2L;CCAR2;PRIMPOL;YY1;WRN;DHX36;EP300;MAP3K4;N4BP1;MEN1;ZRANB3;USP47;CREBBP;NPM1;PARP1;METTL3;PRKCD;CIRBP;UBE4B;INO80;EIF2S1;DDB2;UVSSA;NEDD4;DTL;ATF4;TAF1
negative regulation of cellular protein metabolic process (GO:0032269)	29/94	5.26691e-07	1.66597e-05	3.40851	49.2756	YBX1;TYMS;TOB1;GIGYF2;BAG6;FXR1;EIF4ENIF1;RBM4;CLN3;FXR2;LARP1;RNF139;ENC1;DHX36;RPS3;IGF2BP3;IGF2BP2;RIC1;PCIF1;EIF2AK2;SAMD4B;TSC1;PUS7;NFKB1;DNAJC1;ILF3;NCL;GAPDH;LSM14A
Ras protein signal transduction (GO:0007265)	38/142	5.95853e-07	1.87217e-05	2.79619	40.0785	RB1;DNMT1;ROCK1;SHC1;ROCK2;WAS;HACD3;ARHGAP5;CRKL;ARHGAP4;TRIM28;GRAP2;ARHGDIB;CFL1;G3BP1;G3BP2;RREB1;PHACTR4;ARHGEF11;FARP2;USP8;JUN;DBNL;KSR1;MYO9B;MAPK14;TIAM1;CDC42EP4;CDK2;ELMO1;NF1;RAPGEF1;RAPGEF2;MAPKAPK5;GRB2;ARHGEF1;SOS1;LAT
plasma membrane bounded cell projection morphogenesis (GO:0120039)	20/52	6.1703e-07	1.91858e-05	4.76519	68.1343	CNTNAP2;TRIO;DBNL;ANKRD27;MAP1S;MINK1;DTNBP1;DNM2;PAK1;SNX1;SNX2;ALS2;CTTN;TAOK1;PLXNB1;TNIK;ATP7A;DBN1;GAS7;MAP4K4
negative regulation of transcription elongation from RNA polymerase II promoter (GO:0034244)	2022-09-12	6.23161e-07	1.91858e-05	22.8021	325.806	HEXIM1;RNF168;RNF8;HNRNPU;LARP7;NELFB;NELFA;EAPP;NELFE
regulation of RNA export from nucleus (GO:0046831)	2022-09-12	6.23161e-07	1.91858e-05	22.8021	325.806	KHDRBS1;SETD2;CPSF6;NCBP2;NSUN2;TPR;NUP153;SUPT6H;IWS1
regulation of hematopoietic progenitor cell differentiation (GO:1901532)	25/75	6.26909e-07	1.91858e-05	3.81651	54.5091	YAP1;FOXC1;LDB1;KMT2A;PSMD14;PRKDC;GATA3;PSMD2;DHX36;ABL1;PSMD1;PSMF1;METTL3;TCF12;SETD1A;EIF2AK2;PUS7;RUNX1;PSMA5;PSMA3;TAL1;PSMC4;PSME3;PSMC1;TCF3
positive regulation of translation (GO:0045727)	30/100	6.59974e-07	2.00675e-05	3.27467	46.6021	KHDRBS1;USP16;PRKDC;POLDIP3;ELAVL1;YBX3;FXR1;RBM3;FXR2;LARP1;C1QBP;DHX36;EIF2B5;NPM1;METTL3;PCIF1;CIRBP;UPF3B;LARP4B;PASK;LARP4;PKM;EIF6;RPS6KB1;RPS6KB2;CD28;HNRNPD;PLXNB2;VIM;EIF3D
positive regulation of microtubule polymerization (GO:0031116)	14/28	6.76528e-07	2.03088e-05	7.61233	108.143	NUMA1;DCTN1;SLAIN2;CKAP5;MECP2;PAK1;CLIP1;PSRC1;AKAP9;RPS3;MAPT;CLASP1;GIT1;CDK5RAP2
positive regulation of protein import into nucleus (GO:0042307)	14/28	6.76528e-07	2.03088e-05	7.61233	108.143	HDAC3;PRKCD;PIK3R2;PIK3R1;PSEN1;IPO5;MAVS;TRIM28;TPR;UBR5;FLNA;HCLS1;DMAP1;ECT2
membrane organization (GO:0061024)	55/242	7.78335e-07	2.32146e-05	2.25688	31.7455	TFRC;UBXN2B;SH3KBP1;ITSN1;ARPC1A;CLTC;AP2A1;CD3G;PIK3C2A;CD3D;DNM1L;EMD;CEP55;AGFG1;SUN2;PRKCI;FNBP1;EPS15L1;GAPVD1;LEMD3;EPN1;DNM2;NUP93;GAK;RABEP1;CTTN;BIN1;MYADM;CHMP3;VAMP4;STAM2;CHMP7;USO1;CBL;TOR1AIP1;SLC9A3R1;CLN3;SPAST;FCHO1;DVL2;EPS15;SPTBN1;REPS1;HSPA8;HUWE1;SYNJ2;IGF2R;REEP1;CCDC88A;NSFL1C;SYNJ1;ARPC3;AAK1;GRB2;TMCC1
regulation of hematopoietic stem cell differentiation (GO:1902036)	24/71	7.83177e-07	2.32146e-05	3.89669	54.787	YAP1;FOXC1;LDB1;KMT2A;PSMD14;PRKDC;METTL3;TCF12;SETD1A;EIF2AK2;GATA3;PUS7;RUNX1;PSMA5;PSMA3;TAL1;PSMC4;PSMD2;PSME3;PSMC1;ABL1;PSMD1;PSMF1;TCF3
protein localization to nucleus (GO:0034504)	31/106	8.02466e-07	2.36376e-05	3.15871	44.3344	POM121;NUP107;NUP188;PINX1;HNRNPU;NOL8;TOR1AIP1;IPO5;EIF4ENIF1;IPO8;WRN;POM121C;TPR;NUP62;NUP88;ZBTB7A;TNPO3;NUP214;MORC3;NUP133;SYK;TSC2;NUP153;SUPT7L;TOPORS;PML;NUP93;PIKFYVE;NUP50;MDM2;TAF3
regulation of cellular component organization (GO:0051128)	37/139	9.60045e-07	2.81037e-05	2.77509	38.4525	OGFR;CAMK2D;TFRC;ROCK1;ROCK2;HJURP;HNRNPU;MKI67;MLLT3;CAMSAP2;RPTOR;ABL1;ABL2;PACSIN3;PAK4;ARHGEF11;HSPA8;HSP90AA1;CDK11A;SEMA4D;SETD1A;TSC2;PTPN11;SSRP1;ARFGAP1;HCFC1;NET1;LATS1;ZFYVE16;SNX17;NEDD4;RAPGEF1;RAPGEF2;PRKCQ;LAMTOR1;EBAG9;BAP1
mitotic cytokinesis (GO:0000281)	19/49	1.01453e-06	2.95154e-05	4.82718	66.6203	USP8;ROCK1;ROCK2;CKAP2;KIF23;CIT;ANLN;SPAST;SON;ESPL1;RACGAP1;APC;INCENP;STMN1;NUSAP1;ECT2;MYH10;CEP55;SPTBN1
response to ionizing radiation (GO:0010212)	24/72	1.04566e-06	3.02187e-05	3.81529	52.5398	BLM;PRKAA1;XRCC4;BRAT1;RNF8;BRCA1;INO80;MAPK14;SIRT1;TICRR;BABAM1;RNF168;NET1;MTA1;KAT5;IFI16;EEF1D;UIMC1;TNKS1BP1;GRB2;TOPBP1;ECT2;MEN1;RAD9A
positive regulation of mitotic cell cycle phase transition (GO:1901992)	21/58	1.05153e-06	3.02187e-05	4.32795	59.5753	RB1;ANKRD17;CDCA5;RCC2;NSMCE2;UBE2E2;CDC25B;MECP2;RPTOR;CCND3;CDC23;TFDP1;RGCC;ESPL1;CDC27;CDC16;CDK1;ANAPC4;ANAPC5;DTL;EIF4G1
regulation of organelle assembly (GO:1902115)	25/77	1.09564e-06	3.12954e-05	3.6693	50.3581	USP6NL;MTMR3;TBC1D9B;RNF4;ATXN2;TBC1D10C;TRAPPC12;TBC1D12;TBC1D22A;CEP76;TBC1D10A;TBC1D22B;TBC1D15;TBC1D10B;ATG3;NPM1;STIL;IFT140;SPICE1;MSN;TBC1D2B;ATXN2L;TBC1D1;PIKFYVE;TBC1D5
beta-catenin-TCF complex assembly (GO:1904837)	14/29	1.1674e-06	3.29459e-05	7.10444	97.0519	TLE4;TLE3;CREBBP;TLE2;TLE1;HDAC1;LEF1;SMARCA4;BCL9;KAT5;LEO1;EP300;CTNNB1;MEN1
positive regulation of viral genome replication (GO:0045070)	14/29	1.1674e-06	3.29459e-05	7.10444	97.0519	TOP2A;SRPK2;TOP2B;ADAR;RAD23A;ADARB1;HACD3;SRPK1;LARP1;PDE12;CD28;PKN2;PPIA;PPID
histone H4 deacetylation (GO:0070933)	2022-08-10	1.22725e-06	3.42251e-05	30.3914	413.649	HDAC4;HDAC2;HDAC3;HDAC1;SMARCAD1;HDAC9;RCOR1;SIRT2
regulation of protein localization to centrosome (GO:1904779)	2022-08-10	1.22725e-06	3.42251e-05	30.3914	413.649	GSK3B;NSFL1C;PARD6A;APC;UBXN2B;NUP62;CEP250;CEP72
negative regulation of cell cycle process (GO:0010948)	22/64	1.62085e-06	4.49355e-05	3.99487	53.2618	SUZ12;CBX5;PHC1;RRM2;RING1;EHMT2;MGA;BRCA1;TERF2;PHC3;TOM1L1;TFDP1;RYBP;ESPL1;TFDP2;RBBP4;ZFYVE19;CHEK1;E2F1;RBBP8;YAF2;EZH2
posttranscriptional regulation of gene expression (GO:0010608)	18/46	1.66612e-06	4.56537e-05	4.89821	65.1707	EIF2B4;PCIF1;NOLC1;TDRD7;TSC1;FOXO3;LARP4;PUM1;PUM2;RBM3;PER1;ATXN2;LARP1;TCOF1;ZC3H7B;MAPKAPK5;MATR3;EIF2A
spliceosomal complex assembly (GO:0000245)	18/46	1.66612e-06	4.56537e-05	4.89821	65.1707	SF3A3;SRPK2;SF3A1;NCBP1;SCAF11;SRPK1;SETX;GCFC2;PRPF6;LUC7L;LUC7L3;SMN1;TXNL4A;SNRNP200;SRSF6;SF3B1;RBM5;SF1
nucleosome organization (GO:0034728)	28/94	1.80162e-06	4.90812e-05	3.23952	42.8485	SETD2;SMARCD2;SRCAP;RNF8;RSF1;CTCF;SUPT6H;CHAF1B;CHAF1A;DMAP1;BPTF;SMARCE1;BRD2;DAXX;SMARCC1;NPM1;SMARCC2;ATRX;HMGA1;SMARCA5;NAP1L1;INO80;ARID1A;NAP1L4;SMARCA4;MCM3AP;NASP;ASF1A
mitotic nuclear division (GO:0140014)	24/74	1.82682e-06	4.94816e-05	3.66226	48.3892	SPAG5;BCCIP;SPICE1;CDCA8;INO80;SMC3;SMC1A;SMC4;NSL1;DSN1;STAG1;SPAST;STAG2;ESPL1;KIF2A;NUP62;NUSAP1;FLNA;CHMP7;LSM14A;CLASP1;MAP9;CCDC61;CLASP2
nuclear-transcribed mRNA catabolic process (GO:0000956)	42/171	1.87226e-06	5.04227e-05	2.49238	32.8704	SMG1;NBAS;RBM8A;RPL31;PARN;SMG9;CASC3;SMG7;SMG6;CTIF;RPS17;RPL18A;DHX34;ERI1;EXOSC9;RPL14;RPS3;RPLP2;TNKS1BP1;RPL37;RPS2;PELO;RPL17;UPF1;RPS7;NCBP1;RPS8;NCBP2;UPF3B;SAMD4B;RC3H2;PATL1;CNOT4;XRN1;PDE12;THRAP3;CNOT2;XRN2;DCP1A;DCP2;DCP1B;EIF4G1
RNA-dependent DNA biosynthetic process (GO:0006278)	14/30	1.9538e-06	5.23197e-05	6.66004	87.5511	ACD;HSP90AA1;RFC1;PTGES3;PINX1;TERF2;RAD50;DKC1;PPP6R3;CDK2;TNKS1BP1;TERF2IP;PPIA;WRAP53
mitotic nuclear membrane organization (GO:0101024)	19/51	2.07065e-06	5.48256e-05	4.52497	59.2212	NDC1;AHCTF1;ANKLE2;NUP205;POM121;NUP107;NUP188;NUP133;RANGAP1;SIRT2;NUP160;NUP93;SPAST;CDK1;CHMP3;NUP35;NUP98;EMD;CHMP7
mitotic nuclear membrane reassembly (GO:0007084)	19/51	2.07065e-06	5.48256e-05	4.52497	59.2212	NDC1;AHCTF1;ANKLE2;NUP205;POM121;NUP107;NUP188;NUP133;RANGAP1;SIRT2;NUP160;NUP93;SPAST;CDK1;CHMP3;NUP35;NUP98;EMD;CHMP7
cytosolic transport (GO:0016482)	32/116	2.20708e-06	5.81115e-05	2.91103	37.9128	TMEM87A;TMEM87B;DCTN1;CLTC;AP2A1;VPS26B;PTPN23;STX10;CLN3;GGA1;SNX1;SNX2;TBC1D10C;STX6;ERC1;EPS15;TBC1D10A;SNX5;TBC1D10B;SPAG9;ANKRD27;RIC1;SORT1;VPS13C;GBF1;LMTK2;BET1L;GAK;PIKFYVE;SNX16;TBC1D5;UBE2O
ciliary basal body-plasma membrane docking (GO:0097711)	28/95	2.27274e-06	5.95078e-05	3.19099	41.4654	DYNC1I2;DCTN2;DCTN1;PCM1;PRKAR2B;CEP250;CEP72;PRKACA;PCNT;CEP76;YWHAG;CLASP1;CDK5RAP2;DYNC1H1;HSP90AA1;ODF2;CEP131;RAB3IP;CSNK1D;HAUS6;CSNK1E;CKAP5;NEDD1;AKAP9;CDK1;CEP162;CEP41;CEP89
DNA-templated transcription, termination (GO:0006353)	23/70	2.3141e-06	6.02561e-05	3.73271	48.4374	SLBP;CPSF4;CPSF7;NCBP1;CPSF1;CCNH;NCBP2;CSTF3;CSTF2;CPSF2;CSTF2T;TTF1;WDR33;SETX;CDK7;FIP1L1;PABPN1;POLR2A;PCF11;POLR1A;PAPOLA;SYMPK;SMN1
positive regulation of protein phosphorylation (GO:0001934)	74/371	2.41244e-06	6.222e-05	1.91584	24.7811	BCAR3;TFRC;DOCK7;ARAF;CRKL;RPTOR;MYDGF;CCND3;RPS6KA5;AKT2;RB1CC1;FLOT1;NPTN;TNKS1BP1;NBN;DAXX;RALBP1;HSP90AA1;CSNK1D;SIRT1;TOM1L1;LATS1;ALS2;AKAP9;HCLS1;RAPGEF2;TERF2IP;PRKD2;LCP2;ARHGEF2;TNIK;ITGA5;RAF1;PPIA;CD44;HDAC3;ROCK2;SRC;BRAT1;AGAP2;TTK;STK4;FXR1;PAK1;FXR2;PLCG2;ABL1;DVL2;MAPK1;RIPK1;FNIP1;PAK2;FNIP2;PROM2;MAPK3;NTRK1;PRNP;XRCC6;SEMA4D;XRCC5;INSR;BRAF;PTPN11;FGF16;MAVS;RAD50;PTPRC;TEC;SP…
regulation of telomere capping (GO:1904353)	2022-12-23	2.41592e-06	6.222e-05	8.29862	107.33	RAD50;PNKP;NEK7;HNRNPD;MAPK1;MAPKAPK5;PRKCQ;NBN;TERF2;MAP3K4;SMG6;MAPK3
transmembrane receptor protein tyrosine kinase signaling pathway (GO:0007169)	79/404	2.48276e-06	6.35939e-05	1.8702	24.1371	BCAR3;GSK3B;GSK3A;IRS1;ITSN1;ARPC1A;SLA;AP2A1;PIK3C2A;CD3E;SIPA1L1;AKT2;STMN1;GRB10;NCK2;ITGAV;ANKS1A;GIT1;NCK1;VAV3;HSP90AA1;SYK;NCBP1;NCBP2;LMTK2;TSC2;GTF2F1;SLC39A14;SIRT2;GIGYF1;TIAM1;ZAP70;LCK;HNRNPH1;RAPGEF1;ELMO1;RAPGEF2;PRKD2;PHIP;LCP2;SOS1;ARHGEF7;FOXC1;ROCK1;RGS14;SHC1;ROCK2;SRC;PXN;NEDD9;PIK3R2;PIK3R1;PSEN1;CBL;GIGYF2;RASGRP4;NCSTN;PAK1;POLR2A;MAPK1;ZNF106;HNRNPA1;PAK2;MPZL1;MAPK3;NTRK…
protein stabilization (GO:0050821)	43/179	2.65448e-06	6.76247e-05	2.42048	31.0771	USP13;USP36;CCNH;TAF9;MTMR9;WIZ;PIK3R1;NLK;STK4;RTN4;STK3;HSPD1;BAG6;BAG4;FLOT1;CDC37L1;EP300;FLNA;CCT8;TAF9B;GTSE1;CCT3;ATF7IP;MORC3;HSP90AA1;RPS7;USP9X;SEC16A;PTGES3;COG3;PRKCD;HPS4;TSC1;ATP1B1;GTPBP4;HCFC1;CDK7;CREB1;AAK1;NAA15;PFN1;GAPDH;TAF1
cellular macromolecule biosynthetic process (GO:0034645)	65/314	2.67504e-06	6.77821e-05	2.00479	25.7246	HBS1L;FEN1;MRPS16;MCM7;RPL31;MCM10;BRCA1;PWP1;EEF1B2;ING5;RPS17;HELB;EEF2K;KAT5;RPL18A;CHEK1;RPLP2;KAT7;RPL37;NBN;TOPBP1;UPF1;TSFM;RPS7;RPS8;GTPBP1;TOPORS;DBF4;EEF1D;TIMELESS;MCM3;MCM4;MCM6;MCM2;BLM;BAZ2A;TYMS;BRIP1;WRN;POLR2A;RPL14;RPS3;E2F1;RBBP8;EIF4EBP2;IGF2BP3;RPS2;CLSPN;ATRIP;RPL17;ABCF1;BARD1;NAP1L1;TICRR;POLA1;POLA2;RAD50;FUBP3;TNIP1;CDK2;RPS6KB2;CDK1;EIF4G2;EIF4G1;RAD9A
regulation of stem cell differentiation (GO:2000736)	27/91	2.97621e-06	7.50102e-05	3.22041	40.9793	YAP1;LDB1;KMT2A;PSMD14;PRKDC;HNRNPU;GATA3;PSMD2;ABL1;PSMD1;NELFB;PSMF1;NSUN2;METTL3;TCF12;SETD1A;EIF2AK2;PUS7;RUNX1;PSMA5;PSMA3;TAL1;PSMC4;PSME3;PSMC1;OCIAD1;TCF3
regulation of anatomical structure morphogenesis (GO:0022603)	33/123	3.01326e-06	7.55398e-05	2.80213	35.6221	GSK3B;BRSK2;SP100;RNH1;NEDD4L;TNFAIP3;ETS1;ARHGAP35;CAMSAP1;STRIP1;PAK1;SIPA1L1;CFL1;KIF13B;LZTS1;PDZD8;PAK2;CLASP1;CLASP2;SEMA4D;KRT1;LARP4;TANC2;INF2;NEDD4;NF1;CTNNB1;PHIP;TNIK;MAPT;PHLDB2;SHANK3;FERMT2
protein import into nucleus (GO:0006606)	24/76	3.11154e-06	7.72533e-05	3.521	44.6477	NUP214;RANBP2;POM121;NUP107;NUP188;NUP133;SYK;TSC2;NUP153;IPO5;NUP93;EIF4ENIF1;IPO8;POM121C;NUP50;NUP62;TPR;NUP35;KPNA4;NUP88;KPNA2;KPNA3;TNPO3;KPNA1
positive regulation of cellular amide metabolic process (GO:0034250)	25/81	3.11439e-06	7.72533e-05	3.40644	43.1918	GSK3A;POLDIP3;PRKDC;ROCK2;ELAVL1;RBM3;FXR1;FXR2;NPM1;METTL3;PRKCD;PCIF1;CIRBP;UPF3B;LARP4B;PASK;LARP4;SIRT3;EIF6;RPS6KB1;CD28;HNRNPD;PLXNB2;VIM;EIF3D
positive regulation of RNA splicing (GO:0033120)	14/31	3.18042e-06	7.84781e-05	6.26791	79.3424	NCBP1;CIRBP;DYRK1A;PIK3R1;RBM3;SETX;RBMXL1;POLR2A;U2AF2;THRAP3;NCL;NUP98;SLC38A2;RBMX
maintenance of protein location in nucleus (GO:0051457)	2022-11-20	3.26056e-06	8.00365e-05	9.29457	117.424	BARD1;SUN2;MORC3;SP100;HNRNPU;RANGAP1;TAF3;PML;SUPT7L;TOPORS;SYNE1
histone H4 acetylation (GO:0043967)	18/48	3.43269e-06	8.38252e-05	4.57114	57.5149	ATF2;KMT2A;PHF20;MCRS1;LEF1;JADE1;MSL3;JADE3;HCFC1;ING5;PER1;KANSL1;KANSL3;EP400;EP300;KAT7;BRD8;DMAP1
positive regulation of gene expression (GO:0010628)	90/482	3.82039e-06	9.28117e-05	1.76826	22.0593	ATF2;ITK;PHF2;GSK3B;GSK3A;TFRC;PDCD5;CTCF;BRCA1;CD3E;ETS1;ELAVL1;RBM3;FLOT1;EP300;MED1;MAP2K2;TLE1;RPS7;METTL3;DYRK1A;CIRBP;LARP4B;PASK;BAZ1B;PRKAB1;TERF2;HCFC1;TMIGD2;POLR1A;GAPDH;ATF4;YAP1;DNMT1;PRKAA1;ROCK1;PRKDC;ROCK2;POLDIP3;LEF1;DDX21;PIK3R1;PSEN1;FXR1;FXR2;CUX2;IFI16;POLR2A;U2AF2;UBR5;DHX36;PLCG2;RPS3;E2F1;MAPK1;RIPK1;SF3B1;SLC38A2;MAPK3;SRPK2;EGR1;NPM1;CADM1;PCIF1;SMARCA5;DTNBP1;EIF2AK2;U…
cellular response to UV (GO:0034644)	24/77	4.0244e-06	9.72667e-05	3.45437	42.9142	USP47;CREBBP;NPM1;KDM1A;PARP1;METTL3;PRKCD;XPC;PTPRK;INO80;NOC2L;SIRT1;EIF2S1;DDB2;YY1;NEDD4;CHEK1;DHX36;EP300;PPID;N4BP1;ATF4;CUL4B;TAF1
regulation of microtubule polymerization (GO:0031113)	16/40	4.47152e-06	0.000107522	5.07639	62.5299	NUMA1;DCTN1;DYRK1A;SLAIN2;CAMSAP1;CAMSAP2;PAK1;CLIP1;PSRC1;STMN1;AKAP9;ABL1;RPS3;MAPT;CLASP1;CDK5RAP2
negative regulation of DNA-templated transcription, elongation (GO:0032785)	2022-09-14	4.55064e-06	0.000108869	13.6797	168.264	HEXIM1;RNF168;RNF8;HNRNPU;LARP7;NELFB;NELFA;EAPP;NELFE
positive regulation of DNA metabolic process (GO:0051054)	21/63	4.87078e-06	0.000115939	3.81163	46.6249	OTUD4;USP9X;ATRX;RNF8;BRCA1;SIRT1;PML;GNL3;BABAM1;MECP2;RNF168;WRN;RAD50;RGCC;TRIM28;UIMC1;DHX36;RPS3;PRKD2;NBN;WRAP53
negative regulation of apoptotic process (GO:0043066)	90/485	4.9562e-06	0.00011738	1.75452	21.4313	RB1;ITGB1;GSK3B;ANKLE2;TFRC;ARAF;AATF;IKBKB;RPS6KA3;MYDGF;AKT2;CFL1;NUP62;MYO18A;CD38;ERC1;MED1;USP47;PRKCI;TLE1;KDM2B;PRKCD;ADAM10;PRKCA;SIRT1;YWHAZ;PAX2;TOPORS;SFPQ;HCLS1;PHIP;ITGA5;ZNF830;RAF1;SQSTM1;BIRC2;CD44;NOTCH2;YAP1;HDAC2;PRKAA1;HDAC3;PRKDC;SHC1;HDAC1;SRC;LEF1;TAF9;AGAP2;PIK3R1;PSEN1;CBL;MTDH;HSPD1;CLN3;BAG4;RNF213;FLNA;BNIP2;MAPK1;RIPK1;TAF9B;FNIP1;PAK2;MAP4K4;MAPK3;BARD1;NTRK1;NPM1;ST…
positive regulation of protein kinase activity (GO:0045860)	38/154	5.04497e-06	0.000117769	2.50521	30.5564	SRC;NAB2;AGAP2;NEDD9;STK4;STK3;RPTOR;PAK1;CLSPN;ECT2;PAK2;MAP4K4;PAK4;EGR1;PRNP;DAXX;XRCC6;HSP90AA1;BORA;MAP2K2;XRCC5;INSR;PRKCD;MINK1;TOM1L1;CCDC88A;PTPRC;ALS2;INCENP;TAOK1;RAPGEF2;CALM3;LCP2;TNIK;CALM1;CALM2;LAT;EZH2
regulation of cellular amide metabolic process (GO:0034248)	14/32	5.04761e-06	0.000117769	5.91936	72.1961	EIF2B4;TMED10;ROCK1;PGAM1;PCIF1;PRKCD;NOLC1;TSC1;FOXO3;RBM3;ATXN2;TCOF1;MAPKAPK5;EIF2A
RNA biosynthetic process (GO:0032774)	14/32	5.04761e-06	0.000117769	5.91936	72.1961	BRF1;GTF2B;SMARCA5;RSF1;TTF1;SETX;POLA1;HELB;POLA2;POLR2A;TAF7;TAF6;SMN1;TAF4
regulation of focal adhesion assembly (GO:0051893)	19/54	5.55383e-06	0.000128942	4.13641	50.0548	BCAS3;MACF1;DMTN;LDB1;ROCK1;ROCK2;SRC;RCC2;TSC1;THY1;SLC9A1;SLK;PTPRA;ABL1;PHLDB2;CLASP1;FERMT2;CLASP2;MAP4K4
regulation of mitotic cell cycle (GO:0007346)	42/178	5.60064e-06	0.000129391	2.36315	28.5767	RB1;FOXC1;PSMD14;HNRNPU;XPC;MKI67;SLC9A3R1;FZR1;CDC23;PSMD2;CDC27;HSF1;EIF4EBP1;PSMD1;PSMF1;RNF20;CDK11A;BORA;NEK7;GBF1;PRKCA;SCRIB;SIRT1;CDC25B;PSMA5;PSMA3;RPS6KB1;TAL1;PSMC4;PSME3;PSMC1;CDC16;CDK1;MDM2;ANAPC4;ANAPC5;HECA;PKN2;TTLL12;CDK13;ANAPC1;ANAPC2
positive regulation of hydrolase activity (GO:0051345)	37/149	5.70812e-06	0.000131231	2.52588	30.4965	USP6NL;ARHGAP11A;BCAR3;ITGB1;GSK3B;MTCL1;MTMR9;THY1;RAP1GAP;DOCK10;DOCK11;WRN;SH3BP1;RPS3;ECT2;ZC3H15;MAP4K4;NTRK1;BCAS3;RALBP1;RIC1;SEMA4D;ARAP1;NET1;ALS2;NF1;RAPGEF1;RAPGEF2;PKP4;CALM3;PLXNB1;CALM1;ARHGEF7;CALM2;FERMT2;RAB3GAP1;EZH2
spindle assembly (GO:0051225)	25/84	6.43815e-06	0.000147296	3.23268	38.641	HDAC3;NUMA1;BCCIP;SMC3;RPS3;FLNA;CLASP1;MAP9;SAC3D1;CLASP2;NEK7;SPICE1;CSNK1D;HAUS6;INO80;SMC1A;GOLGA8B;STAG1;NCOR1;STAG2;KIF2A;TUBGCP3;LSM14A;GOLGA8A;CCDC61
negative regulation of programmed cell death (GO:0043069)	74/381	6.55986e-06	0.000149356	1.85237	22.1071	GSK3B;ANKLE2;TFRC;ARAF;AATF;IKBKB;RPS6KA3;MYDGF;AKT2;CFL1;NUP62;MYO18A;CD38;ERC1;MED1;USP47;PRKCI;ADAM10;SIRT1;YWHAZ;PAX2;TOPORS;PHIP;ZNF830;RAF1;SQSTM1;CD44;BIRC2;NOTCH2;HDAC2;PRKAA1;HDAC3;PRKDC;SHC1;HDAC1;SRC;LEF1;TAF9;PIK3R1;PSEN1;CBL;MTDH;HSPD1;CLN3;BAG4;FLNA;BNIP2;RIPK1;TAF9B;PAK2;MAP4K4;BARD1;NTRK1;NPM1;STIL;SEMA4D;BRAF;PA2G4;NFKB1;SETX;DNAJA1;HNRNPK;SON;RPS6KB1;ALB;CD28;CDK1;CTNNB1;UBE2O;S…
regulation of stress fiber assembly (GO:0051492)	23/74	6.69767e-06	0.00015176	3.43916	40.9734	ROCK1;ROCK2;PXN;WAS;TSC1;ARAP1;PIK3R1;SORBS3;SLC9A1;CCDC88A;PAK1;RGCC;STMN1;PPFIA1;ABL1;EVL;CD47;PFN1;PHLDB2;PAK2;CLASP1;FERMT2;CLASP2
cellular protein-containing complex assembly (GO:0034622)	40/168	7.34449e-06	0.00016562	2.39029	28.257	NUP205;AHCTF1;NUP107;SRC;GTF2B;PXN;CLTC;CD3E;PIK3C2A;RTN4;CENPC;HSPD1;TESPA1;FCHO1;POGZ;TPR;HSF1;NCK2;EIF4H;EPS15;EIF4B;NCK1;NDC1;CENPT;UVRAG;HSP90AA1;DNAAF2;HSPA4;PTGES3;NUP153;NUP93;FKBP1A;TIAM1;ANLN;CENPF;BIN1;CHMP3;NUP98;MAPT;VAMP4
small GTPase mediated signal transduction (GO:0007264)	29/106	7.7477e-06	0.00017388	2.87535	33.8374	RB1;DNMT1;SHC1;HACD3;CRKL;TRIM28;GRAP2;G3BP1;G3BP2;RREB1;USP8;RALBP1;JUN;KSR1;MAPK14;BCR;TIAM1;ARHGAP32;CCDC88A;ARHGAP30;CCDC88C;CDK2;NF1;RAPGEF2;MAPKAPK5;GRB2;SOS1;LAT;NUCB2
mitotic G2 DNA damage checkpoint signaling (GO:0007095)	14/33	7.82715e-06	0.000174006	5.6075	65.9325	BLM;BRCA1;FOXN3;TICRR;BABAM1;FZR1;TAOK1;CHEK1;UIMC1;CDK1;CLSPN;NBN;TOPBP1;DTL
RNA stabilization (GO:0043489)	14/33	7.82715e-06	0.000174006	5.6075	65.9325	TAF15;FUS;NSUN2;PARN;CIRBP;HNRNPU;YBX1;ELAVL1;EIF4ENIF1;LARP1;DKC1;THRAP3;DHX36;E2F1
telomere maintenance via telomerase (GO:0007004)	13/29	7.93695e-06	0.000175619	6.18165	72.5972	ACD;HSP90AA1;RFC1;PTGES3;PINX1;TERF2;RAD50;DKC1;PPP6R3;CDK2;TNKS1BP1;TERF2IP;WRAP53
regulation of mRNA polyadenylation (GO:1900363)	2022-10-18	8.24032e-06	0.000180635	9.50226	111.238	RNF20;CPSF7;CPEB1;CPSF6;NCBP1;NCBP2;CTR9;HSF1;ZC3H14;NELFE
regulation of spindle organization (GO:0090224)	2022-10-18	8.24032e-06	0.000180635	9.50226	111.238	DYNC1H1;BORA;PSRC1;NUMA1;DCTN1;CLTC;NUP62;TACC3;RNF4;MAP9
protein-containing complex subunit organization (GO:0043933)	30/112	8.63335e-06	0.000187507	2.79355	32.5724	YAP1;NUP205;KMT2A;WIPF1;SLC2A1;WAS;CD3G;CAPG;IL1RAP;CD3E;SLC9A3R1;TPR;LPXN;DNM1L;KPNA3;MDN1;NDC1;CREBBP;DMTN;NUP133;NIFK;PML;CD2AP;APC;PARD3;MDM2;NUP35;NUP98;CD247;PPID
regulation of cytoskeleton organization (GO:0051493)	30/112	8.63335e-06	0.000187507	2.79355	32.5724	GSK3B;PRKAA1;ROCK1;ROCK2;TWF2;ARHGAP17;IQGAP2;CORO1A;ARHGAP35;BICD2;CLN3;PAK1;SH3BP1;ABL1;MAPK1;RICTOR;TPPP;PAK2;CLASP1;MAPK3;DMTN;PRKCD;SORBS3;BST2;CCDC88A;DIAPH1;TAOK1;PLXNB1;MAPT;PHLDB2
endomembrane system organization (GO:0010256)	45/199	8.68498e-06	0.000187763	2.23664	26.0656	USP6NL;PI4K2B;RAB1A;TMED10;UBXN2B;ATL2;HTT;SYNE1;SLC9A3R1;GOLGA5;TRAPPC12;MYO18A;TMED1;DNM1L;SPTBN1;CLASP1;SEC31A;CLASP2;ARFGEF1;USP8;BCAS3;SUN2;ARFGEF2;SEC16A;COG3;GBF1;HUWE1;CSNK1D;LEMD3;TJAP1;NUP93;GAK;GOLGA8B;NSFL1C;ALS2;GORASP2;GOLGB1;GORASP1;TRIP11;TMCC1;LAMTOR1;ARHGEF7;SQSTM1;PI4K2A;GOLGA8A
cellular response to insulin stimulus (GO:0032869)	33/129	9.1472e-06	0.000196853	2.6261	30.4682	BCAR3;GSK3B;C2CD5;GSK3A;IRS1;PRKDC;SHC1;PIK3R2;PIK3R1;SLC2A4;PIK3C2A;HDAC9;AKT2;GRB10;ENPP1;ZNF106;RAB8B;PRKCI;PARP1;PDPK1;INSR;DENND4C;MYO5A;SLC39A14;CPEB1;PKM;TBC1D4;APC;RPS6KB1;PHIP;GRB2;SOS1;LPIN1
histone H3 acetylation (GO:0043966)	16/42	9.42716e-06	0.000201955	4.68537	54.2187	BRD1;BRPF1;LDB1;BRPF3;LEF1;TAF9;JADE1;JADE3;SUPT7L;ING5;PER1;YEATS2;KAT6A;PHF14;KAT7;MAP3K7
organelle assembly (GO:0070925)	80/425	9.54354e-06	0.000203523	1.78282	20.6088	UBXN2B;ATP2A2;PTPN23;LIMD1;CCDC28B;EDC3;EIF4ENIF1;PCM1;RB1CC1;POGZ;NUP62;CEP250;UBAP2L;EIF2A;RAB8B;ATG3;ABCC4;RBM14;DBNL;IFT140;TMOD3;CEP131;STX7;CIRBP;HAUS6;CSNK1D;PATL1;ATXN2L;GOLGA8B;NCOR1;BIN2;GORASP2;EXOC4;CHMP3;ULK1;MAPT;SSX2IP;STAM2;CHMP7;GOLGA8A;EXOC1;RAB1A;HDAC3;FLII;AMBRA1;CORO1A;CENPC;ATXN2;ABLIM1;G3BP1;RPS3;MVB12A;FLNA;NPHP3;PCNT;ATG7;SAC3D1;CENPT;FARP2;DYNC1H1;NPM1;RAB3IP;NEK7;GBF1;H…
regulation of Ras protein signal transduction (GO:0046578)	25/86	1.01903e-05	0.000216337	3.12633	35.9343	NOTCH2;KANK1;SHC1;DENND1A;ARHGAP17;RASAL3;RASGRP4;CRKL;AKAP13;SH3BP1;ARHGDIB;NUP62;NTRK1;DENND4A;DENND4C;MYO9B;ARFGAP1;BCR;MADD;RAPGEF1;SPRY2;GRB2;ARHGEF2;RAF1;SQSTM1
DNA replication initiation (GO:0006270)	15/38	1.07646e-05	0.00022552	4.96417	56.7864	CDT1;MCM7;MCM10;LRWD1;NOC3L;PURA;POLA1;POLA2;DBF4;CDK2;MCM3;MCM4;TOPBP1;MCM6;MCM2
positive regulation of metaphase/anaphase transition of cell cycle (GO:1902101)	2022-08-12	1.08621e-05	0.00022552	15.194	173.671	RB1;CDC23;ESPL1;CDC16;CDC27;NSMCE2;ANAPC4;ANAPC5
positive regulation of mitotic metaphase/anaphase transition (GO:0045842)	2022-08-12	1.08621e-05	0.00022552	15.194	173.671	RB1;CDC23;ESPL1;CDC16;CDC27;NSMCE2;ANAPC4;ANAPC5
positive regulation of mitotic sister chromatid separation (GO:1901970)	2022-08-12	1.08621e-05	0.00022552	15.194	173.671	RB1;CDC23;ESPL1;CDC16;CDC27;NSMCE2;ANAPC4;ANAPC5
regulation of sister chromatid cohesion (GO:0007063)	2022-08-12	1.08621e-05	0.00022552	15.194	173.671	RB1;FEN1;ESPL1;CDCA5;RAD21;CTNNB1;CTCF;BUB1
positive regulation of DNA-templated transcription, initiation (GO:2000144)	2022-11-22	1.09543e-05	0.000226436	7.60379	86.8488	MED12;SETX;MED1;JUN;BCLAF1;MED14;MED13;MED24;SUB1;DHX36;MED4
Fc-gamma receptor signaling pathway involved in phagocytosis (GO:0038096)	22/71	1.11515e-05	0.000229507	3.42281	39.0335	VAV3;HSP90AA1;SYK;WIPF1;SRC;ARPC1A;PRKCD;WAS;CD3G;PIK3R2;PIK3R1;PAK1;ARPC3;ELMO1;ABL1;PLCG2;MAPK1;GRB2;PLCG1;CD247;NCK1;MAPK3
neuron projection development (GO:0031175)	40/171	1.15371e-05	0.000236411	2.33515	26.5505	RB1;CNTNAP2;GSK3B;TRIO;ROCK1;DOCK7;FRY;CAMSAP1;CAMSAP2;PPP1R9B;DOCK10;PAK1;STMN1;BLOC1S3;MICALL1;MAP4;ATP7A;MAP4K4;ANKRD27;SNAPIN;DBNL;MAP1S;MINK1;DTNBP1;MANF;DNM2;EHD1;ALS2;CTTN;NEDD4;TAOK1;RAPGEF2;ULK1;PLXNB1;TNIK;MAPT;SHANK3;DBN1;FRYL;GAS7
sister chromatid segregation (GO:0000819)	14/34	1.18808e-05	0.000242398	5.32682	60.4093	RB1;TOP2A;TOP2B;SPAG5;CDCA8;INO80;SMC1A;SMC4;NSL1;LATS1;DSN1;ESPL1;CHAMP1;NUSAP1
TOR signaling (GO:0031929)	2022-12-26	1.23201e-05	0.000250279	6.51923	73.6952	RPTOR;CCDC88A;SMG1;LARP1;RPS6KB1;RPS6KB2;EIF4EBP1;EIF4EBP2;RICTOR;GATA3;FNIP1;CARD11
cytoskeleton organization (GO:0007010)	31/120	1.36521e-05	0.000276147	2.65972	29.7932	MAST3;SH3KBP1;MAST2;TNFAIP3;NEDD9;THY1;LIMD1;SIPA1L3;CAMSAP1;ARHGAP4;FGD3;STRIP1;MICAL1;CFL1;PACSIN3;PDZD8;PAK4;PRKCI;DMTN;MICAL3;PRPF40A;LARP4;KISS1;DIAPH1;BIN1;PALLD;RANBP10;PHIP;TNIK;BRWD1;LRCH3
Fc-gamma receptor signaling pathway (GO:0038094)	22/72	1.43037e-05	0.000288092	3.35417	37.4157	VAV3;HSP90AA1;SYK;WIPF1;SRC;ARPC1A;PRKCD;WAS;CD3G;PIK3R2;PIK3R1;PAK1;ARPC3;ELMO1;ABL1;PLCG2;MAPK1;GRB2;PLCG1;CD247;NCK1;MAPK3
transcription elongation from RNA polymerase II promoter (GO:0006368)	21/67	1.44104e-05	0.000289006	3.4794	38.7868	SETD2;CCNT2;NCBP1;CCNH;NCBP2;CTR9;EAF2;SSRP1;GTF2F1;MLLT3;AFF4;SUPT6H;IWS1;CDK7;POLR2A;LEO1;NELFB;NELFA;CDK12;CDK13;NELFE
cellular response to lectin (GO:1990858)	30/115	1.51981e-05	0.000302231	2.69449	29.8936	PSMD14;SRC;ICAM2;ICAM3;RELB;IKBKB;PAK1;RPS6KA5;PSMD2;PLCG2;EP300;PSMD1;PSMF1;PRKACA;MAP3K7;PRKACB;PAK2;CREBBP;SYK;PDPK1;PRKCD;NFKB1;PSMA5;PSMA3;PSMC4;PSME3;PSMC1;TAB1;RAF1;CARD11
stimulatory C-type lectin receptor signaling pathway (GO:0002223)	30/115	1.51981e-05	0.000302231	2.69449	29.8936	PSMD14;SRC;ICAM2;ICAM3;RELB;IKBKB;PAK1;RPS6KA5;PSMD2;PLCG2;EP300;PSMD1;PSMF1;PRKACA;MAP3K7;PRKACB;PAK2;CREBBP;SYK;PDPK1;PRKCD;NFKB1;PSMA5;PSMA3;PSMC4;PSME3;PSMC1;TAB1;RAF1;CARD11
DNA double-strand break processing (GO:0000729)	2022-10-19	1.55732e-05	0.000306593	8.44598	93.4966	BARD1;BLM;RAD50;SLX4;KAT5;RBBP8;SETMAR;SMARCAD1;BRCA1;NBN
histone H4-K16 acetylation (GO:0043984)	2022-10-19	1.55732e-05	0.000306593	8.44598	93.4966	KMT2A;KANSL1;PHF20;MCRS1;KANSL3;JADE1;MSL3;JADE3;KAT7;HCFC1
DNA replication-independent nucleosome assembly (GO:0006336)	15/39	1.56127e-05	0.000306593	4.75706	52.6485	CENPT;CENPU;NPM1;ATRX;HJURP;SMARCA5;RSF1;CENPC;HIRA;RBBP4;NASP;MIS18BP1;UBN1;OIP5;ASF1A
regulation of protein phosphorylation (GO:0001932)	55/266	1.57366e-05	0.000307435	1.99743	22.0906	TFRC;ITGB2;CRKL;MYDGF;CCND3;PPP2R5E;AKT2;RB1CC1;FLOT1;NPTN;MEN1;DAXX;RALBP1;HSP90AA1;CSNK1D;SIRT1;MYADM;TERF2IP;PHIP;TNIK;PPIA;ATF4;HDAC3;PRKDC;ROCK2;BRAT1;AKAP8;TWF1;STK4;FXR1;SLC9A3R1;PAK1;FXR2;ABL1;DVL2;RIPK1;ECT2;FNIP1;FNIP2;PROM2;MAPK3;NTRK1;PRNP;NPM1;SEMA4D;INSR;PML;CCDC88A;FGF16;IBTK;MAVS;CCDC88C;PLXNB2;TARDBP;PPIL4
histone H3-K14 acetylation (GO:0044154)	2022-06-07	1.5786e-05	0.000307435	45.5505	503.624	ING5;BRD1;BRPF1;BRPF3;PHF14;KAT7
regulation of protein-containing complex assembly (GO:0043254)	30/116	1.82393e-05	0.000353752	2.66301	29.0586	RB1;GSK3B;VCP;ICE1;TFRC;SRC;FAF1;HJURP;BCL2L11;HSF1;RPS3;EP300;TPPP;FNIP1;FNIP2;ATF7IP;FARP2;CDT1;HSPA8;HSP90AA1;SYK;EIF2AK2;TFIP11;PTPN11;HCFC1;LATS1;TAL1;ULK1;AIDA;RAF1
positive regulation of mRNA processing (GO:0050685)	2022-11-23	1.87811e-05	0.000362769	6.96975	75.8494	RBM3;RBMXL1;NCBP1;NCBP2;THRAP3;NCL;DHX36;CIRBP;LEO1;NUP98;RBMX
DNA unwinding involved in DNA replication (GO:0006268)	2022-09-16	2.0879e-05	0.000401644	9.7701	105.29	PURA;BLM;WRN;MCM7;HMGA1;MCM4;MCM6;SSBP1;MCM2
ubiquitin-dependent protein catabolic process (GO:0006511)	68/354	2.21503e-05	0.000424368	1.82452	19.5546	GSK3A;UBXN1;UBXN2B;RNF14;FAF1;ZFAND2B;TNFAIP3;PTPN23;CDC23;KAT5;PSMD2;CDC27;PSMD1;UBE4B;RAD23A;SIRT1;RAD23B;RC3H2;SIRT2;TOPORS;PSMA5;RNF168;TOM1L1;PSMA3;PSME3;ANAPC4;ANAPC5;SQSTM1;DTL;ANAPC1;BIRC2;ANAPC2;VCP;RNF34;PSMD14;UHRF1;UBR4;RNF8;NEDD4L;CBL;RNF4;BAG6;ZNRF1;FZR1;RNF213;MTA1;PCBP2;MVB12A;RBBP6;PSMF1;RFFL;RNF130;RNF20;USP9X;HUWE1;PML;CNOT4;NSFL1C;PSMC4;NEDD4;PSMC1;CDC16;MDM2;CTNNB1;TRIP12;UBA…
mRNA metabolic process (GO:0016071)	26/95	2.22916e-05	0.000425345	2.87435	30.7881	SLBP;SF3B2;RNH1;CSTF3;ALKBH5;PCF11;U2AF2;HSF1;PCBP2;PRKACA;SRSF11;SF3A3;SF3A1;CPSF6;SSB;NCBP1;NCBP2;SCAF11;NONO;METTL3;SFPQ;SON;PRPF3;HNRNPA2B1;SRSF2;DCP2
cytoplasmic microtubule organization (GO:0031122)	18/54	2.2859e-05	0.000432668	3.80799	40.6928	DYNC1H1;NUMA1;DCTN1;SLAIN2;CAMSAP1;CAMSAP2;CCDC88B;CCDC88A;PCM1;CLIP1;DLG1;SLK;SPAST;CCDC88C;TUBGCP3;MAPT;TPPP;CLASP1
regulation of alternative mRNA splicing, via spliceosome (GO:0000381)	18/54	2.2859e-05	0.000432668	3.80799	40.6928	KHDRBS1;RBM25;RBM15;RBM8A;WTAP;HNRNPU;FXR1;RBM4;RBM15B;FXR2;THRAP3;RBM7;NSRP1;SRSF6;HNRNPA1;ZBTB7A;RBMX;RBM5
Fc receptor mediated stimulatory signaling pathway (GO:0002431)	22/74	2.31203e-05	0.000435864	3.22479	34.424	VAV3;HSP90AA1;SYK;WIPF1;SRC;ARPC1A;PRKCD;WAS;CD3G;PIK3R2;PIK3R1;PAK1;ARPC3;ELMO1;ABL1;PLCG2;MAPK1;GRB2;PLCG1;CD247;NCK1;MAPK3
negative regulation of protein phosphorylation (GO:0001933)	36/152	2.32367e-05	0.000436313	2.37129	25.3012	RB1;PRKDC;THY1;CRKL;NCK2;ENPP1;PAK2;YWHAG;MEN1;NCK1;PRNP;DMTN;SEMA4D;PDPK1;PRKCD;DTNBP1;TSC2;SIRT2;IBTK;PTPRC;PARD3;AKT1S1;MYADM;NF1;TERF2IP;SPRY2;TAF7;CALM3;SMCR8;PTPN6;TAB1;CALM1;TARDBP;PPIA;CALM2;EIF4G1
DNA-templated transcription, elongation (GO:0006354)	21/69	2.37927e-05	0.000443221	3.33405	35.4947	SETD2;CCNT2;NCBP1;CCNH;NCBP2;CTR9;EAF2;SSRP1;GTF2F1;MLLT3;AFF4;SUPT6H;IWS1;CDK7;POLR2A;LEO1;NELFB;NELFA;CDK12;CDK13;NELFE
positive regulation of protein polymerization (GO:0032273)	21/69	2.37927e-05	0.000443221	3.33405	35.4947	VASP;HSP90AA1;NUMA1;DCTN1;SLAIN2;CLIP1;PAK1;PSRC1;CTTN;BIN1;CDC42EP4;AKAP9;NCK2;RPS3;EVL;MAPT;TPPP;PFN1;CLASP1;CDK5RAP2;NCK1
regulation of transcription initiation from RNA polymerase II promoter (GO:0060260)	20/64	2.40489e-05	0.00044623	3.46323	36.8329	ATF7IP;ZNF451;MED1;LEF1;MED4;PPM1D;NFKB1;MECP2;MED12;TNRC6C;MED14;MED13;MED24;TRIM28;SUB1;DHX36;CDK1;CTNNB1;TNRC6A;TNRC6B
protein modification by small protein conjugation (GO:0032446)	76/409	2.50483e-05	0.000462951	1.75282	18.5706	ZNF451;NUP107;NUP188;RNF14;BRCA1;CDC23;HERC2;TRIM28;CDC27;ENC1;NUP62;FBXO4;TRIM24;NUP214;NDC1;ATG3;NUP210;USP5;NUP133;NSMCE2;LMO7;RANGAP1;SIRT1;TOPORS;PJA2;PIAS1;NUP93;RNF168;NUP50;WAC;NUP98;ZNF598;CBLL1;NUP205;POM121;VCP;RNF34;PRKDC;UHRF1;UBA5;CTR9;MYCBP2;RNF8;NEDD4L;UBR2;UBR1;CBL;NUP160;VCPIP1;RNF113A;RNF213;POM121C;RNF139;TPR;HLTF;LEO1;NUP88;ATG7;BARD1;RNF20;RANBP2;EGR2;USP9X;BCL11A;HUWE1;NUP1…
regulation of mRNA metabolic process (GO:1903311)	2022-08-13	2.5339e-05	0.000466495	12.1545	128.633	SRPK2;CDK11A;NCBP1;SAFB2;SAFB;SUPT6H;IWS1;SRPK1
positive regulation of mitotic nuclear division (GO:0045840)	14/36	2.5838e-05	0.000471995	4.84202	51.1494	RB1;INSR;NSMCE2;CDC23;RGCC;ESPL1;CDC27;NUP62;CDC16;NUSAP1;CD28;ANAPC4;ANAPC5;PHIP
regulation of protein import into nucleus (GO:0042306)	14/36	2.5838e-05	0.000471995	4.84202	51.1494	HDAC3;PRKCD;PIK3R2;PIK3R1;PSEN1;IPO5;MAVS;TRIM28;TPR;UBR5;FLNA;HCLS1;DMAP1;ECT2
regulation of insulin receptor signaling pathway (GO:0046626)	16/45	2.60026e-05	0.000473168	4.19996	44.3403	KANK1;GSK3A;IRS1;PRKCD;TSC2;NUCKS1;PTPN11;SIRT1;PTPRE;RPS6KB1;GRB10;ENPP1;PRKCQ;SIK2;SNX5;NCK1
regulation of nucleic acid-templated transcription (GO:1903506)	79/430	2.64523e-05	0.000479498	1.72907	18.2247	RB1;ATF2;NUP107;LDB1;RNF14;NAB2;CHD7;HP1BP3;JMJD1C;CHD3;YBX1;LIMD1;NR3C1;CCAR2;RPS6KA5;EP300;HMG20A;KAT7;MYBL2;ERC1;YAF2;NCOA2;DAXX;ATRX;TFEB;MSL3;HCFC1;SAP30;DNM2;GCFC2;SFPQ;HCLS1;TERF2IP;PRKCQ;ATF4;USP13;ZNF395;FOXC1;SRRT;CTR9;FOXK2;BAZ2A;NLK;NR2C2;MLLT6;SBNO1;POLR2A;NFIL3;SAP30L;ABL1;DVL2;E2F1;APBB2;GPBP1L1;RALY;RREB1;RNF20;CREBBP;CDK11A;FUS;DENND4A;INSR;NONO;PHF12;HMGA1;NFATC2;FOXN3;SMARCA2;P…
positive regulation of protein modification process (GO:0031401)	46/214	2.75472e-05	0.000497433	2.09506	21.9973	ANKLE2;CDCA2;HDAC3;TFRC;ROCK2;BRAT1;STK4;CRKL;FXR1;MYDGF;PAK1;CCND3;FXR2;KAT5;AKT2;RB1CC1;ABL1;DVL2;FLOT1;NPTN;SYMPK;RIPK1;FNIP1;ATG7;PROM2;MAPK3;NTRK1;DAXX;RALBP1;HSP90AA1;SEMA4D;INSR;PRKCD;DYRK1A;CSNK1D;SIRT1;FGF16;MAVS;TAOK1;TERF2IP;CALM3;TNIK;CALM1;CALM2;PPIA;RAB3GAP1
innate immune response activating cell surface receptor signaling pathway (GO:0002220)	30/119	3.09799e-05	0.0005558	2.5728	26.7113	PSMD14;SRC;ICAM2;ICAM3;RELB;IKBKB;PAK1;RPS6KA5;PSMD2;PLCG2;EP300;PSMD1;PSMF1;PRKACA;MAP3K7;PRKACB;PAK2;CREBBP;SYK;PDPK1;PRKCD;NFKB1;PSMA5;PSMA3;PSMC4;PSME3;PSMC1;TAB1;RAF1;CARD11
leukocyte cell-cell adhesion (GO:0007159)	2022-12-28	3.10154e-05	0.0005558	5.70368	59.2101	ITGB1;NT5E;ROCK1;ITGA4;SEMA4D;SYK;TNIP1;ITGB2;MSN;ITGAL;ICAM1;FERMT3
regulation of protein dephosphorylation (GO:0035304)	15/41	3.13873e-05	0.000560334	4.39064	45.527	ANKLE2;CDCA2;YWHAB;PRKCD;HTT;TSC1;PPP1R2;PPP6R1;PPP6R2;PPP6R3;SYMPK;CALM3;CALM1;CALM2;PPIA
protein-DNA complex assembly (GO:0065004)	34/143	3.5525e-05	0.000630381	2.38226	24.4069	PSMD14;MCM7;CCNH;XPC;RSF1;CHAF1B;CHAF1A;PSMD2;PSMD1;PSMF1;CDT1;BRD2;DAXX;CENPV;NPM1;PARP1;ATRX;SMARCA5;NAP1L1;RAD23B;DDB2;NAP1L4;PSMA5;CDK7;PSMA3;PSMC4;PSME3;PSMC1;MCM3;MCM4;MCM6;ASF1A;MCM2;CUL4B
regulation of cellular protein localization (GO:1903827)	16/46	3.55785e-05	0.000630381	4.05973	41.587	PRKAA1;SETD2;VCP;HSP90AA1;KDM1A;PARP1;GBF1;CSNK1E;KCNAB2;VCPIP1;MAP1A;CEP72;CTNNB1;LCP1;MAPT;RAB11FIP5
centromere complex assembly (GO:0034508)	14/37	3.71219e-05	0.000655264	4.63123	47.2446	CENPT;CENPU;CENPV;NPM1;HJURP;SMARCA5;RSF1;CENPC;CENPF;RBBP4;NASP;MIS18BP1;POGZ;OIP5
mitotic metaphase plate congression (GO:0007080)	17/51	3.83551e-05	0.000674506	3.80678	38.7097	CDT1;DCTN2;CDCA5;PINX1;CDCA8;KIF22;EML3;CENPC;EML4;CDC23;PSRC1;NUP62;CHAMP1;CHMP3;KIF2C;CHMP7;CEP55
histone H2A ubiquitination (GO:0033522)	2022-09-17	3.9765e-05	0.0006967	8.54835	86.6164	RNF168;RYBP;KDM2B;RING1;RNF8;UBR2;BCOR;DDB2;CUL4B
regulation of DNA-templated transcription, initiation (GO:2000142)	19/61	4.01625e-05	0.000701058	3.44564	34.8788	MED1;JUN;LEF1;MED4;PPM1D;NFKB1;MECP2;MED12;SETX;TNRC6C;MED14;BCLAF1;MED13;MED24;TRIM28;CDK1;CTNNB1;TNRC6A;TNRC6B
negative regulation of mRNA catabolic process (GO:1902373)	2022-12-29	4.73062e-05	0.000822708	5.36787	53.4579	EIF4ENIF1;NBAS;LARP1;TAF15;DHX34;FUS;THRAP3;E2F1;CIRBP;HNRNPU;YBX1;ELAVL1
histone ubiquitination (GO:0016574)	2022-10-21	4.767e-05	0.000822963	6.90956	68.7585	RNF20;PHC1;UHRF1;CTR9;HUWE1;RNF8;LEO1;WAC;UBR2;ATXN7L3
stress granule assembly (GO:0034063)	2022-10-21	4.767e-05	0.000822963	6.90956	68.7585	ATXN2L;DYNC1H1;ATXN2;G3BP1;CIRBP;PRRC2C;UBAP2L;MAPT;EIF2S1;LSM14A
cellular protein localization (GO:0034613)	63/329	4.80395e-05	0.000826296	1.81555	18.0529	USP6NL;PTPRU;CNTNAP2;ITSN1;CLTC;AP2A1;PTPRK;BICD2;NIPBL;HERC2;TBC1D10C;CEP250;TLK1;ARFIP1;TMED1;TBC1D22A;TBC1D10A;TBC1D22B;TBC1D10B;YWHAH;COG3;STX7;TBC1D2B;ARFGAP3;ARMCX3;TBC1D1;CTTN;TBC1D4;TBC1D5;TBC1D25;ARHGEF2;COPB2;RAB1A;COPA;TBC1D9B;TMED10;STXBP3;USO1;VPS26B;STX10;TM9SF3;GGA2;GGA1;SNX1;STX6;FLNA;TBC1D12;TBC1D15;SEC31A;JAM3;ACD;NPM1;RIC1;SYNRG;EHD1;REEP1;SNX17;ABHD17A;SNX15;CTNNB1;VIPAS39;LAM…
negative regulation of supramolecular fiber organization (GO:1902904)	21/72	4.82137e-05	0.000826296	3.13739	31.1852	ARFGEF1;KANK1;HSPA8;PRKCD;DYRK1A;TWF2;TWF1;SSH2;CORO1A;CAMSAP1;CAMSAP2;LIMA1;APC;TAOK1;STMN1;MYADM;ARHGEF2;PFN1;SHANK3;CLASP1;CLASP2
regulation of viral genome replication (GO:0045069)	20/67	5.03086e-05	0.000859074	3.24162	32.0834	SRPK2;EIF2AK2;ADAR;RAD23A;ADARB1;ZC3HAV1;HACD3;SRPK1;BST2;ILF3;MAVS;LARP1;IFI16;TNIP1;PDE12;CD28;PKN2;PPIA;PPID;N4BP1
histone exchange (GO:0043486)	14/38	5.24971e-05	0.000889995	4.43801	43.7355	CENPT;CENPU;NPM1;SRCAP;HJURP;RNF8;SMARCA5;RSF1;CENPC;RBBP4;NASP;MIS18BP1;OIP5;DMAP1
regulation of axon extension (GO:0030516)	14/38	5.24971e-05	0.000889995	4.43801	43.7355	GSK3B;MACF1;PTPRS;DBNL;TWF2;RTN4;DNM2;GOLGA4;CTTN;SIN3A;ABL1;DIP2B;MAPT;DBN1
nuclear migration (GO:0007097)	2022-08-14	5.30571e-05	0.000893065	10.1282	99.7032	DYNC1H1;SUN2;SLC9A3R1;PCM1;DCTN1;CLMN;DOCK7;SYNE2
regulation of chromatin organization (GO:1902275)	2022-08-14	5.30571e-05	0.000893065	10.1282	99.7032	PARG;SETD1A;TLK2;HNRNPU;TLK1;SSRP1;MKI67;MLLT3
positive regulation of chromosome segregation (GO:0051984)	2022-06-08	5.68597e-05	0.000950282	22.774	222.614	NUMA1;RCC2;SMC5;SMC6;RAD18;SIRT2
progesterone receptor signaling pathway (GO:0050847)	2022-06-08	5.68597e-05	0.000950282	22.774	222.614	YAP1;SRC;NEDD4;UBR5;UBE3A;TRERF1
positive regulation of mitochondrial outer membrane permeabilization involved in apoptotic signaling pathway (GO:1901030)	13/34	6.18025e-05	0.00102924	4.7085	45.6327	GSK3B;GSK3A;YWHAB;BAD;YWHAZ;TFDP1;YWHAQ;TFDP2;E2F1;TP53BP2;YWHAG;BOK;YWHAH
regulation of cell cycle process (GO:0010564)	27/106	6.23656e-05	0.00103496	2.60672	25.2395	AHCTF1;SETD2;NUMA1;TXLNG;MKI67;RACGAP1;CHEK1;CEP250;E4F1;RPRD1B;ECT2;BUB1;MAP9;GIT1;UVRAG;DYNC1H1;BORA;SPAG5;PRPF40A;SND1;DBF4;APC;CTNNB1;CALM3;CALM1;CDK13;CALM2
regulation of myeloid cell differentiation (GO:0045637)	20/68	6.35306e-05	0.00105059	3.17391	30.6726	CREBBP;RBM15;KMT2A;HDAC1;CTR9;KMT2B;SETD1A;RUNX1;PURB;CNOT4;TNRC6C;CDK6;EIF6;SIN3A;LEO1;EP300;PRKCQ;ZFPM1;TNRC6A;TNRC6B
nucleus organization (GO:0006997)	16/48	6.44424e-05	0.00106195	3.80557	36.7227	NDC1;USP36;SUN2;NUP205;NUMA1;NUP133;LEMD3;SYNE1;NUP93;BIN1;TPR;CHMP3;NUP35;NUP98;CHMP7;CEP55
regulation of macroautophagy (GO:0016241)	28/112	6.58314e-05	0.00107867	2.54273	24.4825	GPSM1;USP36;SMG1;PRKAA1;VPS26B;RPTOR;CLN3;LARP1;SESN1;RB1CC1;PRKACA;LZTS1;MAP3K7;SNX5;PRKAB2;TSC2;TSC1;PRKAB1;SIRT1;NEDD4;EXOC4;WAC;TBC1D25;ULK1;SMCR8;LAMTOR1;GAPDH;EXOC1
positive regulation of viral process (GO:0048524)	19/63	6.59147e-05	0.00107867	3.28865	31.6603	SRPK2;ADAR;RSF1;RAD23A;ADARB1;GTF2F1;HACD3;SRPK1;LARP1;POLR2A;PDE12;CD28;NELFB;PKN2;NELFA;KPNA2;PPIA;PPID;NELFE
recombinational repair (GO:0000725)	22/79	6.98603e-05	0.00113563	2.94108	28.1433	FEN1;BLM;PARP1;PSMD14;NSMCE2;XRCC1;NUCKS1;SMC5;LIG3;BRCA1;SMC6;INO80;PALB2;YY1;SFPQ;WRN;RAD50;SLX4;SFR1;REV3L;RBBP8;NBN
positive regulation of protein localization to membrane (GO:1905477)	26/101	6.98773e-05	0.00113563	2.6435	25.2951	ITGB1;C2CD5;MTCL1;YWHAB;PDCD5;ITGB2;ZDHHC5;PIK3R1;MFF;YWHAQ;AKT2;TP53BP2;E2F1;SPTBN1;YWHAG;YWHAH;PRNP;PRKCI;PDPK1;BAD;ARHGEF16;YWHAZ;DLG1;TFDP1;TFDP2;SQSTM1
negative regulation of cytoskeleton organization (GO:0051494)	2022-12-30	7.05022e-05	0.00114184	5.06937	48.4625	ARFGEF1;KANK1;LIMA1;PRKCD;TWF2;MYADM;TWF1;SSH2;PFN1;CORO1A;SHANK3;CLASP1
protein localization to centrosome (GO:0071539)	2022-09-18	7.12899e-05	0.00114672	7.59811	72.5525	NEDD1;STIL;PCM1;DCTN2;SPAG5;CCDC14;GOLGB1;CEP131;CSNK1D
regulation of chromosome segregation (GO:0051983)	2022-09-18	7.12899e-05	0.00114672	7.59811	72.5525	NUMA1;SMC5;KIF2C;SMC6;MKI67;PUM1;BUB1;RAD18;PUM2
histone lysine demethylation (GO:0070076)	2022-11-26	7.68697e-05	0.00121573	5.57485	52.8128	KDM5A;PHF2;KDM5C;KDM4B;KDM3B;KDM2A;KDM1A;KDM2B;JMJD1C;PHF8;KDM6A
mRNA polyadenylation (GO:0006378)	2022-11-26	7.68697e-05	0.00121573	5.57485	52.8128	FIP1L1;CPSF1;PCF11;CSTF3;PAPOLG;CPSF2;LEO1;PAPOLA;SYMPK;GRSF1;WDR33
negative regulation of telomere maintenance via telomere lengthening (GO:1904357)	2022-11-26	7.68697e-05	0.00121573	5.57485	52.8128	ACD;SLX4;PARP1;XRN1;SRC;PINX1;HNRNPU;HNRNPC;HNRNPA1;TERF2;DCP2
positive regulation of microtubule polymerization or depolymerization (GO:0031112)	2022-11-26	7.68697e-05	0.00121573	5.57485	52.8128	PAK1;CLIP1;PSRC1;NUMA1;DCTN1;AKAP9;RPS3;SLAIN2;MAPT;CLASP1;CDK5RAP2
RNA polyadenylation (GO:0043631)	2022-11-26	7.68697e-05	0.00121573	5.57485	52.8128	FIP1L1;CPSF1;PCF11;CSTF3;PAPOLG;CPSF2;LEO1;PAPOLA;SYMPK;GRSF1;WDR33
mitotic spindle assembly (GO:0090307)	15/44	8.09599e-05	0.00127188	3.93577	37.081	BCCIP;SPICE1;KIF23;SMC3;SMC1A;STAG1;STAG2;RACGAP1;KIF2A;FLNA;LSM14A;CLASP1;MAP9;CCDC61;CLASP2
positive regulation of mRNA catabolic process (GO:0061014)	15/44	8.09599e-05	0.00127188	3.93577	37.081	UPF1;ROCK1;ROCK2;METTL3;ZC3HAV1;PUM1;TOB1;GTPBP1;GIGYF2;TNRC6C;EIF4ENIF1;KHSRP;DHX36;TNRC6A;TNRC6B
regulation of mitotic spindle organization (GO:0060236)	13/35	8.78741e-05	0.00137592	4.49422	41.9742	DYNC1H1;BORA;NUMA1;DCTN1;CLTC;HNRNPU;EML3;PSRC1;NUP62;TPR;TACC3;CHMP3;MAP9
proteasomal protein catabolic process (GO:0010498)	43/205	8.98963e-05	0.00140292	2.02899	18.9038	BRSK2;VCP;GSK3A;UBXN1;RNF34;UBXN2B;PSMD14;FAF1;ZFAND2B;NEDD4L;RNF4;BAG6;ZNRF1;MTA1;KAT5;RNF139;PSMD2;DDI2;PCBP2;ENC1;PSMD1;PSMF1;RFFL;HUWE1;UBE4B;RAD23A;SIRT1;RAD23B;SIRT2;TOPORS;PML;PSMA5;NSFL1C;PSMA3;PSMC4;PSME3;NEDD4;PSMC1;MDM2;CTNNB1;STUB1;BIRC2;CUL4B
activation of protein kinase activity (GO:0032147)	28/114	9.19307e-05	0.00142523	2.48332	23.0811	STK4;STK3;PAK1;PRKAR2B;PRKAR2A;ABL1;RICTOR;CLSPN;PRKACA;ECT2;MAP3K7;PRKACB;PAK2;MAP4K4;PAK4;OSBPL8;BORA;PDPK1;INSR;PRKCD;MINK1;TOM1L1;CCDC88A;PRKAR1B;PRKAR1A;TAOK1;TNIK;PPIA
positive regulation of cellular component organization (GO:0051130)	28/114	9.19307e-05	0.00142523	2.48332	23.0811	RB1;GSK3B;VCP;ICE1;TFRC;FRMPD4;DCTN1;FAF1;NEDD4L;PTPN23;ADD1;BCL2L11;FLOT1;RPS3;TPPP;FNIP1;FNIP2;PROM2;CDT1;TMEM30A;SYK;INSR;RUNX1;TAL1;ADGRL1;CBLL1;SHANK3;ANAPC2
integrin-mediated signaling pathway (GO:0007229)	21/75	9.29136e-05	0.00143574	2.96259	27.5042	ITGB1;LAMA5;SYK;SRC;ITGA2;RCC2;ITGB2;ADAM10;NEDD9;THY1;TEC;PTPRA;ABL1;ZYX;MYH9;ITGAV;CD47;ITGA5;FERMT2;LAT;FERMT3
MAPK cascade (GO:0000165)	58/303	9.49115e-05	0.00146182	1.81292	16.7923	IRS1;YWHAB;ARAF;PEBP1;IKBKB;PSMD2;PSMD1;ITGAV;JAK3;SPTAN1;MAP3K7;MEN1;MAP2K2;KSR1;MINK1;PSMA5;PSMA3;PSME3;RAPGEF2;PRKCQ;TNIK;RAF1;SOS1;SHANK3;PSMD14;SHC1;PIK3R2;PIK3R1;RASAL3;IL2RG;RASGRP4;PAK1;PABPN1;HSF1;MAPK1;MBP;PSMF1;MARK3;SPTBN1;MAP4K4;MAPK3;MAP3K3;BRAF;NFKB1;SETX;FGF16;DLG1;PSMC4;PTPRA;ABHD17A;PSMC1;TAOK1;CDK1;NF1;GRB2;PTPN7;CALM1;LAT
positive regulation of catalytic activity (GO:0043085)	14/40	0.000100536	0.00154341	4.09616	37.7051	BCAS3;XRCC4;YWHAB;XRCC5;PSEN1;MAPK14;NCSTN;WRN;ABL1;ABL2;SSBP1;ATP7A;MAPK3;PHACTR4
histone H4-K5 acetylation (GO:0043981)	2022-08-15	0.000102045	0.00154642	8.6808	79.7774	KANSL1;PHF20;MCRS1;KANSL3;JADE1;JADE3;KAT7;HCFC1
histone H4-K8 acetylation (GO:0043982)	2022-08-15	0.000102045	0.00154642	8.6808	79.7774	KANSL1;PHF20;MCRS1;KANSL3;JADE1;JADE3;KAT7;HCFC1
positive regulation of chromatin organization (GO:1905269)	2022-08-15	0.000102045	0.00154642	8.6808	79.7774	ACD;DAXX;SIN3A;TAL1;ATRX;MIER1;TERF2IP;TERF2
positive regulation of chromosome organization (GO:2001252)	2022-08-15	0.000102045	0.00154642	8.6808	79.7774	FEN1;RAD50;RAD21;ATRX;DHX36;NBN;PML;GNL3
regulation of macromolecule metabolic process (GO:0060255)	42/200	0.000104947	0.00158531	2.03155	18.6132	ZNF451;MTMR2;MTMR3;ROCK2;NKAP;MTMR9;CTCF;PSEN1;YBX1;TOB2;PRDM10;AFF4;YBX3;TOB1;AFF1;AFF2;HNRNPDL;PCBP1;KHSRP;ZNF407;PCBP2;POGZ;FLOT1;HMG20A;IGF2BP3;IGF2BP2;KDM6A;ZNF462;SORT1;TFEB;ATP1B1;HNRNPK;CDK6;PTPRC;FUBP3;FUBP1;CDK2;HNRNPD;UBAP2;LAMTOR1;ADNP;TARDBP
regulation of RNA metabolic process (GO:0051252)	19/65	0.000105331	0.00158602	3.14531	28.806	USP36;MED1;AHNAK;FUS;RRP1B;RC3H2;CLK3;AFF2;SON;SNRNP70;HNRNPH1;PCBP1;PCBP2;HNRNPH2;IGF2BP3;HNRNPH3;IGF2BP2;RBM12;GRSF1
mitotic G2/M transition checkpoint (GO:0044818)	15/45	0.000108439	0.00161731	3.80436	34.7312	BLM;BRCA1;FOXN3;TICRR;BABAM1;FZR1;TAOK1;CHEK1;UIMC1;CDK1;CLSPN;NBN;TOPBP1;ZNF830;DTL
positive regulation of RNA metabolic process (GO:0051254)	15/45	0.000108439	0.00161731	3.80436	34.7312	MAP2K2;DYRK1A;WDR75;NMD3;PIK3R1;NFKB1;SETX;POLR2A;U2AF2;ZC3H18;RIOK2;RIPK1;RIOK1;GRSF1;SLC38A2
regulation of DNA repair (GO:0006282)	15/45	0.000108439	0.00161731	3.80436	34.7312	PARG;RNF8;WRNIP1;BRCA1;SIRT1;PML;BABAM1;RNF168;TRIM28;UBR5;UIMC1;RPS3;KAT7;TRIP12;WRAP53
cellular senescence (GO:0090398)	2022-11-27	0.000116089	0.00168526	5.22613	47.3547	KAT6A;NSMCE2;PRKCD;HMGA1;SMC5;MAPKAPK5;SMC6;MAPK14;SIRT1;TERF2;PML
mitotic chromosome condensation (GO:0007076)	2022-11-27	0.000116089	0.00168526	5.22613	47.3547	RB1;CDCA5;NCAPH2;NUSAP1;CDK1;NCAPG;NCAPD2;NCAPD3;SMC4;NCAPH;PHF8
negative regulation of actin filament bundle assembly (GO:0032232)	2022-11-27	0.000116089	0.00168526	5.22613	47.3547	STMN1;WAS;PPFIA1;PIK3R1;ARAP1;PFN1;PAK2;PHLDB2;SHANK3;CLASP1;CLASP2
negative regulation of insulin receptor signaling pathway (GO:0046627)	2022-11-27	0.000116089	0.00168526	5.22613	47.3547	KANK1;PTPRE;GSK3A;RPS6KB1;IRS1;PRKCD;GRB10;ENPP1;TSC2;PRKCQ;NCK1
metaphase/anaphase transition of cell cycle (GO:0044784)	2022-05-06	0.00011657	0.00168526	37.9424	343.645	CDC23;CDC16;CDC27;TACC3;ANAPC1
metaphase/anaphase transition of mitotic cell cycle (GO:0007091)	2022-05-06	0.00011657	0.00168526	37.9424	343.645	CDC23;CDC16;CDC27;TACC3;ANAPC1
regulation of DNA-dependent DNA replication initiation (GO:0030174)	2022-05-06	0.00011657	0.00168526	37.9424	343.645	CDT1;KAT7;WRNIP1;NBN;TICRR
regulation of mRNA export from nucleus (GO:0010793)	2022-05-06	0.00011657	0.00168526	37.9424	343.645	SETD2;NSUN2;TPR;SUPT6H;IWS1
regulation of ribonucleoprotein complex localization (GO:2000197)	2022-05-06	0.00011657	0.00168526	37.9424	343.645	SETD2;NSUN2;TPR;SUPT6H;IWS1
signal complex assembly (GO:0007172)	2022-05-06	0.00011657	0.00168526	37.9424	343.645	SRC;PXN;NCK2;CD3E;NCK1
cytoplasmic translational initiation (GO:0002183)	2022-09-19	0.000121435	0.00173959	6.83791	61.6515	RBM4;EIF5;EIF4H;DENR;EIF2S2;EIF3D;EIF3A;EIF4B;EIF4G1
DNA alkylation (GO:0006305)	2022-09-19	0.000121435	0.00173959	6.83791	61.6515	ATF7IP;DNMT1;EHMT2;ATRX;BAZ2A;FOS;DMAP1;PPM1D;GATAD2A
DNA methylation or demethylation (GO:0044728)	2022-09-19	0.000121435	0.00173959	6.83791	61.6515	ATF7IP;DNMT1;EHMT2;ATRX;BAZ2A;FOS;DMAP1;PPM1D;GATAD2A
negative regulation of cellular protein localization (GO:1903828)	13/36	0.000122938	0.00173996	4.29858	38.7036	GSK3B;CDT1;UBXN2B;ROCK2;NEDD4L;DNAJA1;LATS1;NSFL1C;SIN3A;MAP1A;CTNNA1;GOPC;MAPT
regulation of embryonic development (GO:0045995)	13/36	0.000122938	0.00173996	4.29858	38.7036	INSR;NR2C2;BAG6;NIPBL;RACGAP1;CFL1;DHX36;CDK1;NPHP3;TRIP12;PHLDB2;CLASP1;CLASP2
regulation of microtubule-based process (GO:0032886)	13/36	0.000122938	0.00173996	4.29858	38.7036	GSK3B;MACF1;PRKAA1;ROCK1;BICD2;DIAPH1;APC;TAOK1;TPPP;MAPT;PHLDB2;CLASP1;CLASP2
telomere maintenance via telomere lengthening (GO:0010833)	13/36	0.000122938	0.00173996	4.29858	38.7036	ACD;HSP90AA1;RFC1;PTGES3;PINX1;TERF2;RAD50;DKC1;PPP6R3;CDK2;TNKS1BP1;TERF2IP;WRAP53
positive regulation of cellular protein localization (GO:1903829)	20/71	0.000123541	0.00174326	2.9867	26.8771	YAP1;GSK3B;CDT1;PRKAA1;NUMA1;TFRC;RTN4;GNL3;CCDC88A;PARD6A;APC;NUP62;MAP1A;TRAPPC12;CDK1;CEP250;KAT7;MAPT;GTSE1;FERMT2
ERBB signaling pathway (GO:0038127)	19/66	0.000131906	0.00185573	3.07821	27.499	PTPN18;HSP90AA1;PDPK1;SHC1;SRC;MATK;PRKCA;BRAF;PTPN11;PIK3R1;PIK3C2A;CBL;RPS6KA5;NCK2;MAPK1;GRB2;STUB1;PLCG1;SOS1
double-strand break repair via break-induced replication (GO:0000727)	2022-07-12	0.000135268	0.00189174	10.6306	94.7002	MUS81;GINS2;MCM7;MCM3;MCM4;MCM6;MCM2
P-body assembly (GO:0033962)	2022-07-12	0.000135268	0.00189174	10.6306	94.7002	DYNC1H1;EIF4ENIF1;ATXN2;LIMD1;LSM14A;PATL1;EDC3
import into nucleus (GO:0051170)	21/77	0.000140255	0.00194992	2.85646	25.3426	NUP214;POM121;NUP107;NUP188;NUP133;SYK;DDX20;TSC2;NUP153;IPO5;NUP93;EIF4ENIF1;IPO8;POM121C;NUP50;NUP62;TPR;NUP88;SMN1;HNRNPA1;TNPO3
positive regulation of type I interferon production (GO:0032481)	21/77	0.000140255	0.00194992	2.85646	25.3426	SETD2;HSP90AA1;CREBBP;XRCC6;PRKDC;STAT1;XRCC5;PTPN11;DDX41;NFKB1;HSPD1;MAVS;IFI16;DHX36;G3BP1;POLR3E;FLOT1;EP300;CTNNB1;LRRFIP1;GAPDH
telomere maintenance (GO:0000723)	17/56	0.000143881	0.00199445	3.31779	29.3509	BLM;SP100;ACD;XRCC6;RIF1;PARP1;PRKDC;XRCC5;PTGES3;NSMCE2;SMC5;SMC6;TERF2;WRN;RAD50;TERF2IP;NBN
DNA duplex unwinding (GO:0032508)	16/51	0.00014582	0.00201539	3.47878	30.7286	BLM;MCM7;PARP1;HMGA1;XPC;RAD23B;DDB2;PURA;WRN;RAD50;MCM4;NBN;MCM6;SSBP1;MCM2;CUL4B
chromatin remodeling at centromere (GO:0031055)	1932-12-01	0.000147211	0.00202276	4.56191	40.2527	CENPT;CENPU;CENPV;NPM1;RBBP4;NASP;MIS18BP1;HJURP;SMARCA5;RSF1;OIP5;CENPC
modulation by host of symbiont process (GO:0051851)	1932-12-01	0.000147211	0.00202276	4.56191	40.2527	JUN;SAP30BP;HDAC1;ZNF639;LEF1;EP300;NUCKS1;RRP1B;TARDBP;CHD1;SAP30;SMARCA4
histone phosphorylation (GO:0016572)	2022-06-09	0.000153641	0.00210498	15.1818	133.31	RPS6KA5;INCENP;CDK2;PRKCD;BAZ1B;MAP3K12
regulation of microtubule cytoskeleton organization (GO:0070507)	13/37	0.000169422	0.00231108	4.11923	35.7678	GSK3B;PRKAA1;ROCK1;SKA3;BICD2;TAOK1;STMN1;TPPP;MAPT;GAS2L1;PHLDB2;CLASP1;CLASP2
internal peptidyl-lysine acetylation (GO:0018393)	2022-11-28	0.000171137	0.00231108	4.91843	42.6578	BAG6;CREBBP;MRGBP;KAT5;PHF20;KAT6A;EP300;MSL3;KAT7;TAF6;BRD8
negative regulation of cellular response to insulin stimulus (GO:1900077)	2022-11-28	0.000171137	0.00231108	4.91843	42.6578	KANK1;PTPRE;GSK3A;RPS6KB1;IRS1;PRKCD;GRB10;ENPP1;TSC2;PRKCQ;NCK1
regulation of microtubule polymerization or depolymerization (GO:0031110)	2022-11-28	0.000171137	0.00231108	4.91843	42.6578	MAP1S;STMN1;MAP1A;ABL1;MAPT;SKA3;GAS2L1;CAMSAP1;CLASP1;CAMSAP2;CLASP2
transcription by RNA polymerase III (GO:0006383)	2022-11-28	0.000171137	0.00231108	4.91843	42.6578	GTF3C1;SNAPC5;IVNS1ABP;GTF3C2;GTF3C3;GTF3C4;ICE1;BRF1;ICE2;SNAPC4;ZC3H8
negative regulation of intracellular signal transduction (GO:1902532)	41/198	0.000173494	0.00233622	1.99506	17.276	GSK3A;PRKAA1;RNF34;SRC;USP10;PEBP1;TNFAIP3;PIK3R2;UBR2;UBR1;NOC2L;LIMD1;ARHGAP12;HDAC7;SLC9A3R1;PDE11A;SH3BP1;RIPK1;FNIP1;RFFL;MARK3;TLE1;PLEKHA1;STAT1;TSC2;TSC1;MAPK14;SIRT1;ARHGAP25;CD2AP;CIT;PER1;PPM1A;TNIP1;AKT1S1;MYADM;MDM2;NF1;NDUFS3;MAPKAPK5;BCL2L2
mitotic sister chromatid cohesion (GO:0007064)	2022-08-16	0.000183211	0.00243232	7.59527	65.3563	RB1;NIPBL;CDCA5;RAD21;POGZ;PDS5B;PDS5A;SMC1A
negative regulation of telomere maintenance (GO:0032205)	2022-08-16	0.000183211	0.00243232	7.59527	65.3563	RAD50;SLX4;PARP1;PINX1;TERF2IP;NBN;TERF2;SMG6
positive regulation by host of viral transcription (GO:0043923)	2022-08-16	0.000183211	0.00243232	7.59527	65.3563	JUN;ZNF639;LEF1;EP300;NUCKS1;RRP1B;CHD1;SMARCA4
protein localization to microtubule organizing center (GO:1905508)	2022-08-16	0.000183211	0.00243232	7.59527	65.3563	NEDD1;STIL;PCM1;DCTN2;SPAG5;CCDC14;CEP131;CSNK1D
regulation of phosphate metabolic process (GO:0019220)	2022-08-16	0.000183211	0.00243232	7.59527	65.3563	BARD1;IKBKB;MCM7;PGAM1;PSEN1;SMG7;SIRT2;SMG6
signal transduction in response to DNA damage (GO:0042770)	16/52	0.000188035	0.00247964	3.38196	29.0134	USP10;ATRX;DOT1L;CDC5L;MAPK14;NDRG1;BRIP1;CHEK1;ABL1;E2F1;GRB2;NBN;CLSPN;TP53BP1;ATRIP;RAD9A
telomere organization (GO:0032200)	15/47	0.000188486	0.00247964	3.56618	30.5853	BLM;SP100;ACD;XRCC6;RIF1;PARP1;PRKDC;XRCC5;PTGES3;DOT1L;TERF2;WRN;RAD50;TERF2IP;NBN
canonical glycolysis (GO:0061621)	2022-10-24	0.000190458	0.00247964	5.42802	46.4968	GPI;TPI1;PKM;PGAM1;FOXK2;FOXK1;ENO1;ALDOA;GAPDH;PFKP
glucose catabolic process to pyruvate (GO:0061718)	2022-10-24	0.000190458	0.00247964	5.42802	46.4968	GPI;TPI1;PKM;PGAM1;FOXK2;FOXK1;ENO1;ALDOA;GAPDH;PFKP
heterochromatin assembly (GO:0031507)	2022-10-24	0.000190458	0.00247964	5.42802	46.4968	CENPV;HDAC1;SUV39H1;BAHD1;MBD2;HMGA1;BAZ2A;SIRT1;RRP8;SIRT2
negative regulation of stress fiber assembly (GO:0051497)	2022-10-24	0.000190458	0.00247964	5.42802	46.4968	STMN1;WAS;PPFIA1;ARAP1;PIK3R1;PFN1;PAK2;PHLDB2;CLASP1;CLASP2
response to gamma radiation (GO:0010332)	2022-10-24	0.000190458	0.00247964	5.42802	46.4968	YAP1;PRKAA1;XRCC6;WRN;KDM1A;XRCC5;HSF1;MDM2;TLK2;MEN1
positive regulation of cellular biosynthetic process (GO:0031328)	38/180	0.000195002	0.00253181	2.04348	17.4564	BCAR3;LDB1;IRS1;PRKDC;POLDIP3;FAF1;NMD3;ELAVL1;FXR1;RBM3;FXR2;AKT2;KAT7;ATP7A;CDT1;EGR1;HSP90AA1;NPM1;ATAD5;BRPF3;INSR;METTL3;PCIF1;CIRBP;UPF3B;LARP4B;PASK;LARP4;SIRT1;RGCC;EIF6;RPS6KB1;CD28;HNRNPD;PLXNB2;PRKD2;VIM;EIF3D
negative regulation of telomere maintenance via telomerase (GO:0032211)	2022-09-20	0.000197976	0.00256336	6.21593	53.0055	ACD;XRN1;SRC;PINX1;HNRNPU;HNRNPC;HNRNPA1;TERF2;DCP2
cellular response to reactive oxygen species (GO:0034614)	18/63	0.000218149	0.00281681	3.04484	25.669	JUN;PLEKHA1;PRKCD;PXN;TNFAIP3;PTPRK;FOS;SIRT1;PAX2;NET1;SETX;ABL1;RPS3;MAPK1;RIPK1;MAPT;ECT2;MAPK3
regulation of proteasomal ubiquitin-dependent protein catabolic process (GO:0032434)	25/102	0.000221121	0.00284738	2.47445	20.827	GSK3B;VCP;GSK3A;UBXN1;RNF14;TAF9;ARAF;CCAR2;BAG6;TLK2;N4BP1;USP5;CSNK1D;RAD23A;CSNK1E;CBFA2T3;RAD23B;SIRT2;PIAS1;RYBP;MAP1A;MDM2;WAC;STUB1;TAF1
G1/S transition of mitotic cell cycle (GO:0000082)	22/85	0.000225253	0.00289269	2.66007	22.3401	RB1;CDK17;KHDRBS1;CDT1;RRM2;CCNH;TYMS;PHF8;LATS1;POLA1;CDK7;DBF4;TFDP1;CDK6;CCNE2;TFDP2;NASP;RPS6KB1;CDK2;E2F1;EIF4EBP1;CUL4B
DNA damage response, signal transduction by p53 class mediator (GO:0030330)	20/74	0.000228875	0.00293121	2.82029	23.6406	SP100;USP10;ATRX;ARID3A;NDRG1;PML;RBL2;CNOT4;TFDP1;RGCC;KAT5;TFDP2;CNOT2;E2F1;CDK1;MDM2;EP300;TNKS1BP1;NBN;GTSE1
negative regulation of ubiquitin-dependent protein catabolic process (GO:2000059)	13/38	0.000230223	0.00293255	3.95424	33.1225	UBXN1;RPS7;TAF9;SGTA;CCAR2;PML;BAG6;RYBP;MAP1A;TLK2;WAC;N4BP1;TAF1
regulation of phosphoprotein phosphatase activity (GO:0043666)	13/38	0.000230223	0.00293255	3.95424	33.1225	GSK3B;PPP1R12A;BOD1L1;HTT;TSC1;FKBP1A;PPP1R2;PPP6R1;PPP6R2;PPP6R3;CALM3;CALM1;CALM2
regulation of canonical Wnt signaling pathway (GO:0060828)	49/253	0.000238967	0.00303571	1.83649	15.3148	PTPRU;GSK3B;GSK3A;CHD8;USP34;JADE1;LIMD1;CCAR2;PSMD2;PSMD1;EMD;TLE4;TLE3;USP8;USP47;TLE2;TLE1;CSNK1D;CSNK1E;PSMA5;LATS1;PPM1A;PSMA3;PSME3;TMEM9;CSNK1G2;KANK1;VCP;PSMD14;HDAC1;PSEN1;STK4;MLLT3;STK3;SLC9A3R1;UBR5;DVL2;NPHP3;PSMF1;MCC;NFKB1;APC;PTK7;WNK1;PSMC4;WNK2;PSMC1;CCDC88C;CTNNB1
