# Supplementary material for: Circular RNA Expression Signatures Provide Promising Diagnostic and Therapeutic Biomarkers for Chronic Lymphocytic Leukemia
Source: Cancers (Basel). 2023 Mar 1;15(5):1554. doi: 10.3390/cancers15051554 (PMC10000909; doi:10.3390/cancers15051554)
Supplement: Supplementary file 1 [file cancers-15-01554-s001.zip › S3 - WikiPathway annotations.xlsx]

## Sheet: WikiPathway annotations
Term	Overlap	P-value	Adjusted P-value	Odds Ratio	Combined Score	Genes
mRNA Processing WP411	60/126	1.06562e-23	5.69041e-21	7.03956	372.364	HNRNPU;YBX1;SNRNP70;PAPOLA;DHX16;TXNL4A;RBM5;RBM17;NCBP1;NCBP2;METTL3;PRPF4B;PRPF40A;SMC1A;CDC40;SRRM1;SFPQ;PRPF6;HNRNPH1;PRPF3;XRN2;SRSF2;SNRPA1;HNRNPH2;DNAJC8;SRSF6;SF3B2;TMED10;SFSWAP;CSTF3;CSTF2;DDX20;CSTF2T;PPM1G;POLR2A;PABPN1;U2AF2;PCBP2;HNRNPA1;SF3B1;SRPK2;SF3A3;CPSF4;RBM39;SF3A1;CPSF1;FUS;NONO;CPSF2;CLK3;SRPK1;HNRNPM;HNRNPK;HNRNPA2B1;HNRNPD;HNRNPC;CLASRP;RBMX;SUGP2;SUGP1
EGF/EGFR signaling pathway WP437	67/162	5.26403e-22	1.08062e-19	5.46906	267.962	USP6NL;ATF1;SH3KBP1;PEBP1;AP2A1;ELK1;CRKL;ELK4;RPS6KA3;RPS6KA5;CFL1;STMN1;GRB10;NCK2;MYBL2;MAP3K4;NCK1;MAP4K1;VAV3;USP8;RALBP1;PRKCI;MAP2K2;PDPK1;NCOA3;PRKCD;PRKCA;FOS;EPS15L1;GAB2;EPN1;DOK2;CREB1;ARHGEF1;RAF1;SOS1;STAM2;ROCK1;SHC1;SRC;PIK3R2;PIK3R1;CBL;ATXN2;PAK1;EIF4EBP1;ABL1;E2F1;MAPK1;RICTOR;PLCG1;EPS15;MAP3K2;STAT5B;MAP3K3;JUN;JUND;IQSEC1;STAT1;BRAF;PTPN11;MAPK14;SYNJ1;RPS6KB1;NEDD4;SPRY2;GR…
T-cell receptor (TCR) signaling pathway WP69	48/90	6.07088e-22	1.08062e-19	8.81525	430.655	ATF2;ITK;CD83;SHC1;WAS;CD3G;PIK3R2;GATA3;PIK3R1;CD3E;CBL;CD3D;CRKL;IKBKB;PAK1;GRAP2;MAPK1;PLCG1;MAP3K7;NCK1;MAPK3;MAP4K1;VAV3;JUN;DBNL;MAP2K2;PDPK1;PRKCD;NFATC2;PTPN11;FOS;GAB2;MAPK14;NFKB1;ZAP70;CREB1;LCK;CD28;PRKCQ;LCP2;GRB2;CD247;VIM;SOS1;RAF1;CARD11;SKAP1;LAT
VEGFA-VEGFR2 Signaling Pathway WP3888	121/432	7.45192e-21	9.94831e-19	3.05274	141.482	ATF2;EPRS;ELK1;ETS1;ICAM1;RPS6KA5;RPL18A;CFL1;BSG;GRB10;LUC7L;UBAP2L;EIF2A;PRKCI;MAP2K2;TMOD3;PRKCD;ADAM10;PRKCA;PDIA6;SND1;DOK1;BIN1;NCL;PRKD2;MAPKAPK5;PFN1;RAF1;ATF4;SHC1;EPB41;FLII;PXN;PIK3R2;PIK3R1;FOXO3;NDRG1;GIGYF2;ACACA;LDHA;FXR2;DHX36;ABL1;PLCG1;FADD;ZC3H15;EGR1;CREBBP;JUN;NFATC2;PRRC2C;LARP7;SMARCA2;NFKB1;SRPK1;SYNJ1;ALB;MDM2;HYOU1;GRB2;GRSF1;EIF4G2;EIF4G1;ITGB1;GSK3B;FAF1;CLTC;AP2A1;TUB…
Insulin Signaling WP481	63/160	1.86519e-19	1.99202e-17	5.02707	216.796	GSK3B;GSK3A;IRS1;SLC2A1;SLC2A4;PIK3C2A;ELK1;PTPRF;IKBKB;RPS6KA3;LIPE;GYS1;RPS6KA5;AKT2;GRB10;FLOT1;ENPP1;MAP3K7;MAP3K4;MAP4K1;CAP1;MAP4K2;PRKCI;MAP2K2;PDPK1;PRKCD;MINK1;TSC2;TSC1;PRKCA;FOS;INPP4A;TBC1D4;RAPGEF1;PRKCQ;RAF1;SOS1;PRKAA1;STXBP3;SHC1;PIK3R2;PIK3R1;FOXO3;CBL;EIF4EBP1;MAPK1;MAPK6;MAPK3;MAP4K4;MAP3K2;EGR1;MAP3K3;JUN;INSR;PTPN11;MAPK14;EHD1;RPS6KB1;RPS6KB2;MAP3K10;GRB2;MAP3K11;MAP3K12
Brain-derived neurotrophic factor (BDNF) signaling pathway WP2380	57/144	7.31029e-18	6.50616e-16	5.0606	199.677	GSK3B;IRS1;CRTC1;YBX1;ELK1;PTPRF;IKBKB;RPS6KA3;RPS6KA5;CFL1;NCK2;NCK1;VAV3;MAP2K2;KSR1;PDPK1;PRKCD;TSC2;FOS;TIAM1;CREB1;MAPT;RAF1;SQSTM1;PRKAA1;SHC1;SRC;PIK3R2;PIK3R1;FOXO3;BCL2L11;EIF4EBP1;MAPK1;PLCG1;MAPK3;NTRK1;MAP3K2;STAT5B;EGR1;JUN;EGR2;STAT1;KIDINS220;SORT1;BAD;PTPN11;EIF2S2;MAPK14;EIF2S1;NFKB1;NFATC4;DLG1;RPS6KB1;APC;CAMK4;CTNNB1;GRB2
Cell cycle WP179	50/120	6.13597e-17	4.68086e-15	5.5056	205.523	RB1;GSK3B;MCM7;CCNH;YWHAB;SMC3;CCND3;CDC23;YWHAQ;CDC27;CHEK1;EP300;YWHAG;YWHAH;SMC1A;YWHAZ;CDC25B;RBL2;RBL1;DBF4;TFDP1;CCNE2;ESPL1;TFDP2;MCM3;ANAPC4;MCM4;ANAPC5;MCM6;ANAPC1;ANAPC2;MCM2;HDAC2;PRKDC;HDAC1;TTK;FZR1;RAD21;ABL1;E2F1;BUB1;CDK7;STAG1;WEE1;CDK6;STAG2;CDK2;CDC16;MDM2;CDK1
Retinoblastoma gene in cancer WP2446	41/87	1.95657e-16	1.30601e-14	6.85239	247.852	TOP2A;RB1;DNMT1;MCM7;PRKDC;HDAC1;SUV39H1;FAF1;TTK;SMC3;TYMS;CCND3;RBBP4;SIN3A;STMN1;CHEK1;HLTF;E2F1;ABL1;BARD1;CDT1;RRM2;SMC1A;SMARCA2;CDC25B;SAP30;POLA1;ANLN;WEE1;TFDP1;CDK6;CCNE2;TFDP2;CDK2;MCM3;MDM2;CCDC6;CDK1;MCM4;MCM6;RAF1
Kit receptor signaling pathway WP304	32/59	2.26437e-15	1.34352e-13	9.0859	306.39	SRC;SHC1;PIK3R2;PIK3R1;FOXO3;CBL;CRKL;RPS6KA3;GRB10;EP300;MAPK1;PLCG1;JUNB;MAPK3;STAT5B;MAP2K2;STAT1;BAD;MATK;PRKCA;PTPN11;FOS;GAB2;MAPK14;DOK1;TEC;RPS6KB1;PTPN6;GRB2;MAPT;SOS1;RAF1
B Cell Receptor Signaling Pathway WP23	42/97	3.62943e-15	1.93812e-13	5.87043	195.19	ATF2;GSK3B;GSK3A;SHC1;PIK3R2;PIK3R1;CBL;ETS1;ELK1;CRKL;IKBKB;PLCG2;MAPK1;PLCG1;MAP3K7;GTF2I;NCK1;MAP4K1;PTPN18;JUN;CR2;MAP2K2;SYK;PDPK1;PRKCD;NFATC2;BRAF;PTPN11;GAB2;MAPK14;NFKB1;PTPRC;CREB1;TEC;LCK;RAPGEF1;HCLS1;GRB2;PTPN6;RAF1;SOS1;CARD11
Angiopoietin Like Protein 8 Regulatory Pathway WP3915	49/132	2.90318e-14	1.40936e-12	4.54506	141.671	GSK3B;GSK3A;IRS1;SLC2A1;SLC2A4;PIK3C2A;RPTOR;RPS6KA3;GYS1;RPS6KA5;AKT2;FLOT1;MAP3K7;MAP3K4;MAP4K1;CAP1;MAP4K2;PRKAB2;MAP2K2;PDPK1;MINK1;TSC2;TSC1;PRKAB1;RAPGEF1;RAF1;SOS1;PRKAA1;SHC1;PIK3R2;PIK3R1;FOXO3;CBL;EIF4EBP1;MAPK1;RICTOR;MAPK6;MAPK3;MAP4K4;MAP3K2;MAP3K3;INSR;MAPK14;RPS6KB1;SCD;RPS6KB2;MAP3K10;MAP3K11;MAP3K12
IL-4 signaling pathway WP395	29/54	6.55146e-14	2.9154e-12	8.88226	269.634	ATF2;IRS1;SHC1;PIK3R2;GATA3;PIK3R1;IL2RG;CBL;ELK1;IKBKB;NFIL3;EP300;MAPK1;FLNA;JAK3;MAPK3;STAT5B;STAT1;BAD;PTPN11;FOS;GAB2;MAPK14;NFKB1;DOK2;RPS6KB1;PTPN6;GRB2;SOS1
Prolactin Signaling Pathway WP2037	35/76	7.38935e-14	3.03532e-12	6.54769	197.977	ITGB1;GSK3B;IRS1;SRC;SHC1;PXN;AGAP2;PIK3R2;PIK3R1;CBL;ELK1;PAK1;EIF4EBP1;MAPK1;FLNA;YWHAG;MAPK3;STAT5B;JUN;MAP2K2;STAT1;PTPN11;FOS;GAB2;MAPK14;YWHAZ;NFKB1;ZAP70;TEC;RPS6KB1;PTPN6;GRB2;SOS1;RAF1;PPIA
T-Cell antigen Receptor (TCR) pathway during Staphylococcus aureus infection WP3863	31/62	1.18058e-13	4.50306e-12	7.66116	228.054	GSK3B;ITK;CBL;CD3D;IKBKB;PAK1;GRAP2;PLCG1;MAP3K7;NCK1;MAPK3;JUN;MAP2K2;NFATC2;FOS;NFKB1;ZAP70;DLG1;PTPRC;LCK;CD28;PRKCQ;LCP2;PTPN6;GRB2;SOS1;RAF1;CALM1;CALM2;CARD11;LAT
TGF-beta Signaling Pathway WP366	48/132	1.31501e-13	4.68144e-12	4.39712	130.418	ITGB1;YAP1;ATF2;ROCK1;SHC1;SRC;HDAC1;NEDD4L;NEDD9;PIK3R2;PIK3R1;ETS1;PARD6A;SIN3A;PRKAR2A;EP300;SNIP1;MAPK1;MAP3K7;JUNB;PAK2;SPTBN1;NUP214;MAP4K1;CREBBP;JUN;MAP2K2;JUND;ITGA2;NUP153;FOS;MAPK14;PML;PIAS1;PJA1;RBL2;SKI;PPM1A;ZFYVE16;RBL1;ZEB1;TFDP1;CDK1;GRB2;TAB1;RAF1;DCP1A;SOS1
Gastrin signaling pathway WP4659	43/114	5.71554e-13	1.90756e-11	4.65359	131.187	ITGB1;ATF2;GSK3B;ROCK1;IRS1;SHC1;SRC;PXN;PIK3R2;PIK3R1;FOXO3;ELK1;ELAVL1;SLC9A1;HDAC7;IKBKB;PAK1;KAT5;EIF4EBP1;MAPK1;PLCG1;PRKACA;MAPK3;EGR1;JUN;BAD;PRKCD;PRKCA;PTPN11;FOS;MAPK14;NFKB1;CREB1;RPS6KB1;CTNNB1;PRKD2;PRKCQ;GRB2;RAF1;SOS1;MAP3K11;CD44;BIRC2
IL-2 signaling pathway WP49	24/42	1.54895e-12	4.83241e-11	10.1914	277.14	STAT5B;JUN;MAP2K2;SYK;SHC1;STAT1;PTPN11;PIK3R1;FOS;GAB2;IL2RG;FOXO3;CBL;CRKL;RPS6KB1;LCK;RPS6KB2;MAPK1;GRB2;MAPT;SOS1;RAF1;JAK3;MAPK3
ErbB signaling pathway WP673	37/91	1.6289e-12	4.83241e-11	5.25617	142.669	GSK3B;CAMK2D;SRC;SHC1;ARAF;PIK3R2;PIK3R1;CBL;ELK1;CRKL;PAK1;BCL2L11;AKT2;NCK2;PLCG2;EIF4EBP1;ABL1;MAPK1;ABL2;PLCG1;PAK2;NCK1;PAK4;MAPK3;STAT5B;JUN;MAP2K2;PDPK1;BAD;PRKCA;BRAF;RPS6KB1;RPS6KB2;MDM2;GRB2;SOS1;RAF1
DNA IR-damage and cellular response via ATR WP4016	34/80	2.87835e-12	8.08967e-11	5.66517	150.545	MDC1;FEN1;PRKDC;BRCA1;PPM1D;WRN;BRIP1;HERC2;TRIM28;UIMC1;CHEK1;RBBP8;E2F1;TOPBP1;NBN;CLSPN;TP53BP1;ATRIP;BARD1;UPF1;SMARCC2;PARP1;XRCC5;SMC1A;MLH1;PALB2;PML;RAD50;TDP1;CDK2;MDM2;CDK1;MCM2;RAD9A
DNA IR-double strand breaks and cellular response via ATM WP3959	27/55	7.89946e-12	2.10916e-10	7.37599	188.562	YAP1;ATF2;MDC1;BLM;DCLRE1C;RIF1;PRKDC;RNF8;BRCA1;SMC3;STK3;TRIM28;KAT5;CHEK1;HSF1;E2F1;ABL1;NBN;TP53BP1;UPF1;PARP1;SMC1A;TERF2;LATS1;RAD50;MDM2;RAD9A
ATM Signaling Network in Development and Disease WP3878	24/45	1.1627e-11	2.95659e-10	8.73402	219.902	HDAC4;RNF20;MDC1;ATF2;PRKAA1;DCLRE1C;RIF1;PRKDC;RNF8;TSC2;PPM1D;SMC1A;NFKB1;RNF168;RAD50;TRIM28;KAT5;CHEK1;RBBP8;CDK1;TP53BP1;NBN;BUB1;HMGN1
Integrated breast cancer pathway WP1984	49/152	1.26038e-11	3.05927e-10	3.65836	91.8139	ATF1;RB1;GSK3A;IRS1;ZMYND8;ARAF;BRCA1;IMPA1;CHEK1;EP300;RPP38;RALGAPA1;NCOA3;TSC2;CSNK1D;TSC1;SIRT1;CDC25B;PIAS1;CREB1;BLM;USP15;USP16;HDAC1;MYCBP2;PIK3R2;JAKMIP1;PAK1;TPR;ABL1;E2F1;MAPK1;FADD;BARD1;JUN;STAT1;BAD;BRAF;NFKB1;PML;SMARCA4;CDK7;WEE1;RAD50;CDK2;MDM2;NF1;CTNNB1;TAB1
Leptin signaling pathway WP2034	32/76	1.69322e-11	3.93123e-10	5.57007	138.148	GSK3B;KHDRBS1;GSK3A;PRKAA1;ROCK1;IRS1;ROCK2;SRC;SHC1;PIK3R2;PIK3R1;ELK1;ACACA;IKBKB;PLCG2;EIF4EBP1;MAPK1;KPNA4;PLCG1;MAPK3;STAT5B;MAP2K2;STAT1;BAD;PTPN11;MAPK14;NFKB1;CREB1;RPS6KB1;GRB2;SOS1;RAF1
Androgen receptor signaling pathway WP138	35/90	2.92946e-11	6.51806e-10	4.87713	118.288	RB1;GSK3B;KDM1A;ROCK1;RNF14;ROCK2;SRC;HDAC1;UBE3A;PIK3R2;BRCA1;PIK3R1;RNF4;NR2C2;KAT5;SIN3A;EP300;FLNA;KAT7;SMARCE1;NCOA2;DAXX;CREBBP;JUN;NCOA3;SIRT1;PIAS1;NCOR2;CREB1;NCOR1;ZNF318;MDM2;CTNNB1;STUB1;RAD9A
Glioblastoma signaling pathways WP2261	33/82	3.59553e-11	7.67924e-10	5.15878	124.062	RB1;IRS1;SRC;ARAF;PIK3R2;BRCA1;PIK3R1;PIK3C2A;FOXO3;CBL;AKT2;PLCG2;E2F1;EP300;MAPK1;PLCG1;MAPK3;PRKCI;MAP2K2;PDPK1;PRKCD;TSC2;TSC1;PRKCA;BRAF;CDK6;CDK2;NF1;MDM2;SPRY2;PRKCQ;GRB2;RAF1
IL-5 signaling pathway WP127	22/40	3.73895e-11	7.67924e-10	9.33405	224.107	GSK3B;STAT5B;GSK3A;JUN;MAP2K2;SYK;SHC1;STAT1;PIK3R2;PTPN11;PIK3R1;FOS;FOXO3;ELK1;RPS6KB1;RPS6KB2;MAPK1;GRB2;MAPT;SOS1;RAF1;MAPK3
CAMKK2 Pathway WP4874	20/34	5.50559e-11	1.08888e-09	10.903	257.557	HDAC4;NFATC2;TSC1;SMC1A;SIRT1;ICAM1;RPTOR;CREB1;STIM1;CAMK4;EP300;MAPK1;DNM1L;ARHGEF7;RAF1;CALM1;SQSTM1;CALM2;GIT1;MAPK3
Histone Modifications WP2369	29/67	6.63734e-11	1.26584e-09	5.83928	136.848	SETD2;KMT2A;SUV39H1;EHMT2;DOT1L;KMT2B;H3F3B;HIST1H4K;HIST1H4L;SETD1B;SETD1A;H3F3A;SETMAR;HIST1H4A;HIST2H3A;HIST1H4B;SETBP1;AEBP2;HIST4H4;HIST1H4H;HIST1H4I;HIST1H4J;HIST2H3D;HIST1H4C;HIST2H3C;HIST1H4D;HIST1H4E;EZH2;HIST1H4F
Modulators of TCR signaling and T cell activation WP5072	27/61	1.61137e-10	2.88328e-09	6.07228	136.922	ITK;TNFAIP3;CD3G;PIK3R2;PIK3R1;CD3E;CD3D;IKBKB;GRAP2;PCBP2;RPRD1B;UBASH3A;PLCG1;MAP4K1;PDPK1;NFKB1;ZAP70;LCK;CD5;CD28;PRKCQ;LCP2;PTPN6;GRB2;CD247;CARD11;LAT
Pathways affected in adenoid cystic carcinoma WP3651	28/65	1.61982e-10	2.88328e-09	5.78812	130.485	SETD2;SRCAP;PRKDC;UHRF1;JMJD1C;ARID4B;BRCA1;FOXO3;CHEK1;EP300;TLK1;KDM6A;SMARCE1;BRD1;CREBBP;MAP2K2;CNTN6;MGA;ATRX;ARID1A;SMC1A;SMARCA2;FGF16;NCOR1;KANSL1;KAT6A;BCOR;RAF1
Regulation of Microtubule Cytoskeleton WP2038	23/46	1.74345e-10	3.00323e-09	7.6381	171.628	GSK3B;TRIO;ROCK1;SRC;PRKCA;TIAM1;DIAPH1;PAK1;CLIP1;PARD6A;APC;PTPRA;TAOK1;CAMK4;STMN1;ABL1;CDK1;KIF2C;TPPP;MAPT;PRKACA;PHLDB2;CLASP1
MET in type 1 papillary renal cell carcinoma WP4205	26/59	3.95513e-10	6.60013e-09	6.0223	130.388	SRC;PRCC;ARAF;PIK3R2;PIK3R1;CBL;ETS1;CRKL;PAK1;AKT2;MAPK1;PLCG1;JAK3;PAK2;PAK4;MAPK3;JUN;MAP2K2;BAD;PTPN11;BRAF;RAPGEF1;GRB2;STRN;SOS1;RAF1
Effect of progerin on genes involved in Hutchinson-Gilford progeria syndrome WP4320	20/37	4.43767e-10	7.18095e-09	8.97739	193.335	RB1;MBD3;HDAC2;CBX5;KDM1A;H3F3B;HDAC1;SUV39H1;LEF1;H3F3A;MBD2;CHD4;CHD3;MTA1;HIST2H3A;RBBP4;E2F1;MTA2;HIST2H3D;HIST2H3C
Translation Factors WP107	24/52	5.7886e-10	9.09151e-09	6.54792	139.274	EIF2B5;EIF5B;EIF2B4;CLUH;EIF2AK2;EIF2S2;EIF2S1;EEF1B2;EEF2K;EIF5;EIF6;EEF1D;EIF3J;EIF4EBP1;EIF4H;EIF3G;EIF4EBP2;EIF3F;EIF3D;EIF4G3;EIF4B;EIF3A;EIF3B;EIF4G1
IL-3 signaling pathway WP286	23/49	8.701e-10	1.32752e-08	6.75563	140.939	STAT5B;JUN;SYK;YWHAB;SRC;SHC1;BAD;PIK3R2;PTPN11;FOS;GAB2;PIK3R1;CBL;CRKL;YWHAQ;RAPGEF1;MAPK1;PTPN6;GRB2;PRKACA;SOS1;RAF1;MAPK3
Integrin-mediated Cell Adhesion WP185	34/101	4.79295e-09	7.10955e-08	3.88488	74.4193	ITGB1;ROCK1;SHC1;ROCK2;SRC;PXN;ITGB2;ARAF;PIK3R2;ITGAL;PAK1;CAPN7;AKT2;MAPK1;ITGAV;MAPK6;PAK2;PAK4;VASP;VAV3;GIT2;MAP2K2;ITGA4;PDPK1;ITGA2;BRAF;RAPGEF1;ZYX;GRB2;ITGA5;TLN1;RAF1;SOS1;ARHGEF7
Oncostatin M Signaling Pathway WP2374	26/65	4.95585e-09	7.1525e-08	5.09406	97.4122	IRS1;SRC;SHC1;PXN;PIK3R1;MAPK1;RICTOR;JAK3;JUNB;MAPK3;EGR1;STAT5B;MAP2K2;JUND;STAT1;PRKCD;PRKCA;PTPN11;FOS;MAPK14;NFKB1;CREB1;CDK2;GRB2;SOS1;RAF1
Interferon type I signaling pathways WP585	23/54	9.03386e-09	1.26949e-07	5.6644	104.918	IRS1;STAT1;PIK3R2;PTPN11;GAB2;PIK3R1;CBL;MAPK14;CRKL;PIAS1;RPTOR;ZAP70;RPS6KA5;CREB1;PTPRC;RPS6KB1;LCK;RAPGEF1;EIF4EBP1;PDCD4;PTPN6;EIF4B;IFNAR1
Melanoma WP4685	26/68	1.52253e-08	2.0847e-07	4.7294	85.1306	RB1;ARAF;PIK3R2;PIK3R1;ETS1;ELK1;PAK1;AKT2;E2F1;MAPK1;MAPK3;MAP2K2;BAD;BRAF;FOS;DDB2;CREB1;CDK6;NF1;MDM2;CALM3;GRB2;SOS1;RAF1;CALM1;CALM2
MAPK Signaling Pathway WP382	60/246	1.70972e-08	2.28248e-07	2.48088	44.3689	ATF2;ARAF;ELK1;CRKL;ELK4;IKBKB;RPS6KA3;RPS6KA5;AKT2;STMN1;PRKACA;PRKACB;MAP3K7;MAP3K4;MAP4K1;MAP4K2;DAXX;MAP2K2;PRKCD;CACNA2D2;PRKCA;FOS;CDC25B;PPM1A;RAPGEF2;MAPKAPK5;MAPT;RAF1;SOS1;ATF4;NLK;STK4;RASGRP4;RELB;STK3;CACNA1I;PAK1;MKNK2;FLNA;MAPK1;FLNB;PAK2;MAP4K4;MAPK3;MAP3K2;NTRK1;HSPA8;JUN;JUND;BRAF;MAPK14;NFKB1;FGF16;TAOK1;NF1;GRB2;TAB1;PTPN7;MAP3K11;MAP3K12
Signaling of Hepatocyte Growth Factor Receptor WP313	17/34	4.25878e-08	5.5468e-07	7.6209	129.34	ITGB1;MAP4K1;JUN;MAP2K2;SRC;PXN;PTPN11;FOS;ELK1;CRKL;PAK1;RAPGEF1;MAPK1;GRB2;SOS1;RAF1;MAPK3
RANKL/RANK signaling pathway WP2018	22/55	7.4655e-08	9.49185e-07	5.08698	83.4792	JUN;SYK;SRC;STAT1;PIK3R2;FOS;GAB2;PIK3R1;CBL;MAPK14;NFKB1;ICAM1;RELB;IKBKB;AKT2;TRAF5;MAPK1;PLCG1;TAB1;MAP3K7;SQSTM1;MAPK3
IL-6 signaling pathway WP364	19/43	8.61609e-08	1.07e-06	6.03603	98.1884	GSK3B;CREBBP;MAP2K2;HDAC1;SHC1;STAT1;BAD;PRKCD;PIK3R2;PTPN11;PIK3R1;NLK;RPS6KB1;MAPK1;GRB2;SOS1;MAP3K7;JUNB;MAPK3
Ciliary landscape WP4352	53/216	9.27278e-08	1.12538e-06	2.49627	40.4235	RB1;DOCK5;MCM7;MCM10;SMC4;TNKS1BP1;TMED1;CEP170;EIF5B;RBM14;NUP133;IFT140;ARFGAP3;DYNC1LI1;TBC1D4;EXOC4;ERF;MCM3;ANKS6;MCM4;MCM6;EXOC1;MCM2;YAP1;DYNC1I2;POM121;HDAC2;HDAC1;COPS7B;IQGAP2;EHBP1;PGRMC2;EXOSC9;NUP88;EXOSC2;CDR2;DYNC1H1;CREBBP;H3F3A;NEK7;COX6C;NFKB1;WEE1;MFAP1;APC;WNK1;PSMC4;RANBP10;CTNNB1;VIM;CALM1;CALM2;CLUAP1
ATM Signaling Pathway WP2516	18/40	1.33771e-07	1.58742e-06	6.23621	98.7013	MDC1;ATF2;JUN;BRCA1;SMC1A;AP3B2;RAD50;CREB1;CHEK1;CDK2;ABL1;MDM2;CDK1;TLK1;RIPK1;TP53BP1;NBN;RAD9A
Notch Signaling Pathway Netpath WP61	23/61	1.38103e-07	1.60319e-06	4.61913	72.9604	NOTCH2;SPEN;GSK3B;HDAC2;TLE1;RING1;MAML1;SRC;HDAC1;PIK3R2;PSEN1;GATA3;PIK3R1;NFKB1;SAP30;NCOR2;NCSTN;NCOR1;LCK;NUMB;EP300;CIR1;MAPT
Hepatitis B infection WP4666	41/152	1.722e-07	1.95649e-06	2.82925	44.0645	ATF2;YWHAB;SRC;ARAF;PIK3R2;PIK3R1;ELK1;IKBKB;YWHAQ;AKT2;EP300;MAPK1;FADD;MAP3K7;JAK3;MAPK3;STAT5B;CREBBP;JUN;EGR2;MAP2K2;STAT1;BAD;NFATC2;PRKCA;BRAF;IRAK4;FOS;MAPK14;YWHAZ;NFKB1;NFATC4;DDB2;MAVS;CREB1;GRB2;TAB1;RAF1;SOS1;IFNAR1;ATF4
Pathways in clear cell renal cell carcinoma WP4018	28/85	1.79723e-07	1.99942e-06	3.75294	58.2901	GPI;SETD2;KDM5C;SLC2A1;ENO1;ACACA;RPTOR;LDHB;LDHA;GRB10;EP300;PGK2;PGM1;PBRM1;CREBBP;TPI1;KSR1;TSC2;TSC1;ACLY;PKM;ZEB1;AKT1S1;ALDOA;GAPDH;SQSTM1;PFKP;BAP1
miRNA regulation of DNA damage response WP1530	25/71	1.89432e-07	2.06443e-06	4.14932	64.2283	RB1;MCM7;PRKDC;BRCA1;CCND3;SESN1;CHEK1;TLK2;E2F1;ABL1;TLK1;NBN;ATRIP;RFC1;SMC1A;PML;DDB2;RAD50;CREB1;CDK6;CCNE2;CDK2;MDM2;CDK1;RAD9A
MECP2 and Associated Rett Syndrome WP3584	25/72	2.58224e-07	2.75783e-06	4.06081	61.6002	ARHGEF26;HDAC1;PSIP1;UBE3A;CTCF;YBX1;SMC3;MECP2;CSRP1;SIN3A;E2F1;MBP;PRPF38A;FUS;TET2;POU3F2;CREB1;NCOR1;HNRNPH1;SP3;NF1;TARDBP;FKBP5;TAF1;EZH2
DNA damage response WP707	24/68	3.15134e-07	3.24625e-06	4.16308	62.3224	RB1;RFC1;PRKDC;BRCA1;SMC1A;PML;DDB2;CCND3;RAD50;CREB1;CDK6;CCNE2;SESN1;CHEK1;CDK2;TLK2;E2F1;ABL1;MDM2;CDK1;TLK1;NBN;ATRIP;RAD9A
Translation inhibitors in chronically activated PDGFRA cells WP4566	19/46	3.16114e-07	3.24625e-06	5.36445	80.2906	MAP2K2;PRKCD;PIK3R2;PRKCA;PIK3R1;MAPK14;RPTOR;RPS6KA5;RPS6KB1;AKT2;RPS6KB2;EIF4EBP1;PDCD4;MAPK1;PRKACA;EIF4G3;EIF4B;MAPK3;EIF4G1
Cardiac Hypertrophic Response WP2795	21/55	3.7491e-07	3.77739e-06	4.71063	69.7012	MAP4K1;HDAC4;GSK3B;CAMK2D;MAP2K2;PDPK1;NFATC2;PRKCA;MAPK14;HDAC9;NFKB1;HDAC7;IKBKB;CDK7;AKT2;MAPK1;RAF1;CALM1;MAP3K7;CALM2;MAPK3
Tumor suppressor activity of SMARCB1 WP4204	15/31	4.64349e-07	4.5919e-06	7.13883	104.103	RB1;SMARCE1;SUZ12;SMARCD2;SMARCC1;SMARCC2;H3F3B;H3F3A;ARID1A;ARID1B;SMARCA4;CDK6;RBBP4;DPF2;EZH2
Thyroid stimulating hormone (TSH) signaling pathway WP2032	23/66	7.16562e-07	6.95716e-06	4.08086	57.7393	RB1;EGR1;JUN;PDPK1;SRC;STAT1;SCRIB;PIK3R2;BRAF;FOS;PIK3R1;TTF1;MAPK14;RAP1GAP;RBL2;CCND3;CREB1;RPS6KB1;CDK2;E2F1;MAPK1;RAF1;MAPK3
Interleukin-11 Signaling Pathway WP2332	18/44	7.66021e-07	7.30455e-06	5.27559	74.2912	ATF1;MAP2K2;SRC;STAT1;PDPK1;ITGA2;PIK3R2;PTPN11;PIK3R1;ICAM1;PIAS1;IKBKB;CREB1;RPS6KB1;MAPK1;GRB2;RAF1;MAPK3
Initiation of transcription and translation elongation at the HIV-1 LTR WP3414	15/32	7.79762e-07	7.30514e-06	6.71852	94.4911	HDAC4;HEXIM1;HDAC2;CREBBP;HDAC3;HDAC1;NFATC2;HDAC9;NFKB1;HDAC7;NFATC4;EP300;NELFB;NELFA;NELFE
PDGF Pathway WP2526	17/40	8.12171e-07	7.47758e-06	5.63092	78.9656	JUN;SHC1;SRC;STAT1;PTPN11;PIK3R1;FOS;ELK1;NFKB1;TIAM1;PAK1;MAPK1;GRB2;PLCG1;SOS1;RAF1;MAPK3
Circadian rhythm related genes WP3594	48/201	8.59989e-07	7.78363e-06	2.40463	33.5839	TOP2A;KDM5A;GSK3B;PRKAA1;HDAC2;HDAC3;KMT2A;PRKDC;CRTC1;ROCK2;HDAC1;SUV39H1;HNRNPU;UBE3A;TYMS;CCAR2;RELB;RAI1;RBM4;MTA1;NFIL3;SIN3A;EP300;NTRK1;EGR1;NCOA2;JUN;JUND;NONO;METTL3;GFPT1;DYRK1A;CSNK1D;CSNK1E;SIRT1;PML;SETX;PER1;SFPQ;NCOR1;CREB1;MYBBP1A;THRAP3;HNRNPD;TIMELESS;ADA;ATF4;EZH2
Non-small cell lung cancer WP4255	24/72	1.04566e-06	9.30634e-06	3.81529	52.5398	RB1;STAT5B;MAP2K2;BAD;ARAF;PRKCA;PIK3R2;BRAF;PIK3R1;STK4;FOXO3;DDB2;EML4;CDK6;AKT2;PLCG2;E2F1;MAPK1;GRB2;PLCG1;SOS1;RAF1;JAK3;MAPK3
PDGFR-beta pathway WP3972	14/29	1.1674e-06	1.00547e-05	7.10444	97.0519	STAT5B;JUN;SHC1;STAT1;EIF2AK2;PRKCA;PIK3R1;FOS;ELK1;GRB2;PLCG1;SOS1;RAF1;MAPK3
T-Cell Receptor and Co-stimulatory Signaling WP2583	14/29	1.1674e-06	1.00547e-05	7.10444	97.0519	GSK3B;ITK;GSK3A;DYRK1A;NFATC2;PRKCA;NFKB1;ZAP70;LCK;CD28;PTPN6;PLCG1;CALM1;CALM2
Endometrial cancer WP4155	22/63	1.19453e-06	1.01251e-05	4.09254	55.813	GSK3B;MAP2K2;PDPK1;BAD;LEF1;ARAF;PIK3R2;BRAF;FOS;PIK3R1;FOXO3;ELK1;DDB2;APC;AKT2;CTNNA1;MAPK1;CTNNB1;GRB2;SOS1;RAF1;MAPK3
Alpha 6 Beta 4 signaling pathway WP244	15/33	1.27541e-06	1.0478e-05	6.34491	86.1147	LAMA5;SHC1;IRS1;SRC;PRKCD;PIK3R2;PTPN11;PRKCA;PIK3R1;MAPK14;EIF4EBP1;MAPK1;GRB2;SOS1;MAPK3
MAPK Cascade WP422	15/33	1.27541e-06	1.0478e-05	6.34491	86.1147	MAP3K2;MAP3K3;JUN;MAP2K2;ARAF;BRAF;MAPK14;ELK1;MAPK1;MBP;GRB2;SOS1;RAF1;MAPK3;MAP3K12
Head and Neck Squamous Cell Carcinoma WP4674	24/73	1.38665e-06	1.12193e-05	3.73721	50.4098	RB1;NOTCH2;PRKAA1;MAML1;PDPK1;TSC2;TSC1;PIK3R2;PIK3R1;NFKB1;RPTOR;FKBP1A;CDK6;SESN1;AKT2;RPS6KB2;NUMB;EIF4EBP1;E2F1;FAT1;CTNNB1;RICTOR;FADD;BIRC2
Serotonin Receptor 4/6/7 and NR3C Signaling WP734	2022-11-19	1.64079e-06	1.30773e-05	10.457	139.291	ATF1;ELK4;EGR1;MAP2K2;CREB1;RPS6KA5;MAPK1;BRAF;NR3C1;ELK1;MAPK3
EPO Receptor Signaling WP581	13/26	1.7071e-06	1.34058e-05	7.60948	101.059	PTPRU;STAT5B;MAP2K2;SHC1;IRS1;SRC;STAT1;PTPRC;MAPK1;GRB2;SOS1;RAF1;MAPK3
Pancreatic adenocarcinoma pathway WP4263	27/89	1.85056e-06	1.39616e-05	3.32467	43.8857	RB1;ARAF;PEBP1;PIK3R2;PIK3R1;IKBKB;PAK1;AKT2;E2F1;MAPK1;PAK2;PAK4;MAPK3;RALBP1;MAP2K2;STAT1;BAD;PRKCD;BRAF;NFKB1;DDB2;TIAM1;CDK6;RPS6KB1;RPS6KB2;RAF1;ARHGEF6
TNF related weak inducer of apoptosis (TWEAK) Signaling Pathway WP2036	17/42	1.85276e-06	1.39616e-05	5.17986	68.3681	GSK3B;JUN;HDAC1;MAPK14;NFKB1;RELB;IKBKB;AKT2;TRAF5;MAPK1;CTNNB1;RIPK1;FADD;RAF1;MAP3K7;BIRC2;MAPK3
MicroRNAs in cardiomyocyte hypertrophy WP1544	26/84	1.87472e-06	1.39616e-05	3.42163	45.1212	HDAC4;GSK3B;CAMK2D;ROCK1;ROCK2;PIK3R2;PIK3R1;HDAC9;HDAC7;IKBKB;AKT2;MAPK1;MAPK3;EIF2B5;MAP2K2;MYEF2;PDPK1;MAPK14;NFKB1;NFATC4;CDK7;CTNNB1;TAB1;RAF1;CALM1;CALM2
MAPK pathway in congenital thyroid cancer WP4928	2022-10-16	1.88246e-06	1.39616e-05	12.6711	167.042	JUN;MAP2K2;KSR1;SHC1;BRAF;FOS;RAF1;SOS1;ELK1;MAPK3
Pilocytic astrocytoma WP2253	2022-06-06	2.50499e-06	1.83241e-05	106002	1.36713e+06	NF1;BRAF;PTPN11;GRB2;SOS1;RAF1
Wnt Signaling Pathway WP363	19/52	2.90758e-06	2.09352e-05	4.3876	55.934	GSK3B;GSK3A;LEF1;TSC2;NFATC2;TSC1;CSNK1D;PRKCA;CSNK1E;NLK;BCL9;CDK6;APC;DVL2;MAPK1;CTNNB1;TCF3;MAP3K7;PI4K2A
Follicle Stimulating Hormone (FSH) signaling pathway WP2035	13/27	2.94033e-06	2.09352e-05	7.06555	89.9938	SRC;TSC2;PRKCA;MAPK14;CREB1;RPS6KB1;GRK6;RPS6KB2;EIF4EBP1;MAPK1;PRKACA;RAF1;MAPK3
G13 Signaling Pathway WP524	16/39	3.00777e-06	2.11336e-05	5.2974	67.3529	ROCK1;ROCK2;WAS;PIK3R2;IQGAP2;CIT;DIAPH1;RPS6KB1;ARHGDIB;CFL1;ARHGEF1;PKN1;PFN1;CALM1;CALM2;MAP3K4
Focal Adhesion WP306	46/198	3.22129e-06	2.23399e-05	2.31771	29.3091	ITGB1;GSK3B;LAMA5;ROCK1;SHC1;SRC;ROCK2;PXN;PIK3R2;PIK3R1;ARHGAP5;ELK1;ARHGAP35;CRKL;PAK1;CCND3;AKT2;FLNA;MAPK1;FLNB;ITGAV;PAK2;PAK4;MAPK3;VASP;VAV3;JUN;PPP1R12A;ITGA4;PDPK1;BAD;ITGA2;PRKCA;BRAF;DIAPH1;COL6A2;RAPGEF1;ZYX;CTNNB1;GRB2;ITGA5;TLN1;RAF1;SOS1;PPP1R12C;BIRC2
Cori Cycle WP1946	2022-10-17	4.09159e-06	2.76571e-05	10.8603	134.74	GPI;LDHA;TPI1;PGAM1;SLC2A1;SLC2A4;PGK2;ALDOA;GAPDH;PFKP
IL-9 signaling pathway WP22	2022-10-17	4.09159e-06	2.76571e-05	10.8603	134.74	STAT5B;MAP2K2;STAT1;MAPK1;PIK3R2;GRB2;PIK3R1;IL2RG;JAK3;MAPK3
Corticotropin-releasing hormone signaling pathway WP2355	27/93	4.7003e-06	3.12947e-05	3.12247	38.3061	GSK3B;ECE1;ELK1;ACACA;TRIM28;GRK6;PLCG2;MAPK1;PLCG1;JUNB;MAPK3;NCOA2;PRKCI;HSP90AA1;JUND;PARP1;PRKCD;KRT1;PRKCA;BRAF;FOS;MAPK14;NFKB1;CREB1;CTNNB1;PRKCQ;RAF1
22q11.2 copy number variation syndrome WP4657	34/131	4.78613e-06	3.12947e-05	2.6788	32.8147	FOXC1;HDAC3;TRMT2A;SLC2A4;RTN4;CRKL;HIST2H4A;HIRA;ARVCF;HIRIP3;HIST2H4B;POLR2A;DGCR8;PAK4;RANBP1;CBX5;HIST1H4K;HIST1H4L;RANGAP1;SEPT5;HIST1H4A;HIST1H4B;NCOR1;HIST4H4;PI4KA;HIST1H4H;HIST1H4I;HIST1H4J;RAF1;HIST1H4C;HIST1H4D;ASF1A;HIST1H4E;HIST1H4F
Structural Pathway of Interleukin 1 (IL-1) WP2637	18/49	4.83679e-06	3.12947e-05	4.42344	54.1396	ATF2;MAP3K3;MAP2K2;IL1RAP;FOS;IRAK4;SAFB;MAPK14;ELK1;NFKB1;IKBKB;RPS6KA5;MKNK2;MAPK1;MBP;TAB1;MAP3K7;MAPK3
DNA Repair Pathways Full Network WP4946	32/120	4.86416e-06	3.12947e-05	2.77808	33.986	FEN1;DCLRE1C;CCNH;PRKDC;PNKP;XPC;BRCA1;UNG;BRIP1;WRN;CHEK1;REV3L;NBN;XRCC6;LIG1;XRCC4;PARP1;RFC1;XRCC5;POLM;XRCC1;LIG3;RAD23A;FANCE;MLH1;PALB2;TERF2;RAD23B;DDB2;CDK7;RAD50;CUL4B
RAC1/PAK1/p38/MMP2 Pathway WP3303	22/68	5.0876e-06	3.23302e-05	3.64666	44.4481	ITGB1;YAP1;STAT5B;SRC;BAD;PXN;PTPN11;PIK3R1;MAPK14;NFKB1;IKBKB;DOK2;PAK1;TNIP1;STMN1;EIF4EBP1;MAPK1;CTNNB1;GRB2;SOS1;NCK1;MAPK3
7q11.23 copy number variation syndrome WP4932	29/104	5.1462e-06	3.23302e-05	2.95236	35.9516	RB1;HDAC2;HDAC3;CLTC;DDX21;DLST;CHTF18;ACACA;CFL1;BCL7B;NUP62;EIF4H;MVB12A;SF3B1;CLASP1;GTF2I;EIF2A;CLASP2;MAPK3;HMGA1;SMARCA5;BAZ1B;MYBBP1A;CTNNB1;ULK1;GRB2;SQSTM1;GAPDH;ATF4
Fragile X Syndrome WP4549	32/121	5.88174e-06	3.65215e-05	2.74671	33.0804	SHC1;SRC;CLTC;ARAF;AGAP2;AP2A1;RAP1GAP;GPHN;MECP2;RPTOR;EIF4EBP2;MAPK1;PLCG1;PRKACA;MAP2K2;TSC2;TSC1;PRKCA;BRAF;PTPN11;DNM2;ARHGAP32;CREB1;RPS6KB1;PRKAR1A;CAMK4;AKT1S1;NF1;GRB2;RAF1;SOS1;EIF4G1
EGFR Tyrosine Kinase Inhibitor Resistance WP4806	25/84	6.43815e-06	3.95169e-05	3.23268	38.641	GSK3B;SRC;SHC1;ARAF;PIK3R2;PIK3R1;FOXO3;BCL2L11;AKT2;PLCG2;EIF4EBP1;MAPK1;PLCG1;MAPK3;MAP2K2;PDPK1;BAD;PRKCA;BRAF;RPS6KB1;RPS6KB2;NF1;GRB2;SOS1;RAF1
AMP-activated protein kinase (AMPK) signaling WP1403	22/69	6.65216e-06	4.03665e-05	3.56887	42.543	CRTC2;PRKAB2;PRKAA1;PFKFB3;INSR;TSC2;TSC1;PIK3R2;SLC2A4;PIK3R1;ELAVL1;PRKAB1;ACACA;RPTOR;GYS1;LIPE;EEF2K;RPS6KB1;AKT2;RPS6KB2;EIF4EBP1;PRKACB
Synaptic signaling pathways associated with autism spectrum disorder WP4539	18/50	6.73734e-06	4.04241e-05	4.28496	51.0247	GSK3B;PRKAB2;PRKAA1;TSC2;UBE3A;TSC1;PIK3R2;PIK3R1;PRKAB1;RPTOR;RPS6KB1;AKT2;CAMK4;EIF4EBP1;NF1;MAPK1;SHANK3;MAPK3
IL-1 signaling pathway WP195	19/55	7.56231e-06	4.43766e-05	4.02128	47.4203	MAP3K2;ATF2;MAP3K3;JUN;MAP2K2;PIK3R2;PTPN11;IL1RAP;IRAK4;PIK3R1;MAPK14;NFKB1;IKBKB;MAPK1;PLCG1;TAB1;MAP3K7;SQSTM1;MAPK3
Pathogenic Escherichia coli infection WP2272	19/55	7.56231e-06	4.43766e-05	4.02128	47.4203	ITGB1;ROCK1;ROCK2;ARPC1A;WAS;PRKCA;YWHAZ;TUBA1C;TUBB6;YWHAQ;CTTN;ARPC3;NCL;NCK2;ABL1;HCLS1;CTNNB1;ARHGEF2;NCK1
Lipid Metabolism Pathway WP3965	13/29	7.93695e-06	4.60688e-05	6.18165	72.5972	PRKAA1;PRKAB2;PRKAB1;ACACA;LIPE;ACLY;PRKAR1B;PRKAR2B;PRKAR1A;PRKAR2A;AKT2;PRKACA;PRKACB
Computational Model of Aerobic Glycolysis WP4629	2022-08-12	1.08621e-05	6.23695e-05	15.194	173.671	GPI;LDHA;TPI1;PKM;SLC2A1;ENO1;ALDOA;GAPDH
PI3K-AKT-mTOR signaling pathway and therapeutic opportunities WP3844	13/30	1.25123e-05	7.10807e-05	5.8177	65.6748	GSK3B;BAD;TFEB;TSC2;PIK3R2;PIK3R1;FOXO3;RPTOR;RB1CC1;GRB10;EIF4EBP1;RICTOR;ULK1
IL-18 signaling pathway WP4754	56/272	1.50796e-05	8.47631e-05	1.98697	22.0597	GSK3B;CD83;PHF20;TNFAIP3;ENO1;ELAVL1;LMNB2;ICAM1;RPTOR;IKBKB;PPP1R13L;STMN1;BSG;LRRFIP1;MAP3K7;KCNH2;PARP1;USP5;PRKCD;PRKCA;FOS;BAZ1B;RANGAP1;ARFGAP1;ARFGAP2;ALS2;BIN1;LCK;CLDN12;PRKAA1;HDAC3;EPB41;MEPCE;PRCC;PIK3R1;MAPK1;FADD;PLCG1;ZBTB7A;ABCF1;MAPK3;JUN;BAD;NCAPH2;FOXN3;NFKB1;NFATC4;SLC4A7;RPS6KB1;CCDC9;NACA;CTNNB1;HDGF;PKN1;PTPN7;SNTB1
Interactome of polycomb repressive complex 2 (PRC2) WP2916	2022-09-16	2.0879e-05	0.000116139	9.7701	105.29	SUZ12;SETX;MORC3;BCLAF1;RBBP4;AEBP2;THRAP3;STK38;EZH2
Sudden Infant Death Syndrome (SIDS) Susceptibility Pathways WP706	37/158	2.35302e-05	0.000129537	2.33681	24.9039	YWHAB;HDAC1;CDCA7L;ECE1;GATA3;CTCF;YBX1;NR3C1;HDAC9;HSPD1;MECP2;YWHAQ;PRKAR2B;PRKAR2A;EP300;TPPP;PRKACA;PRKACB;SPTBN1;YWHAG;YWHAH;KCNH2;EGR1;CREBBP;JUN;MBD1;POU3F2;YWHAZ;NFKB1;CREB1;PRKAR1B;PRKAR1A;SP3;CTNNB1;TCF3;ALDOA;GAPDH
G1 to S cell cycle control WP45	20/64	2.40489e-05	0.000131042	3.46323	36.8329	RB1;MCM7;CCNH;CCND3;POLA2;CDK7;WEE1;CREB1;TFDP1;CDK6;CCNE2;TFDP2;CDK2;MCM3;E2F1;MDM2;CDK1;MCM4;MCM6;MCM2
MFAP5-mediated ovarian cancer cell motility and invasiveness WP3301	2022-08-13	2.5339e-05	0.000135462	12.1545	128.633	JUN;CREB1;MAPK1;ITPR3;PRKCQ;ITGAV;PLCG1;MAPK3
Non-homologous end joining WP438	2022-07-10	2.53674e-05	0.000135462	17.7197	187.511	XRCC6;WRN;DCLRE1C;XRCC4;PRKDC;XRCC5;POLM
Host-pathogen interaction of human coronaviruses - MAPK signaling WP4877	14/36	2.5838e-05	0.000136609	4.84202	51.1494	ATF2;JUN;MAP2K2;FOS;MAPK14;BST2;RPS6KA3;MAPK1;MAP3K10;RAF1;JUNB;MAP3K4;MAP3K11;MAPK3
Ras signaling WP4223	41/184	3.07666e-05	0.000160818	2.19213	22.7742	SHC1;PIK3R2;PIK3R1;STK4;RASAL3;ETS1;ELK1;RASGRP4;IKBKB;PAK1;AKT2;ABL1;PLCG2;ABL2;MAPK1;PLCG1;PRKACA;PRKACB;PAK2;PAK4;MAPK3;NTRK1;RALBP1;MAP2K2;KSR1;BAD;INSR;PRKCA;PTPN11;GAB2;NFKB1;TIAM1;ZAP70;NF1;CALM3;GRB2;RAF1;CALM1;SOS1;CALM2;LAT
NAD Metabolism in Oncogene-Induced Senescence and Mitochondrial Dysfunction-Associated Senescence WP5046	2022-11-24	3.10192e-05	0.000160818	6.43325	66.7829	RB1;PRKAA1;PARP1;MDH2;HMGA1;SLC2A1;SLC2A4;SIRT1;ELAVL1;SIRT2;SIRT3
Thermogenesis WP4321	28/108	3.25821e-05	0.000167296	2.67048	27.5907	ATF2;PRKAA1;SMARCD2;KDM3B;KDM1A;RPTOR;RPS6KA3;LIPE;PRKACA;PRKACB;SMARCE1;SMARCC1;PRKAB2;SMARCC2;TSC2;TSC1;ARID1A;MAPK14;PRKAB1;SMARCA2;ARID1B;SMARCA4;CREB1;RPS6KB1;AKT1S1;RPS6KB2;GRB2;SOS1
AGE/RAGE pathway WP2324	20/66	3.95927e-05	0.000200325	3.31228	33.5761	ATF2;STAT5B;JUN;ROCK1;IRS1;SRC;SHC1;STAT1;INSR;PRKCD;MSN;PRKCA;IRAK4;MAPK14;NFKB1;IKBKB;DIAPH1;MAPK1;RAF1;MAPK3
nsp1 from SARS-CoV-2 inhibits translation initiation in the host cell WP5027	2022-09-17	3.9765e-05	0.000200325	8.54835	86.6164	EIF5;EIF3J;EIF3G;EIF3F;EIF2S2;EIF2S1;EIF3D;EIF3A;EIF3B
miRNA regulation of prostate cancer signaling pathways WP3981	13/33	4.27147e-05	0.0002112	4.9442	49.7435	GSK3B;CREBBP;MAP2K2;BAD;PLCL2;NFKB1;NFATC2IP;MDM2;MAPK1;CTNNB1;GRB2;SOS1;RAF1
Prion disease pathway WP3995	13/33	4.27147e-05	0.0002112	4.9442	49.7435	PDIA3;PRNP;BCL11A;CTCF;PAX5;SMC3;ELK1;NFKB1;CREB1;RAD21;EP300;MAPK1;MAPK3
DNA damage response (only ATM dependent) WP710	28/110	4.65957e-05	0.000228276	2.60505	25.9827	GSK3B;IRS1;SHC1;LEF1;PIK3R2;PIK3R1;FOXO3;PIK3C2A;CCND3;BCL2L11;PPP2R5E;AKT2;DVL2;ABL1;MAPK1;MAP3K7;MAP3K4;JUN;MLKL;BAD;INSR;NFKB1;RBL2;APC;MDM2;CTNNB1;GRB2;SOS1
IL-7 signaling pathway WP205	2022-11-25	4.95602e-05	0.000240592	5.97339	59.2102	GSK3B;STAT5B;MAP2K2;STAT1;BAD;MAPK1;PIK3R2;PIK3R1;IL2RG;JAK3;MAPK3
Insulin signaling in adipocytes (diabetic condition) WP3635	2022-06-08	5.68597e-05	0.000271099	22.774	222.614	TBC1D4;RPS6KB1;IRS1;INSR;AKT2;SLC2A4
Insulin signaling in adipocytes (normal condition) WP3634	2022-06-08	5.68597e-05	0.000271099	22.774	222.614	TBC1D4;RPS6KB1;IRS1;INSR;AKT2;SLC2A4
BDNF-TrkB Signaling WP3676	13/34	6.18025e-05	0.000289496	4.7085	45.6327	SHC1;TSC2;TSC1;BRAF;GAB2;EEF2K;CREB1;RPS6KB1;EIF4EBP1;MAPK1;GRB2;PLCG1;SOS1
p38 MAPK Signaling Pathway WP400	13/34	6.18025e-05	0.000289496	4.7085	45.6327	ATF2;DAXX;SHC1;STAT1;MAPK14;ELK1;RPS6KA5;CREB1;RIPK1;MAPKAPK5;GRB2;MAP3K7;HMGN1
Endoderm differentiation WP2853	33/141	6.41224e-05	0.000297751	2.33272	22.5217	CRTC1;CTR9;LEF1;NR3C1;NLK;ELAVL1;PHF6;ACACA;ELK4;EPB41L5;SESN1;C1QBP;UBR5;LEO1;CEP250;BPTF;EOMES;VAV3;WDHD1;ZNF462;STAT1;FOXN3;TRERF1;PIAS1;TNRC6C;AEBP2;APC;RFX7;CTNNB1;CEBPZ;NAA15;EZH2;CUL4B
Apoptosis-related network due to altered Notch3 in ovarian cancer WP2864	17/53	6.67724e-05	0.000307383	3.59488	34.562	VAV3;JUND;HDAC1;YBX3;ETS1;NFKB1;HSPD1;NET1;RPS6KB1;SERBP1;ABL1;CTNNA1;MAPK1;PKN1;VIM;SQSTM1;PAK2
4-hydroxytamoxifen, Dexamethasone, and Retinoic Acids Regulation of p27 Expression WP3879	2022-09-18	7.12899e-05	0.000322617	7.59811	72.5525	PRKAA1;MAP2K2;MKNK2;EIF4EBP1;MAPK1;TSC1;RAF1;MAP3K11;MAPK3
MFAP5 effect on permeability and motility of endothelial cells via cytoskeleton rearrangement WP4560	2022-09-18	7.12899e-05	0.000322617	7.59811	72.5525	JUN;CREB1;PXN;MAPK1;ITGAV;PRKCQ;PLCG1;LPP;MAPK3
Gastric Cancer Network 2 WP2363	2022-12-31	0.000102871	0.000461622	4.80229	44.0948	TOP2A;OTUD5;AHCTF1;CHTF8;ATAD2;CTNNB1;CACYBP;CEBPZ;CD48;CHTF18;LMNB2;MTDH
TNF-alpha signaling pathway WP231	24/92	0.000104388	0.000464525	2.69009	24.6611	MAP4K2;MAP3K3;HSP90AA1;CREBBP;JUN;KSR1;BAD;TNFAIP3;NFKB1;IKBKB;PSMD2;MADD;MAPK1;RIPK1;GRB2;PTPRCAP;FADD;TAB1;SOS1;RAF1;RFFL;MAP3K7;BIRC2;MAPK3
Target Of Rapamycin (TOR) Signaling WP1471	13/36	0.000122938	0.000538451	4.29858	38.7036	PRKAA1;PRKAB2;TSC2;TSC1;PRKCA;PRKAB1;RPTOR;FKBP1A;RPS6KB1;AKT1S1;EIF4EBP1;RICTOR;ULK1
Cancer immunotherapy by PD-1 blockade WP4585	2022-10-23	0.000124025	0.000538451	5.84589	52.5839	ZAP70;JUN;LCK;NFATC2;PTPN11;CD3G;CD3E;CD3D;NFKB1;NFATC4
Estrogen signaling pathway WP712	2022-10-23	0.000124025	0.000538451	5.84589	52.5839	IKBKB;JUN;CREB1;MAPK1;BRAF;FOS;MAPK14;PRKACA;ELK1;NFKB1
Ebola Virus Pathway on Host WP4217	30/129	0.000152397	0.000656289	2.31161	20.3168	ITGB1;CLTC;ICAM2;ICAM3;PIK3R2;PIK3R1;RELB;PAK1;C1QBP;EP300;FLNA;MAPK1;ITGAV;FLNB;EPS15;KPNA1;MAPK3;CREBBP;RFC1;ITGA4;STAT1;ITGA2;EIF2AK2;EIF2S1;NFKB1;HLA-E;BST2;TIAM1;NEDD4;ITGA5
Focal Adhesion-PI3K-Akt-mTOR-signaling pathway WP3932	57/303	0.000175385	0.000749245	1.77354	15.3385	ITGB1;ATF2;GSK3B;CRTC2;IRS1;ITGB2;SLC2A1;SLC2A4;PIK3C2A;ITGAL;ELAVL1;RPTOR;IKBKB;LIPE;GYS1;PPP2R5E;AKT2;ITGAV;PELO;JAK3;HSP90AA1;MAP2K2;ITGA4;PDPK1;ITGA2;TSC2;TSC1;TBC1D1;CREB1;COL6A2;AKT1S1;ULK1;ITGA5;RAF1;SOS1;ATF4;IFNAR1;PFKFB2;LAMA5;PRKAA1;PFKFB3;PIK3R2;PIK3R1;FOXO3;IL2RG;ACACA;EIF4EBP1;MAPK1;EIF4B;MAPK3;BAD;INSR;FGF16;RPS6KB1;RPS6KB2;MDM2;GRB2
Thyroid hormones production and their peripheral downstream signaling effects WP4746	24/95	0.000178724	0.000757448	2.57598	22.2299	PFKFB2;ATF2;GSK3B;KDM3B;KDM1A;SRC;BAD;TSC2;TSC1;TTF1;MAPK14;RPTOR;TBC1D4;RPS6KB1;AKT1S1;MDM2;MAPK1;CTNNB1;ITGAV;PRKCQ;GRB2;PRKACA;SOS1;RAF1
Fas ligand pathway and stress induction of heat shock proteins WP314	14/42	0.000182793	0.000764332	3.80315	32.7343	RB1;DAXX;JUN;PARP1;PRKDC;FAF1;LMNB2;LMNB1;PAK1;ARHGDIB;FADD;PAK2;SPTAN1;MAP3K7
ID signaling pathway WP53	2022-08-16	0.000183211	0.000764332	7.59527	65.3563	RB1;ELK4;RBL2;RBL1;CDK2;PAX5;ELK1;PAX2
Energy Metabolism WP1541	15/47	0.000188486	0.000768332	3.56618	30.5853	GSK3B;ATF2;MED1;PRKAA1;PRKAB2;HDAC1;FOXO3;MAPK14;PRKAB1;SIRT1;SIRT3;CREB1;MYBBP1A;CAMK4;EP300
Mechanoregulation and pathology of YAP/TAZ via Hippo and non-Hippo mechanisms WP4534	15/47	0.000188486	0.000768332	3.56618	30.5853	ITGB1;MAP4K1;MAP4K2;SRC;ITGB2;LIMD1;STK3;LATS1;PAK1;YWHAQ;CTNNA1;CTNNB1;PAK2;MAP4K4;PAK4
Thymic Stromal LymphoPoietin (TSLP) Signaling Pathway WP2203	15/47	0.000188486	0.000768332	3.56618	30.5853	STAT5B;MAP2K2;SRC;STAT1;PTPN11;GAB2;MAPK14;NFKB1;RELB;TEC;LCK;EIF4EBP1;MAPK1;PI4K2A;MAPK3
3q29 copy number variation syndrome WP4906	18/63	0.000218149	0.000882513	3.04484	25.669	STAT5B;JUN;PCYT1A;TFRC;NCBP1;NCBP2;MCRS1;PXN;MYCBP2;RNF8;ADAM10;SIRT1;RNF168;DLG1;SENP5;UBXN7;FGFR1OP;PAK2
Integrated Cancer Pathway WP1971	14/44	0.000317428	0.00127449	3.5492	28.5897	ATF1;RB1;BARD1;BLM;STAT1;BAD;BRCA1;CDC25B;RAD50;CHEK1;CDK2;E2F1;MDM2;CDK1
Mesodermal commitment pathway WP2857	32/147	0.000339527	0.00135304	2.12257	16.955	YAP1;MACF1;SETD2;FOXC1;CRTC1;LEF1;HTT;GATA3;NLK;PHF6;ACACA;ELK4;EPB41L5;TRIM28;SESN1;C1QBP;UBR5;CEP250;PRKACA;KDM6A;EOMES;VAV3;WDHD1;ZNF462;TRERF1;PIAS1;LATS1;CCDC88A;AEBP2;PRKAR1A;CCDC6;CUL4B
Autophagy WP4923	2022-11-30	0.000348885	0.00138004	4.4002	35.029	RPTOR;ATG3;UVRAG;PRKAA1;PRKAB2;RB1CC1;AKT1S1;ULK1;AMBRA1;ATG7;PRKAB1
Senescence and Autophagy in Cancer WP615	25/105	0.000356695	0.00140055	2.38126	18.9039	RB1;GSK3B;KMT2A;SRC;AMBRA1;IFI16;RB1CC1;E2F1;MAPK1;ATG7;SLC39A3;ATG3;UVRAG;JUN;HMGA1;BRAF;MAPK14;CDC25B;RSL1D1;AKT1S1;MDM2;ULK1;RAF1;SQSTM1;CD44
FBXL10 enhancement of MAP/ERK signaling in diffuse large B-cell lymphoma WP4553	1935-12-01	0.000389493	0.00151817	3.96621	31.1374	SUZ12;HIST2H3A;H3F3B;H2AFY;KDM2B;H3F3A;MAPK1;BCOR;HIST2H3D;HIST2H3C;MAPK3;EZH2
Glycolysis and Gluconeogenesis WP534	14/45	0.000411811	0.00159353	3.43452	26.7719	GPI;TPI1;MDH2;PGAM1;SLC2A1;ENO1;SLC2A4;LDHB;LDHA;PKM;PGK2;ALDOA;GAPDH;PFKP
Regulation of Actin Cytoskeleton WP51	32/150	0.000494544	0.0018999	2.06825	15.7433	ROCK1;ROCK2;PXN;WAS;PIK3R2;PIK3R1;PIK3C2A;ARHGAP35;SLC9A1;PAK1;CFL1;MAPK1;MAPK6;MYH10;PAK2;GIT1;PAK4;MAPK3;MAP2K2;PPP1R12A;MSN;BRAF;SSH2;FGF16;DIAPH1;APC;ARHGEF1;PFN1;RAF1;SOS1;ARHGEF7;ARHGEF6
Transcription co-factors SKI and SKIL protein partners WP4533	2022-08-18	0.000502263	0.00191577	6.07553	46.1521	LATS1;SKI;MECP2;HDAC3;HDAC1;SIN3A;NF1;STK3
Glycolysis in senescence WP5049	2022-06-11	0.000686084	0.00257761	9.10804	66.3476	RB1;LDHA;PRKAA1;PKM;ENO1;GAPDH
Metabolic reprogramming in colon cancer WP4290	13/42	0.000693743	0.00257761	3.40806	24.7882	GPI;MDH2;PGAM1;SLC2A1;DLST;SLC1A5;ENO1;PAICS;ACLY;LDHA;PKM;TKT;GAPDH
Hippo-Yap signaling pathway WP4537	2022-09-23	0.000695086	0.00257761	4.88311	35.5074	MAP4K1;LATS1;MAP4K2;YWHAQ;MINK1;TNIK;NDRG1;STK3;MAP4K4
Nanoparticle triggered autophagic cell death WP2509	2022-09-23	0.000695086	0.00257761	4.88311	35.5074	ATG3;UVRAG;CHAF1A;INSR;TSC2;TSC1;ULK1;AMBRA1;ATG7
Breast cancer pathway WP4262	32/154	0.000796749	0.00292394	1.99999	14.2698	RB1;NOTCH2;GSK3B;SHC1;LEF1;ARAF;PIK3R2;PIK3R1;BRCA1;AKT2;DVL2;E2F1;MAPK1;NBN;MAPK3;JUN;MAP2K2;PARP1;NCOA3;BRAF;FOS;DDB2;FGF16;RAD50;CDK6;RPS6KB1;APC;RPS6KB2;CTNNB1;GRB2;RAF1;SOS1
Regulation of sister chromatid separation at the metaphase-anaphase transition WP4240	2022-07-15	0.00079943	0.00292394	6.643	47.3753	STAG1;ESPL1;RAD21;SMC1A;SMC3;BUB1;ANAPC2
Nanoparticle-mediated activation of receptor signaling WP2643	2022-10-28	0.000821753	0.00298514	4.22084	29.9851	ITGB1;MAP2K2;SRC;PXN;MAPK1;GRB2;MAPK14;SOS1;RAF1;TLN1
Host-pathogen interaction of human coronaviruses - interferon induction WP4880	1933-11-01	0.000887604	0.00320257	3.79953	26.6992	IKBKB;JUN;MAVS;STAT1;EIF2AK2;RIPK1;FOS;MAPK14;MAP3K7;NFKB1;IFNAR1
Myometrial relaxation and contraction pathways WP289	32/156	0.00100119	0.00358817	1.9675	13.5887	ATF1;ATF2;CAMK2D;RGS14;YWHAB;ATP2A3;ATP2A2;ITPR3;YWHAQ;PRKAR2B;PRKAR2A;GRK6;PLCG2;PLCG1;PRKACA;PRKACB;YWHAG;YWHAH;JUN;PRKCD;PRKCA;FOS;YWHAZ;NFKB1;CREB1;PRKAR1B;PRKAR1A;PRKCQ;CALM3;CALM1;CALM2;ATF4
Gastric Cancer Network 1 WP2361	2022-10-29	0.00112436	0.00399363	3.99846	27.1517	TOP2A;CENPF;NUP107;APC;HIST4H4;H3F3A;MCM4;MYBL2;LIN9;ECT2
Neurodegeneration with brain iron accumulation (NBIA) subtypes pathway WP4577	13/44	0.00112928	0.00399363	3.18782	21.6331	ATG3;PRKAA1;PANK2;TSC2;TSC1;ACACA;COASY;RPTOR;MECP2;RB1CC1;AKT1S1;ULK1;ATG7
Association Between Physico-Chemical Features and Toxicity Associated Pathways WP3680	17/66	0.00118727	0.00417106	2.63919	17.7779	GSK3B;JUN;ROCK2;SRC;SHC1;CBL;ELK1;PAK1;APC;MAPK1;CTNNB1;GRB2;PLCG1;PFN1;SOS1;RAF1;NCK1
NAD+ metabolism WP3644	2022-07-16	0.00127871	0.00446296	5.90456	39.3356	NT5E;PARP1;CD38;SIRT1;SIRT2;NADK;SIRT3
Physiological and pathological hypertrophy of the heart WP1528	2022-09-25	0.00139919	0.00485175	4.27224	28.0766	CAMK2D;JUN;MYEF2;MAPK1;FOS;MAPK14;CALM1;CALM2;NFATC4
Bladder cancer WP2828	1940-12-01	0.00149754	0.00515927	3.25703	21.1835	RB1;RPS6KA5;MAP2K2;SRC;ARAF;E2F1;MDM2;MAPK1;PIK3R2;BRAF;PIK3R1;RAF1
Aryl Hydrocarbon Receptor Netpath WP2586	13/46	0.00177202	0.00606575	2.99428	18.9707	RB1;HSP90AA1;SRC;NFKB1;NCOR2;PSRC1;CDK2;E2F1;NF1;EP300;MAPK1;NCOA7;RAF1
Netrin-UNC5B signaling pathway WP4747	14/52	0.00199354	0.00673521	2.80073	17.4145	YAP1;JUN;ARHGEF12;MAP2K2;SRC;AGAP2;PRKCA;PTPN11;MAPK14;ICAM1;MAPK1;RAF1;NEO1;MAPK3
Ethanol effects on histone modifications WP3996	2022-10-31	0.00200157	0.00673521	3.61724	22.4769	HDAC4;ATF2;HDAC2;HDAC3;HDAC1;EHMT2;ELP3;TYMS;HDAC9;HDAC7
Sterol regulatory element-binding proteins (SREBP) signaling WP1982	17/69	0.00200543	0.00673521	2.48651	15.4459	GSK3A;PRKAB2;PRKAA1;SEC24B;HMGCS1;SIRT1;PRKAB1;ACACA;YY1;ACLY;CREB1;RNF139;SCD;SCAP;PRKACA;LPIN1;SEC31A
G Protein Signaling Pathways WP35	21/93	0.00207631	0.00692969	2.21967	13.7113	PRKCI;PRKCD;AKAP8;PRKCA;AKAP1;SLC9A1;AKAP13;AKAP11;PRKAR1B;PRKAR1A;PRKAR2B;PRKAR2A;AKAP9;PDE4A;ARHGEF1;PRKCQ;PDE7B;PRKACA;CALM1;PRKACB;CALM2
Chemokine signaling pathway WP3929	32/164	0.00234526	0.00777869	1.84742	11.1868	ITK;GSK3B;ROCK1;SHC1;ROCK2;PXN;WAS;PIK3R2;PIK3R1;FOXO3;CRKL;IKBKB;PAK1;AKT2;GRK6;MAPK1;PRKACB;JAK3;MAPK3;VAV3;STAT5B;STAT1;PRKCD;BRAF;NFKB1;TIAM1;PARD3;ELMO1;GRB2;RAF1;SOS1;DOCK2
Common Pathways Underlying Drug Addiction WP2636	1942-12-01	0.00237633	0.00778504	3.03955	18.3656	MAP2K2;CREB1;CAMK4;ARAF;MAPK1;PRKCA;PRKACA;RAF1;CALM1;PRKACB;CALM2;MAPK3
DNA Replication WP466	1942-12-01	0.00237633	0.00778504	3.03955	18.3656	CDT1;POLA1;POLA2;DBF4;MCM7;RFC1;CDK2;MCM3;MCM4;MCM10;MCM6;MCM2
Rett syndrome causing genes WP4312	13/48	0.00269038	0.00876016	2.82286	16.7059	HDAC1;HTT;CHD4;BRAF;SMC1A;SMARCA2;SYNE2;SMARCA4;MECP2;NCOR2;NCOR1;HIVEP2;SHANK3
The Overlap Between Signal Transduction Pathways that Contribute to a Range of LMNA Laminopathies WP4879	14/55	0.00351179	0.0113654	2.59536	14.668	RB1;GSK3B;CREBBP;TLE1;HDAC1;LEF1;NAP1L1;LEMD3;APC;E2F1;CTNNB1;JUNB;EMD;TMPO
16p11.2 proximal deletion syndrome WP4949	17/74	0.00439238	0.0141297	2.26775	12.3091	CCT3;HDAC3;MSN;KIF22;NR3C1;CORO1A;NFKB1;PAGR1;SPN;HIRA;HIRIP3;PPP4R2;CCDC6;CCT8;ALDOA;MAPK3;BPTF
Cannabinoid receptor signaling WP3869	2022-09-29	0.00445633	0.0142496	3.41702	18.4978	PRKAR1B;PRKAR2B;PRKAR1A;MAPK1;PRKACA;MAPK14;DAGLB;PRKACB;MAPK3
ERK Pathway in Huntington's Disease WP3853	2022-06-15	0.00491569	0.0156249	5.05887	26.8896	CREB1;RPS6KA5;HTT;MAPK1;RAF1;ELK1
Envelope proteins and their potential roles in EDMD physiopathology WP4535	1946-12-01	0.00538262	0.0170078	2.68135	14.0089	MAP2K2;CFL1;MAPK1;GRB2;LEMD3;SOS1;EMD;SYNE2;SYNE1;TMPO;MAPK3;PLEC
NAD metabolism, sirtuins and aging WP3630	2022-05-11	0.00541563	0.0170115	6.32195	32.9909	PARP1;FOXO3;SIRT1;NFKB1;SIRT3
Hippo-Merlin Signaling Dysregulation WP4541	24/120	0.00561352	0.01753	1.90245	9.85958	ITGB1;NTRK1;PPP1R12A;ITGA4;INSR;ITGA2;ITGB2;ITGAL;STK3;LATS1;PAK1;PRKAR1B;PRKAR1A;PRKAR2B;PRKAR2A;CTNNA1;CTNNB1;ITGAV;ITGA5;PRKACA;PRKACB;PAK2;CD44;PAK4
Hematopoietic Stem Cell Gene Regulation by GABP alpha/beta Complex WP3657	2022-07-20	0.00569179	0.017671	4.08684	21.1238	DNMT1;CREBBP;EP300;FOXO3;TERF2;SMARCA4;ETV6
Non-genomic actions of 1,25 dihydroxyvitamin D3 WP4341	16/71	0.00683346	0.0210929	2.21126	11.0252	MED1;CAMK2D;JUN;STAT1;PRKCD;PRKCA;MAPK14;ETS1;NFKB1;RELB;IKBKB;SP3;PLCG2;MAPK1;PRKCQ;MAPK3
Wnt/beta-catenin signaling pathway in leukemia WP3658	2022-08-26	0.00763946	0.0234452	3.37376	16.4452	GSK3B;BCL9;APC;LEF1;CTNNB1;TCF3;PML;RUNX1T1
Primary focal segmental glomerulosclerosis (FSGS) WP2572	16/72	0.00785715	0.0239755	2.17165	10.5245	ITGB1;LAMA5;MKI67;PAX2;CD2AP;INF2;YWHAQ;FAT1;MYH9;CTNNB1;ITGAV;PLCG1;VIM;UTRN;TLN1;NCK1
Melatonin metabolism and effects WP3298	1937-10-01	0.00819996	0.0248794	2.81246	13.51	GSK3B;PER1;ECE1;CSNK1D;PRKCA;CSNK1E;CALM1;SIRT1;CALM2;NFKB1
HIF1A and PPARG regulation of glycolysis WP2456	2022-04-08	0.00876764	0.0264515	7.58394	35.9228	LDHA;TPI1;SLC2A1;GAPDH
Chromosomal and microsatellite instability in colorectal cancer WP4216	16/73	0.00899989	0.0269997	2.13343	10.0496	GSK3B;JUN;BAD;LEF1;ARAF;BRAF;FOS;MLH1;DDB2;BCL2L11;APC;AKT2;MAPK1;CTNNB1;RAF1;MAPK3
Hepatitis C and Hepatocellular Carcinoma WP3646	1949-12-01	0.00918542	0.0274023	2.46352	11.5543	JUN;RRM2;CTTN;LEF1;PTPN11;GRB2;BRCA1;SOS1;MAPK14;CD44;NFKB1;MAPK3
Airway smooth muscle cell contraction WP4962	2022-06-17	0.00990238	0.0293771	4.13861	19.0996	ROCK1;ROCK2;CD38;ITPR3;CALM1;CALM2
Type II diabetes mellitus WP1584	2022-07-22	0.0101639	0.0299863	3.54153	16.2518	IKBKB;IRS1;INSR;PRKCD;MAPK1;SLC2A4;PHKA2
PI3K-Akt signaling pathway WP4172	54/340	0.0114249	0.0335214	1.43999	6.43956	ITGB1;ATF2;GSK3B;IRS1;BRCA1;RPTOR;IKBKB;GYS1;CCND3;PPP2R5E;AKT2;ITGAV;JAK3;HSP90AA1;MAP2K2;SYK;ITGA4;PDPK1;ITGA2;TSC2;PRKCA;TSC1;RBL2;CREB1;CCNE2;COL6A2;ITGA5;RAF1;SOS1;ATF4;IFNAR1;LAMA5;PRKAA1;PIK3R2;PIK3R1;FOXO3;IL2RG;BCL2L11;EIF4EBP1;MAPK1;EIF4B;MAPK3;NTRK1;BAD;INSR;NFKB1;CDK6;RPS6KB1;CDK2;RPS6KB2;MDM2;GRB2;PKN2;PKN1
Kisspeptin/kisspeptin receptor system in the ovary WP4871	1939-10-01	0.0120637	0.0352023	2.6182	11.566	KISS1;MAP2K2;AKT2;PRKCD;MAPK1;PRKCA;PRKCQ;RAF1;NFKB1;MAPK3
Osteopontin Signaling WP1434	2022-05-13	0.0123562	0.0358599	4.74093	20.8297	IKBKB;MAPK1;ITGAV;NFKB1;MAPK3
Inhibition of exosome biogenesis and secretion by Manumycin A in CRPC cells WP4301	2022-06-18	0.0134128	0.0387158	3.79351	16.3559	HNRNPH1;ARAF;MAPK1;BRAF;RAF1;MAPK3
Type 2 papillary renal cell carcinoma WP4241	1934-09-01	0.013671	0.039249	2.73284	11.7307	DIAPH1;SETD2;CREBBP;SFPQ;PRCC;SLC2A1;DVL2;TFEB;EP300
Calcium Regulation in the Cardiac Cell WP536	27/150	0.0143364	0.0405077	1.67004	7.08926	CAMK2D;RGS14;YWHAB;ATP2A3;ATP2A2;ITPR3;YWHAQ;PRKAR2B;PRKAR2A;GRK6;ANXA6;PRKACA;PRKACB;YWHAG;YWHAH;PRKCD;PRKCA;ATP1B1;YWHAZ;FKBP1A;PRKAR1B;PRKAR1A;CAMK4;PRKCQ;CALM3;CALM1;CALM2
ATR Signaling WP3875	2022-04-09	0.014337	0.0405077	6.06681	25.7531	CHEK1;TOPBP1;ATRIP;RAD9A
Cytosine methylation WP3585	2022-04-09	0.014337	0.0405077	6.06681	25.7531	MECP2;MBD3;DNMT1;TET2
Glycogen Synthesis and Degradation WP500	1940-10-01	0.0144452	0.0405986	2.53078	10.7239	GSK3B;GYS1;GSK3A;PPP2R5E;PHKA1;CALM3;CALM1;PHKA2;CALM2;PGM1
Overview of leukocyte-intrinsic Hippo pathway functions WP4542	1935-09-01	0.0165462	0.046019	2.62758	10.7773	YAP1;LATS1;YWHAQ;ITGAL;FOXO3;MAPK14;NDRG1;STK3;FERMT3
The influence of laminopathies on Wnt signaling WP4844	1935-09-01	0.0165462	0.046019	2.62758	10.7773	GSK3B;TLE1;CDK6;APC;LEF1;CTNNB1;SLC2A4;EMD;TOR1AIP1
Cancer immunotherapy by CTLA4 blockade WP4582	2022-05-14	0.0174046	0.0479074	4.21392	17.0707	CD28;PIK3R2;PTPN11;PTPN6;PIK3R1
H19 action Rb-E2F1 signaling and CDK-Beta-catenin activity WP3969	2022-05-14	0.0174046	0.0479074	4.21392	17.0707	RB1;MED1;H2AFY;E2F1;CTNNB1
Pathways Regulating Hippo Signaling WP4540	19/98	0.017537	0.0480243	1.82801	7.39147	NTRK1;PRKAB2;PRKCI;PRKAA1;INSR;PRKCD;LEF1;PRKCA;PRKAB1;STK3;LATS1;PRKAR1B;PRKAR1A;PRKAR2B;PRKAR2A;CTNNB1;PRKCQ;PRKACA;PRKACB
Acute viral myocarditis WP4298	17/86	0.0198981	0.0542121	1.87208	7.33319	GSK3B;PARP1;SRC;STAT1;ITGB2;CAAP1;PIK3R1;ITGAL;CREB1;ABL1;MAPK1;ABL2;BNIP2;SOS1;EIF4G2;MAPK3;EIF4G1
16p11.2 distal deletion syndrome WP4950	2022-08-31	0.022791	0.061644	2.63959	9.98131	ATXN2L;CR2;CD82;INSR;NFATC2IP;NFATC2;GRB2;LAT
Serotonin Receptor 2 and ELK-SRF/GATA4 signaling WP732	2022-06-20	0.0228568	0.061644	3.25121	12.2847	ELK4;MAP2K2;MAPK1;RAF1;ELK1;MAPK3
Factors and pathways affecting insulin-like growth factor (IGF1)-Akt signaling WP3850	1937-09-01	0.0235806	0.0629417	2.43962	9.14206	ITGB1;RPTOR;GSK3B;RPS6KB1;IRS1;AKT1S1;RICTOR;PRKAB1;NFKB1
miRNAs involved in DNA damage response WP1545	2022-05-15	0.023649	0.0629417	3.79231	14.2001	CCND3;CREB1;CDK6;E2F1;ABL1
Neural Crest Cell Migration in Cancer WP4565	1943-10-01	0.0236915	0.0629417	2.30032	8.60925	TIAM1;PAK1;JUN;TRIO;SORT1;KIDINS220;AKT2;FOS;PAK2;PAK4
Wnt signaling pathway and pluripotency WP399	19/102	0.025919	0.0685184	1.73952	6.35409	GSK3B;PRKCI;CREBBP;JUN;PRKCD;LEF1;PRKCA;CSNK1E;NLK;CCND3;RACGAP1;APC;PPP2R5E;DVL2;EP300;CTNNB1;PRKCQ;MAP3K7;CD44
Renin-angiotensin-aldosterone system (RAAS) WP4756	1944-10-01	0.0275548	0.0724839	2.23253	8.01833	ATF1;ATF2;CAMK2D;CREB1;CAMK4;ITPR3;CALM3;CALM1;CALM2;ATF4
Galanin receptor pathway WP4970	2022-06-21	0.0289231	0.0757105	3.03429	10.7508	YAP1;CREB1;BCL2L11;PRKCD;FOS;SLC2A4
Alzheimer's disease WP2059	16/83	0.0290827	0.075757	1.81398	6.41714	GSK3B;BAD;ATP2A3;ATP2A2;ADAM10;ITPR3;PSEN1;NCSTN;MAPK1;CALM3;MAPT;FADD;CALM1;GAPDH;CALM2;MAPK3
Ectoderm Differentiation WP2858	24/138	0.0292784	0.0758966	1.60042	5.65093	TTC14;ABCC4;BCAS3;NUMA1;TSC22D1;BAZ1A;ARHGAP15;NLK;JAKMIP1;WDR44;PHF8;MECP2;PTPRB;SIX6;PPFIBP2;CCDC88C;PI4KA;SPRY2;CTNNB1;TCF3;BCOR;GAS2L1;PGM1;RAB8B
Autosomal recessive Osteopetrosis pathways WP4788	2022-04-11	0.0310334	0.0799974	4.33294	15.047	IKBKB;CLCN7;OSTM1;NFKB1
1q21.1 copy number variation syndrome WP4905	2022-07-27	0.0315599	0.0799974	2.6554	9.17669	BCL9;PRKAA1;PRKAB2;CTNNB1;PRKAB1;TJP3;TJP2
Canonical and non-canonical Notch signaling WP3845	2022-07-27	0.0315599	0.0799974	2.6554	9.17669	NOTCH2;MFAP1;MAML1;CNTN6;LEF1;ADAM10;PSEN1
FGFR3 signaling in chondrocyte proliferation and terminal differentiation WP4767	2022-07-27	0.0315599	0.0799974	2.6554	9.17669	MAP2K2;RBL1;STAT1;MAPK1;MAPK14;RAF1;MAPK3
Regulation of toll-like receptor signaling pathway WP1449	24/139	0.0316095	0.0799974	1.58641	5.47994	OTUD5;JUN;MAP2K2;SYK;STAT1;TRAFD1;TNFAIP3;PIK3R2;PIK3R1;IRAK4;FOS;MAPK14;NFKB1;IKBKB;AKT2;MAPK1;RIPK1;PTPN6;FADD;TAB1;MAP3K7;SQSTM1;IFNAR1;MAPK3
Notch Signaling WP268	1945-10-01	0.031846	0.0802159	2.16862	7.47491	NOTCH2;NCOR2;HDAC2;NCSTN;CREBBP;HDAC1;MAML1;DVL2;NUMB;PSEN1
Endothelin Pathways WP2197	1933-08-01	0.032552	0.0812279	2.42815	8.3162	CAD;ATP2A2;MAPK1;ECE1;PRKCA;RAF1;CALM1;CALM2
Resistin as a regulator of inflammation WP4481	1933-08-01	0.032552	0.0812279	2.42815	8.3162	IKBKB;AKT2;PLCG2;MAPK1;PLCG1;MAPK14;NFKB1;MAPK3
Regulatory circuits of the STAT3 signaling pathway WP4538	15/78	0.0345127	0.0857199	1.80821	6.08721	CREBBP;SRC;IL2RG;MAPK14;RPTOR;PTPRC;TRIM28;STMN1;AKT1S1;MAPK1;RICTOR;MAPK6;JAK3;IFNAR1;MAPK3
Transcription factor regulation in adipogenesis WP3599	2022-06-22	0.0359578	0.0888958	2.84449	9.45909	CREB1;IRS1;INSR;SLC2A4;NR3C1;LPIN1
Microglia Pathogen Phagocytosis Pathway WP3937	1940-09-01	0.0377658	0.0929351	2.20315	7.21831	VAV3;SYK;ITGB2;PLCG2;PIK3R2;PTPN6;PIK3R1;PIK3C2A;LAT
TLR4 Signaling and Tolerance WP3851	2022-07-28	0.0379782	0.0930293	2.5288	8.27107	IKBKB;TRAM1;RIPK1;IRAK4;TAB1;MAP3K7;NFKB1
DDX1 as a regulatory component of the Drosha microprocessor WP2942	2022-03-07	0.0386344	0.0937762	5.68552	18.4985	RAD50;DGCR8;NBN
Glial Cell Differentiation WP2276	2022-03-07	0.0386344	0.0937762	5.68552	18.4985	MSN;MBP;TPPP
Cells and molecules involved in local acute inflammatory response WP4493	2022-05-17	0.0400348	0.095868	3.1599	10.1686	ITGB1;ITGA4;ITGB2;ITGAL;ICAM1
MAP3K1 role in promoting and blocking gonadal determination WP4872	2022-05-17	0.0400348	0.095868	3.1599	10.1686	GSK3B;ROCK1;MAPK1;CTNNB1;MAP3K4
Regulation of Wnt/B-catenin Signaling by Small Molecule Compounds WP3664	2022-05-17	0.0400348	0.095868	3.1599	10.1686	GSK3B;APC;LEF1;DVL2;CTNNB1
MAPK and NFkB signaling pathways inhibited by Yersinia YopJ WP3849	2022-04-12	0.0423498	0.100959	3.79111	11.9867	IKBKB;MAPK1;RAF1;NFKB1
Ebstein-Barr virus LMP1 signaling WP262	2022-06-23	0.0440012	0.10443	2.67701	8.36176	IKBKB;MAP3K3;HSP90AA1;MAPK1;MAP3K7;NFKB1
TGF-beta Receptor Signaling WP560	1954-11-01	0.04486	0.105997	1.94163	6.02723	FKBP1A;SKI;CREBBP;JUN;STAT1;LEF1;EP300;CTNNB1;FOS;NFKB1;MAPK3
ESC Pluripotency Pathways WP3931	20/116	0.0472108	0.11106	1.58263	4.83198	GSK3B;JUN;MAP2K2;ARAF;PIK3R2;BRAF;PTPN11;FOS;ELK1;FGF16;APC;AKT2;DVL2;MDM2;MAPK1;CTNNB1;GRB2;RAF1;SOS1;MAPK6
Splicing factor NOVA regulated synaptic proteins WP4148	1942-09-01	0.0499228	0.116924	2.06939	6.20255	CADM1;EPB41;EPB41L2;TERF2IP;MAP4;NEO1;RAP1GAP;GPHN;CLASP1
Toll-like Receptor Signaling Pathway WP75	18/103	0.0514716	0.119537	1.60831	4.77142	JUN;MAP2K2;STAT1;PIK3R2;PIK3R1;IRAK4;FOS;MAPK14;NFKB1;IKBKB;AKT2;MAPK1;RIPK1;FADD;TAB1;MAP3K7;IFNAR1;MAPK3
Small cell lung cancer WP4658	17/96	0.051486	0.119537	1.63418	4.8477	ITGB1;RB1;LAMA5;ITGA2;PIK3R2;PIK3R1;NFKB1;DDB2;IKBKB;CDK6;CCNE2;AKT2;TRAF5;CDK2;E2F1;ITGAV;BIRC2
Kallmann's Syndrome WP5074	2022-06-24	0.0530817	0.122535	2.52815	7.42245	MAP2K2;CHD7;MAPK1;PTPN11;GRB2;PRKCQ
Cell migration and invasion through p75NTR WP4561	2022-07-30	0.053236	0.122535	2.30865	6.77131	TIAM1;PAK1;JUN;TRIO;KIDINS220;AKT2;PARD3
Joubert Syndrome WP4656	14/76	0.0550151	0.126086	1.71424	4.97155	PARP1;RAB3IP;MYO5A;PCM1;RAD50;NIN;KAT5;CSPP1;ANKS6;FLNA;NPHP3;CEP41;PCNT;ATF4
TFs regulate miRNAs related to cardiac hypertrophy WP1559	2022-03-08	0.0565544	0.12906	4.54815	13.0648	MYEF2;AKT2;NFKB1
Eukaryotic Transcription Initiation WP405	1943-09-01	0.0568663	0.12922	2.00842	5.75823	CDK7;POLR2A;CCNH;POLR1A;GTF2B;TAF9;POLR3E;TAF7;TAF6
Genotoxicity pathway WP4286	1963-12-01	0.0582776	0.131865	1.78584	5.07632	COIL;PRKAB2;MEX3B;EI24;MDM2;RAPGEF2;LRRFIP2;PPM1D;PRKAB1;TOPORS;DDB2;DCP1B
Parkin-Ubiquitin Proteasomal System pathway WP2359	13/70	0.0595496	0.13416	1.73117	4.88354	HSPA8;PSMD14;HSPA4;HSPA14;SEPT5;TUBA1C;TUBB6;PSMC4;PSMD2;PSMC1;PSMD1;UBA1;STUB1
miRNAs involvement in the immune response in sepsis WP4329	1937-08-01	0.0597942	0.13416	2.09275	5.89497	IKBKB;IRAK4;TAB1;MAPK14;MAP3K7;NFKB1;ICAM1;RELB
Photodynamic therapy-induced AP-1 survival signaling. WP3611	1950-10-01	0.0603671	0.134879	1.89701	5.32549	RB1;ATF2;HSP90AA1;JUN;BCL2L11;TRAF5;FOS;MAPK14;ELK1;JUNB
