# Supplementary material for: Circular RNA Expression Signatures Provide Promising Diagnostic and Therapeutic Biomarkers for Chronic Lymphocytic Leukemia
Source: Cancers (Basel). 2023 Mar 1;15(5):1554. doi: 10.3390/cancers15051554 (PMC10000909; doi:10.3390/cancers15051554)
Supplement: Supplementary file 1 [file cancers-15-01554-s001.zip › S4 - Drug sensitivity prediction.xlsx]

## Sheet: Drug sensitivity prediction
Term	Overlap	P-value	Adjusted P-value	Odds Ratio	Combined Score	Genes
9hr lomustine	183/520	4.09825e-46	4.42238e-44	4.37705	457.438	OTUD4;TRIO;CCNT2;HNRNPU;ZBTB20;JMJD1C;SMC5;ARID4B;CAAP1;UBE3A;EPRS;GPATCH8;ELK4;STK10;PNN;RPS6KA3;GOLGA4;PPP4R2;NRD1;CEP250;KIF21A;CCNL2;MAF1;NFRKB;SLC12A7;SRRM2;PNISR;MORC3;KDM2A;ADAM10;LMTK2;CSNK1D;LIG3;WRNIP1;RC3H2;BCR;EML4;XRN1;RFX7;PARD3;ZC3H11A;KAT6A;CRAMP1L;AKAP9;SIK3;HECA;NUP98;SIK2;PHLDB2;SQSTM1;ANAPC2;ANKRD17;MACF1;L3MBTL3;PSMD14;EPB41;MYCBP2;UBR4;NEDD4L;SLAIN2;UBR2;CDKN2AIP;ACACA;ARHGA…
6hr galactosamine	724/3470	1.49406e-67	1.77345e-64	2.44501	376.217	USP6NL;RB1;SLC4A1AP;TRIO;TFRC;MAML1;UXS1;HNRNPU;SMC5;ADARB1;SMC3;EPRS;DCAF5;GPATCH8;LIPE;ALKBH5;TFG;PPP4R2;LUC7L;PSMD1;PRKACA;FNBP4;MED1;MAP1S;PRKCD;DNTTIP1;DDX10;WDR75;GAPVD1;MED4;PRKAB1;GTPBP4;ARMC1;RFX7;PARD3;CRAMP1L;SRFBP1;NUP98;PRR12;ASF1A;ATF4;ZBTB8A;POM121;MTMR3;CDCA3;FLII;NEDD4L;SLAIN2;VPS26B;PRDM10;GIGYF2;EPB41L5;LARP1;RNF213;PSMF1;ZBTB7A;RREB1;HEXIM1;CREBBP;ACD;CADM1;LRBA;RAB3IP;IRF2BP1…
9hr bortezomib	1062/6034	1.82276e-62	1.08181e-59	2.13344	303.29	ATF1;ITSN2;ATF2;MDC1;SLC4A1AP;TFRC;UXS1;ARAF;NOC2L;LIPE;ALKBH5;PPP4R2;PSMD2;PSMD1;PRKACA;GTSE1;FNBP4;SAP30BP;DAXX;DNTTIP1;PRKAB1;RC3H2;SND1;EML4;ZFYVE16;PRKAR1B;RFX7;CLNS1A;ATF4;SF1;MTMR2;FLII;CDCA8;MTMR9;IQGAP2;EPB41L5;PRPSAP2;LARP1;RNF213;HMGXB4;EPB41L2;PRKAR2A;PSMF1;PUSL1;HEXIM1;CREBBP;JUN;PRPF38A;CADM1;NCAPH2;EIF2AK2;VANGL1;SETX;MLLT10;PPFIBP2;LAS1L;EIF6;FAT1;HYOU1;FERMT3;RCSD1;MECP2;IKBKB;NI…
24hr N-nitrosomorpholine	931/5104	1.10165e-59	4.35886e-57	2.14731	291.509	ITSN2;USP6NL;ATF2;TFRC;NOC2L;MPRIP;AKT2;PSMD1;PRKACA;PRKACB;GTSE1;FNBP4;SAP30BP;DAXX;DNTTIP1;SND1;EML4;RFX7;PRKAR1A;ATF4;SLBP;CDCA2;MTMR3;CDCA3;FLII;IQGAP2;HACD3;NCAPH;EPB41L5;RNF213;EPB41L2;PSMF1;PUSL1;ATG7;ZBTB7A;HEXIM1;CREBBP;JUN;PRPF38A;CADM1;NCAPH2;LRBA;EIF2AK2;MLLT10;PPFIBP1;EIF6;TDP1;FAT1;SASS6;HYOU1;FERMT2;EZH2;FERMT3;ARHGAP9;MTMR14;OSBPL11;MED14;NIPBL;SH3BGRL3;JAK3;NELFE;LRRC47;IFT140;GM…
6hr cycloheximide	1021/5825	5.75889e-58	1.70895e-55	2.08368	274.627	ATF1;ITSN2;USP6NL;TFRC;POP1;UXS1;EHMT2;ARAF;NOC2L;LIPE;PPP4R2;MPRIP;PSMD1;PRKACA;PRKACB;FNBP4;PRKAB2;DAXX;PRKAB1;SCAMP3;BCR;EML4;ZFYVE16;RFX7;ZC3H11A;RABL6;ATF4;SF1;ZBTB8A;MTMR2;FLII;MTMR9;IQGAP2;HACD3;EPB41L5;PRPSAP2;RNF213;PRKAR2A;ZBTB7A;HEXIM1;CREBBP;JUN;PRPF38A;NCAPH2;EIF2AK2;VANGL1;SETX;MLLT10;PPFIBP1;PPFIBP2;EIF6;FAT1;SASS6;STRN;HYOU1;EZH2;ARHGAP9;MTMR14;CTCF;OSBPL11;RCSD1;IKBKB;NIPBL;MED13…
24hr acetamidofluorene	600/2918	1.19734e-51	2.36874e-49	2.29255	268.806	ITSN2;RB1;PI4K2B;SLC4A1AP;TFRC;POP1;WIPF1;HNRNPU;DCAF8;SMC5;ADARB1;SLC4A2;NOC2L;GPATCH8;RRP8;DCAF6;LIPE;PPP4R2;CSPP1;PSMD2;LUC7L;PSMD1;GTSE1;NFRKB;FNBP4;NUP214;PRKCI;WDR75;SCRIB;GAPVD1;PRKAB1;GTPBP4;SCAMP3;SND1;NUP93;ZFYVE16;RFX7;PARD3;SRFBP1;ASF1A;SF1;NUP205;MTMR2;CDCA2;CDCA3;FLII;CDCA8;NOLC1;SLAIN2;THY1;GIGYF2;NCAPH;EPB41L5;LARP1;PRDX4;PSMF1;PUSL1;CEP76;HEXIM1;PRPF38A;NCAPH2;IRF2BP2;NFATC2;UPF3…
9hr phorone	794/4213	1.49655e-54	3.55282e-52	2.14999	266.462	ATF1;ITSN2;ATF2;TFRC;UXS1;EHMT2;NOC2L;ALKBH5;PPP4R2;PRKACA;FNBP4;PRKAB2;SAP30BP;DAXX;PRKAB1;SND1;EML4;CRAMP1L;RABL6;ATF4;SF1;FLII;CDCA8;IQGAP2;HACD3;EPB41L5;LARP1;RNF213;ZBTB7A;HEXIM1;CREBBP;JUN;PRPF38A;LRBA;MLLT10;EIF6;FAT1;HYOU1;EZH2;FERMT3;ARHGAP5;MECP2;MED13;JAK3;LRRC47;IFT140;BAZ1A;SLC39A14;DDB2;F5;SIRT3;PSMA5;RAPGEF1;VAMP4;SLC29A1;VAMP5;LIN37;SLC7A1;TCOF1;MICALL1;LEO1;FLNA;SRSF11;CASP8AP2;S…
6hr bortezomib	968/5589	4.70227e-51	7.9737e-49	2.00209	232.01	ATF1;ITSN2;ATF2;SLC4A1AP;TFRC;UXS1;ARAF;NOC2L;LIPE;ALKBH5;PPP4R2;AKT2;PSMD2;PSMD1;PRKACA;FNBP4;SAP30BP;DAXX;DNTTIP1;PRKAB1;RC3H2;SCAMP3;SND1;EML4;ZFYVE16;RFX7;CRAMP1L;ATF4;SF1;MTMR2;CDCA3;COPS7B;IQGAP2;EPB41L5;PRPSAP2;LARP1;PUSL1;ZBTB7A;HEXIM1;CREBBP;JUN;PRPF38A;CADM1;NCAPH2;LRBA;EIF2AK2;VANGL1;MLLT10;PPFIBP2;EIF6;TDP1;FAT1;FERMT2;ARHGAP9;ARHGAP5;RCSD1;MECP2;IKBKB;NIPBL;MED13;NELFB;SH3BGRL3;JAK3;…
3hr cycloheximide	797/4347	1.57601e-49	2.3384e-47	2.06339	231.867	ATF1;USP6NL;MDC1;TFRC;UXS1;EHMT2;ARAF;NOC2L;PPP4R2;MPRIP;PRKACA;PRKACB;FNBP4;PRKAB2;DAXX;RFX1;BCR;EML4;ZFYVE16;RFX7;ZC3H11A;RABL6;ATF4;SF1;MTMR3;FLII;MTMR9;HACD3;GIGYF2;EPB41L5;PRPSAP2;RNF213;HEXIM1;CREBBP;JUN;PRPF38A;NCAPH2;EIF2AK2;VANGL1;SETX;PPFIBP2;EIF6;FAT1;HYOU1;EZH2;CTCF;OSBPL11;ARHGAP5;MECP2;NIPBL;MED13;SH3BGRL3;LRRC47;IFT140;BAZ1A;EPS15L1;BAZ1B;GMIP;SIRT2;SIRT3;RAPGEF2;VAMP4;VAMP5;KANK1;…
24hr 2-nitrofluorene	663/3430	1.1589e-47	1.37562e-45	2.13783	231.044	ITSN2;RB1;PI4K2B;SLC4A1AP;TFRC;POP1;WIPF1;GPATCH2;ARAF;HNRNPU;DCAF8;SMC5;NOC2L;EPRS;SMC4;RRP8;PPP4R2;CSPP1;PSMD2;LUC7L;PSMD1;PRKACA;GTSE1;NFRKB;FNBP4;DNTTIP1;DDX10;WDR75;CD3EAP;PRKCA;SCRIB;GAPVD1;PRKAB1;GTPBP4;SND1;NUP93;EML4;DEPDC1B;ZFYVE16;RFX7;PARD3;SRFBP1;ASF1A;NUP205;MTMR2;CDCA2;CDCA3;FLII;NEDD4L;NOLC1;SLAIN2;IQGAP2;PRDM10;GIGYF2;NCAPH;RNF213;PRDX4;WDR70;EPB41L2;SSR1;PSMF1;HEXIM1;PRPF38A;CAD…
9hr cycloheximide	1028/6132	4.72596e-48	6.23301e-46	1.93894	211.289	ATF1;SLC4A1AP;NUP107;TFRC;EHMT2;ARAF;NOC2L;LIPE;PPP4R2;MPRIP;UBASH3A;PRKACA;GTSE1;FNBP4;DAXX;PRKAB1;SCAMP3;BCR;EML4;ZFYVE16;RFX7;PRKAR1A;CLNS1A;RABL6;ATF4;SF1;ZBTB8A;FLII;MTMR9;IQGAP2;HACD3;GIGYF2;EPB41L5;LARP1;RNF213;ZBTB7A;HEXIM1;CREBBP;JUN;PRPF38A;NCAPH2;LRBA;EIF2AK2;VANGL1;SETX;MLLT10;PPFIBP2;EIF6;FAT1;STRN;HYOU1;FERMT2;EZH2;MTMR14;CTCF;OSBPL11;RCSD1;MED12;IKBKB;NIPBL;MED13;SH3BGRL3;NELFA;JAK…
6hr nitrosodiethylamine	524/2593	6.50481e-42	6.43434e-40	2.18374	207.097	ATF1;RB1;PI4K2B;TRIO;POP1;MAML1;HNRNPU;SLC4A2;NOC2L;RRP8;ELK4;GLE1;ALKBH5;ALCAM;PPP4R2;LUC7L;GTSE1;NFRKB;JUNB;FNBP4;MED1;PRKAB2;DAXX;WDR75;CD3EAP;SCRIB;RFX1;GTPBP4;SND1;PARD3;SRFBP1;ASF1A;ATF4;SF1;POM121;PRKDC;NOLC1;SLAIN2;IQGAP2;MTDH;EPB41L5;WDR70;CEP76;ZBTB7A;HEXIM1;CDK17;JUN;PHC2;PRPF38A;JUND;CADM1;NCAPH2;LRBA;LARP7;EIF2AK2;UPF3B;TMEM192;CGN;PA2G4;INO80;PRRC2A;MEX3B;EIF6;TDP1;FAT1;CDK12;PHF3;S…
3hr bortezomib	597/3118	9.48775e-41	8.66304e-39	2.06609	190.403	ATF1;RB1;MAML1;GPATCH2;ARAF;HNRNPU;DCAF8;SMC6;NOC2L;EPRS;RRP8;RRP9;ALCAM;PPP4R2;LUC7L;PSMD1;PRKACA;JUNB;FNBP4;PRKCI;NUP210;DNTTIP1;DDX10;WDR75;CD3EAP;MED4;GTPBP4;ARMC1;EML4;RFX7;SRFBP1;NUP98;PRR12;PI4K2A;ASF1A;ATF4;SF1;SLBP;CDCA2;CDCA3;PRKDC;MTMR9;NEDD4L;NOLC1;SLAIN2;VPS26B;IQGAP2;HACD3;PRDM10;EPB41L5;SSR1;CEP76;RREB1;HEXIM1;CDK17;CREBBP;JUN;ACD;JUND;LRBA;RAB3IP;EIF2AK2;IRF2BP2;PRRC2C;CGN;PA2G4;I…
6hr phorone	605/3180	1.7805e-40	1.50961e-38	2.05202	187.814	ATF1;ITSN2;RB1;TFRC;FRMPD4;WIPF1;EHMT2;GPATCH2;HNRNPU;DCAF8;SMC6;NOC2L;RRP8;RRP9;DCAF6;ALCAM;PPP4R2;LUC7L;NFRKB;JUNB;FNBP4;DDX10;WDR75;CD3EAP;PRKAB1;RC3H2;GTPBP4;SND1;EML4;SRFBP1;PRR12;PI4K2A;ASF1A;ATF4;ZBTB8A;POM121;PRKDC;FLII;NEDD4L;NOLC1;SLAIN2;VPS26B;IQGAP2;SKA3;LDHB;LARP1;RNF213;ATG7;CEP76;RREB1;HEXIM1;CDK17;GSDMD;JUN;PHC2;ACD;JUND;LRBA;LARP7;EIF2AK2;NFATC2;CGN;PA2G4;HNRNPM;EIF6;TDP1;FAT1;HY…
24hr phenacetin	483/2387	2.02757e-38	1.60448e-36	2.16146	187.596	ATF1;ITSN2;RB1;PI4K2B;HNRNPU;DCAF8;ADARB1;SLC4A2;NOC2L;EPRS;SMC4;RRP8;DCAF6;PPP4R2;PSMD2;LUC7L;PSMD1;PRKACA;GTSE1;NFRKB;DDX10;WDR75;GAPVD1;RC3H2;GTPBP4;ARMC1;NUP93;PARD3;CLNS1A;CLPP;SRFBP1;ASF1A;ATF4;SF1;MTMR2;POM121;CDCA2;CDCA3;CDCA8;NOLC1;VPS26B;NCAPH;MTDH;LARP1;CEP76;ZBTB7A;HEXIM1;UPF3B;CGN;PA2G4;INO80;SLC6A6;PPFIBP2;LAS1L;EIF6;SASS6;HYOU1;CDK12;EZH2;DENND1B;SETD2;PHF20;PHF6;CLINT1;IKBKB;CSRP1…
3hr doxorubicin	161/587	2.49948e-26	1.14111e-24	2.99998	176.852	ITSN2;TRIO;CD83;MAML1;WIPF1;ZBTB20;ARID4A;UBE3A;SMC6;MKI67;SMC4;ETS1;GPATCH8;STK10;PNN;GOLGA4;HERC1;SESN1;SLC39A6;NUSAP1;SMARCAD1;EP300;MAF1;GTSE1;JUNB;KPNA3;MED1;PNISR;KDM2A;SCAF11;LMTK2;TSC1;EML4;PARD3;KAT6A;AKAP9;SRSF2;PKP4;SRSF6;PHLDB2;ANAPC2;NUP205;CDCA2;MYCBP2;UBR2;NLK;EPB41L5;BCL2L11;RACGAP1;TPR;PLXNA1;TPPP;ECT2;SLC38A2;ZKSCAN1;SPTBN1;SEC31A;EGR1;PRNP;CREBBP;CADM1;IQSEC1;INSR;EIF2AK2;IRF2B…
9hr phenylanthranilic acid	345/1608	7.85254e-32	5.17831e-30	2.25398	161.434	ITSN2;LTV1;RB1;PI4K2B;TRIO;TFRC;WIPF1;CCNH;PPAN;HNRNPU;ADARB1;NOC2L;EPRS;ANTXR2;GPATCH8;PNN;ALKBH5;GOLGA4;HERC1;TFG;PPP4R2;AKT2;CDC27;CCNL2;PRKACB;SRRM2;MED1;SAP30BP;ST6GAL1;SCAF11;METTL3;MTUS1;CSNK1D;EML4;NISCH;RFX7;ZC3H11A;AKAP9;XRN2;CCDC86;HECA;ZFPM1;ASF1A;ATF4;MACF1;SLC22A5;MTMR3;EPB41;MYCBP2;CDCA8;NEDD4L;NOLC1;IQGAP2;GIGYF2;EPB41L5;SGPL1;RNF213;ARSK;HIVEP1;SSR1;RREB1;SPTBN1;N4BP1;CDR2;PRPF38…
7d PPL	110/368	1.86839e-21	6.16048e-20	3.33893	159.365	RIF1;JADE1;HNRNPU;JMJD1C;ZBTB20;ADARB1;EPRS;MKI67;PNN;ALKBH5;GOLGA4;HERC1;TFG;KHSRP;BSG;FBXO4;NUSAP1;TOM1;FBRSL1;PNISR;ADAM10;PRPF4B;CDC25B;HNRNPUL1;RFX7;PARD3;AKAP9;ZCCHC8;EPB41;ANKRD11;BOD1L1;CWF19L2;NEDD4L;FOXO3;STK4;LPP;VCPIP1;CHTF8;RACGAP1;TPR;EIF4EBP2;MBP;ECT2;ZC3H13;ZBTB7A;SLC38A2;N4BP1;SPTBN1;BPTF;CREBBP;HSPA4;PRRC2C;NUP153;FOXN3;PUM1;PRRC2A;SMARCA4;VANGL1;SLC6A6;SON;CDK1;UBA1;EIF4G3;FERM…
24hr galactosamine	839/4972	2.19026e-37	1.6249e-35	1.83896	155.23	ATF1;MDC1;NUP107;EHMT2;ARAF;PPP4R2;AKT2;PSMD1;PRKACA;GTSE1;FNBP4;WDHD1;DAXX;PRKAB1;SCAMP3;SND1;EML4;ATF4;SF1;MTMR2;CDCA3;FLII;IQGAP2;HACD3;RNF213;PRKAR2B;EPB41L2;PSMF1;HEXIM1;JUN;PRPF38A;CADM1;NCAPH2;LRBA;LARP7;EIF2AK2;PPFIBP2;EIF6;FAT1;FERMT2;FERMT3;ARHGAP9;MTMR14;OSBPL11;RCSD1;ARHGAP4;MED14;CHAF1A;SH3BGRL3;NELFE;IFT140;BAZ1A;GMIP;SLC39A14;SIRT2;DDB2;F5;SIRT3;PSMA5;RAPGEF2;VAMP4;SLC29A1;KANK1;LI…
9hr acetamidofluorene	414/2051	3.13386e-32	2.18817e-30	2.11257	153.246	ITSN2;RB1;TFRC;POP1;GPATCH2;ARAF;HNRNPU;SMC6;NOC2L;EPRS;DCAF5;GPATCH8;RRP8;PPP4R2;CSPP1;LUC7L;PRKACA;NFRKB;FNBP4;MED1;RFX1;CLPX;HCFC1;EML4;PARD3;ASF1A;ATF4;SLBP;FLII;NOLC1;GIGYF2;EPB41L5;LARP1;CREBBP;JUN;ACD;JUND;PRRC2C;UPF3B;INO80;NFATC4;PRRC2A;SETX;MLLT10;SLC6A6;MEX3B;PPFIBP2;FAT1;HNRNPD;HYOU1;CDK12;PHF3;SETD2;GMEB2;DENND1A;PHF23;MED12;SH3BGRL3;RRP12;CLUH;MIOS;BAZ1A;GNL3;WDR33;APBB1IP;GCFC2;AFT…
6hr azathioprine	163/636	3.35546e-23	1.28482e-21	2.73051	141.301	LTV1;OTUD4;TFRC;RIF1;KDM1A;TMEM179B;PPAN;NOC2L;RRP8;NARS;PNN;TFG;TRIM28;PPME1;CDC27;PELO;KDM2A;RALGAPA1;SCAF11;COG3;DDX10;WDR75;PRPF4B;WRNIP1;LARP4B;CSNK1E;LEMD3;THOC5;CLPX;GTPBP4;FTSJ3;ARMC1;ARMCX3;TXLNA;PDE12;DKC1;XRN2;CCDC86;SRFBP1;SRSF6;PHLDB2;CBLL1;PPID;FKBP5;ANKRD17;EPB41;CSTF3;CTR9;NOP2;NOLC1;SLAIN2;NMD3;SLC1A4;LPP;EPB41L5;VCPIP1;SPAST;TPR;DHX36;MIER1;CEP76;MDN1;N4BP1;TBC1D15;ZC3H15;CDK17;…
24hr butylated hydroxyanisole	394/1963	4.93106e-30	2.92658e-28	2.08481	140.687	RB1;MDC1;NUP107;TFRC;DCAF8;SMC5;ADARB1;NOC2L;SMC4;GLE1;PRKACA;WDHD1;NUP210;WDR75;CD3EAP;PASK;PRKAB1;GTPBP4;NUP93;BIN1;PARD3;SRFBP1;ASF1A;SLBP;NUP205;CDCA2;CDCA8;NEDD4L;NOLC1;HACD3;SKA3;NCAPH;EPB41L5;RAD21;PUSL1;CEP76;ACD;NCAPH2;PA2G4;SLC6A6;MEX3B;PPFIBP2;LAS1L;TDP1;SASS6;RAD18;EZH2;ARHGAP9;DENND1B;PHF20;TCF20;OSBPL11;PHF6;PFAS;CHAF1B;CHAF1A;CSRP1;SH3BGRL3;RIOK2;RRP12;NELFE;NDC1;MIOS;IFT140;NSUN2;…
3hr etoposide	329/1569	2.20942e-28	1.14025e-26	2.17488	138.495	ITSN2;ATF2;PI4K2B;TFRC;ZDHHC5;HNRNPU;JMJD1C;SMC5;SLC4A2;EPRS;MKI67;DCAF5;PNN;ALKBH5;CDC23;AKT2;LUC7L;CCNL2;SLC12A6;GTSE1;PRKACB;NFRKB;AGFG1;FNBP4;SRRM2;MED1;PRKAB2;PRKCI;ST6GAL1;CIRBP;SYTL1;MTUS1;CSNK1D;EML4;NISCH;PRKAR1B;RFX7;ZC3H11A;PARD3;MAP1A;FAM76B;HECA;CBLL1;SLBP;IGSF8;NUP205;TMEM87B;STXBP3;SRCAP;EPB41;CSTF3;FLII;NEDD4L;HACD3;CDKN2AIP;GIGYF2;MTDH;NCSTN;SGPL1;RACGAP1;PDCD11;EPB41L2;DHX36;PCB…
24hr ethionamide	582/3246	5.44233e-31	3.40002e-29	1.87189	130.445	RB1;PI4K2B;MDC1;SLC4A1AP;FRMPD4;WIPF1;DCAF8;SMC5;NOC2L;EPRS;DCAF5;GPATCH8;RRP8;RRP9;LIPE;TFG;LUC7L;UBASH3A;PRKACA;GTSE1;JUNB;CDK5RAP2;WDHD1;DAXX;DDX10;WDR75;CD3EAP;GAPVD1;PRKAB1;GTPBP4;CLPX;NUP93;DEPDC1B;PARD3;ZFYVE19;CLPP;SRFBP1;PI4K2A;ASF1A;ATF4;SLBP;NUP205;ZBTB8A;CDCA2;CDCA3;SRCAP;CDCA8;NEDD4L;NOLC1;SLAIN2;IQGAP2;HACD3;SKA3;NCAPH;RIC8A;RNF213;WDR70;SSR1;PUSL1;CEP76;HEXIM1;GSDMD;JUN;PHC1;NCAPH2…
9hr nitrosodiethylamine	433/2251	6.67548e-29	3.60173e-27	1.98675	128.893	ATF1;RB1;TRIO;TFRC;POP1;DCAF8;NOC2L;RRP8;RRP9;DCAF6;ELK4;ALCAM;LUC7L;GTSE1;PRKACB;JUNB;CDK5RAP2;FNBP4;DAXX;WDR75;CD3EAP;SCRIB;RFX1;GTPBP4;SND1;CLPX;EML4;PARD3;SRFBP1;ASF1A;ATF4;POM121;PRKDC;NEDD4L;NOLC1;HACD3;IQGAP2;EPB41L5;PRPSAP2;RNF213;WDR70;ATG7;CEP76;ZBTB7A;HEXIM1;JUN;PHC2;PRPF38A;JUND;CADM1;LRBA;EIF2AK2;UPF3B;CGN;PA2G4;PRRC2A;SLC6A6;EIF6;FAT1;HYOU1;CDK12;DENND1A;PHF23;OSBPL11;MED14;ANXA6;RI…
9hr methapyrilene	239/1067	1.3059e-24	5.3452e-23	2.32117	127.653	LTV1;TRIO;TFRC;FRMPD4;PPAN;ADARB1;NOC2L;RRP8;PNN;TRIM24;LUC7L;KIF21A;PELO;JUNB;AGFG1;FNBP4;ST6GAL1;SCAF11;METTL3;DDX10;WDR75;AP1AR;GTPBP4;EML4;PARD3;CCDC86;SRFBP1;CBLL1;ASF1A;ATF4;TMEM87B;NUP205;EPB41;MYCBP2;NEDD4L;NOLC1;SLAIN2;NMD3;CDKN2AIP;FXR1;HIVEP1;CEP76;N4BP1;CDR2;GSDMD;JUN;ACD;JUND;KTI12;PA2G4;SMARCA4;MANF;SRPK1;NET1;EIF6;WNK1;FAT1;MPHOSPH10;HYOU1;C2CD2L;CDS2;TRAM1;PTPRS;PHF20;PHF23;ARHGAP…
9hr ethionamide	415/2154	9.15516e-28	4.34687e-26	1.98181	123.383	USP6NL;SLC4A1AP;TFRC;FRMPD4;HNRNPU;DCAF8;NOC2L;EPRS;DCAF5;RRP8;RRP9;DCAF6;ELK4;TFG;LUC7L;DAXX;DDX10;WDR75;PHKA1;GAPVD1;GTPBP4;CLPX;EML4;NISCH;ZFYVE16;PRKD2;SRFBP1;ASF1A;ATF4;NUP205;ZBTB8A;NEDD4L;NOLC1;SLAIN2;LARP1;RNF213;WDR70;CEP76;JUN;JUND;IRF2BP2;UPF3B;CGN;PA2G4;MLLT10;MEX3B;PPFIBP2;LAS1L;EIF6;TDP1;FAT1;HNRNPD;HYOU1;CDK12;CDK13;EZH2;PFAS;WDR44;MECP2;IMPA1;RIOK2;RRP12;NELFA;RIOK1;EMD;NELFE;LRRC…
24hr ticlopidine	330/1618	3.19783e-26	1.40586e-24	2.0951	122.992	LTV1;RB1;PI4K2B;MDC1;NUP107;PPAN;DCAF8;SMC5;ADARB1;NOC2L;MKI67;RRP8;RPS6KA5;PSMD2;CDC27;CHEK1;LUC7L;PSMD1;KIF21A;PRKACA;PELO;EIF2A;CDK5RAP2;TMPO;WDHD1;SMARCC1;ST6GAL1;SCAF11;WDR75;PRKAB1;GTPBP4;NUP93;EML4;PARD3;CCDC86;SRFBP1;SIK2;CBLL1;ASF1A;ATF4;SLBP;NUP205;CDCA2;SLC22A5;EPB41;CSTF3;CSTF2;NOLC1;NMD3;TRMT2A;ZBTB5;FXR1;EPB41L5;DHX30;DSN1;RACGAP1;WDR70;HLTF;DHX36;PUSL1;CEP76;STAT5B;CDT1;JUN;XRCC6;C…
24hr aflatoxin B1	599/3425	6.28105e-29	3.55029e-27	1.81413	117.805	RB1;SLC4A1AP;RNH1;TRIO;TFRC;HNRNPU;DCAF8;SMC5;EPRS;GPATCH8;RRP8;ELK4;AKT2;LUC7L;UBASH3A;PRKACA;GTSE1;JUNB;CDK5RAP2;FNBP4;PRKCD;WDR75;CD3EAP;PRKCA;SCRIB;RC3H2;GTPBP4;SND1;CLPX;NUP93;ZFYVE16;RFX7;PRKAR1A;ZC3H11A;PARD3;CRAMP1L;PRKD2;SRFBP1;ATF4;SLBP;NUP205;CDCA2;CDCA3;FLII;NOLC1;SLAIN2;IQGAP2;HACD3;GIGYF2;EPB41L5;RNF213;WDR70;NUP88;ATG7;CEP76;HEXIM1;CDK17;JUN;PRPF38A;PHC1;JUND;CADM1;EIF2AK2;UPF3B;PR…
6hr methapyrilene	264/1240	1.05322e-23	4.16724e-22	2.18211	115.45	ATF1;TFRC;FRMPD4;ZMYND8;PPAN;NOC2L;MKI67;RRP8;DCAF6;RRP9;PNN;CDC23;LUC7L;PELO;DAXX;SCAF11;CIRBP;CD3EAP;WDR75;CSNK1D;MED4;GTPBP4;AKAP9;SIK3;CCDC86;SRFBP1;CBLL1;ASF1A;ATF4;CDCA3;EPB41;PRKDC;CSTF3;MYCBP2;NEDD4L;NOLC1;SLAIN2;NMD3;PRDM10;SGPL1;LARP1;RNF213;SPAST;HLTF;CEP76;RREB1;RBM10;CDR2;CDK17;GSDMD;STAT5B;JUN;ACD;PHC2;JUND;RCC2;MICAL3;IRF2BP2;KTI12;CGN;PA2G4;SMARCA2;MANF;XKR8;HNRNPM;MEX3B;EIF6;FAT1…
24hr nitrofurazone	383/1991	2.28101e-25	9.66984e-24	1.96154	111.298	ATF1;LTV1;RB1;SLC23A2;PI4K2B;MDC1;NUP107;RNH1;CCNH;PPAN;HNRNPU;DCAF8;NOC2L;EPRS;MKI67;ANTXR2;RRP8;CDC23;GOLGA5;TRIM28;RPL18A;PSMD2;CHEK1;LUC7L;ARL6IP4;ARFIP1;KIF21A;PRKACA;GTSE1;PELO;EIF2A;AGFG1;SMARCC1;SCAF11;CIRBP;WDR75;CD3EAP;CSNK1E;CDC40;GTPBP4;CLPX;NUP93;PPA2;PRKAR1A;SUB1;PARD3;XRN2;CCDC86;SRFBP1;SIK2;DUS3L;ASF1A;ATF4;MTMR2;CDCA2;CDCA3;EPB41;CSTF3;CDCA8;NOLC1;TWF1;SLAIN2;NMD3;TRMT2A;VPS26B;H…
24hr bortezomib	734/4452	3.44401e-28	1.70335e-26	1.72219	108.904	RB1;PI4K2B;SLC4A1AP;RNH1;TFRC;FRMPD4;UXS1;GPATCH2;HNRNPU;DCAF8;SMC5;NOC2L;GLE1;LIPE;TFG;PPP4R2;PSMD2;LUC7L;PSMD1;PRKACA;JUNB;CDK5RAP2;WDHD1;DNTTIP1;DDX10;WDR75;CD3EAP;PRKAB1;GTPBP4;CLPX;NUP93;DEPDC1B;ZFYVE16;PRKAR1B;RFX7;PRKAR1A;BIN1;PARD3;SRFBP1;NUP98;PRR12;ASF1A;SLBP;NUP205;ZBTB8A;MTMR2;CDCA2;FLII;MTMR9;NEDD4L;NOLC1;SLAIN2;IQGAP2;NCAPH;PRPSAP2;PRDX4;PRKAR2A;CEP76;RREB1;CDK17;GSDMD;JUN;PRPF38A;P…
9hr butylated hydroxyanisole	265/1266	1.12848e-22	3.93971e-21	2.1335	107.819	ATF1;LTV1;RB1;PI4K2B;PPAN;DCAF8;HNRNPU;NOC2L;EPRS;PWP2;RRP8;RRP9;CDC27;PSMD1;LUC7L;EIF2A;AGFG1;SMARCC1;ST6GAL1;PRKCI;SCAF11;METTL3;CD3EAP;DDX10;WDR75;GTPBP4;NUP93;CCDC86;SRFBP1;CBLL1;ASF1A;NUP205;EPB41;CSTF3;CSTF2;NOLC1;NMD3;TRMT2A;HACD3;DHX30;LARP1;PDCD11;CEP76;CDR2;PRPF38A;ZRANB2;XRCC5;RCC2;KTI12;PA2G4;SMARCA2;SMARCA4;SRPK1;PPFIBP2;EIF6;WNK1;FUBP1;FAT1;HNRNPD;MPHOSPH10;TMCC1;C2CD2L;CDS2;DENND1B…
6hr danazol	131/523	5.99312e-18	1.48205e-16	2.62172	103.967	ITSN2;LTV1;OTUD4;TFRC;ITSN1;PPAN;HNRNPU;CAAP1;UBE3A;NOC2L;TOMM20;RPS6KA5;KPNA4;KIF21A;RALBP1;TLE1;WDR75;CSNK1D;THOC5;GTPBP4;ARMC1;CCDC86;RAD54L2;PRR12;PPID;PSMD14;CCDC25;CTR9;GMPS;NOLC1;UBFD1;NMD3;VPS26B;FXR1;DHX30;G3BP1;PCBP2;HIVEP1;CEP76;ZC3H15;SEC31A;STAT5B;JUN;NOP14;JUND;PRPF38A;CPSF6;CCDC137;OSBPL3;IRF2BP2;KTI12;EIF2S1;SMARCA4;NET1;YRDC;ARMC10;FUBP1;MDM2;MPHOSPH10;UBE2O;CDK12;TMCC1;HBS1L;PTP…
6hr diethyl maleate	249/1192	3.43499e-21	1.10198e-19	2.119	99.8477	ATF1;LTV1;RB1;FRMPD4;WIPF1;ZMYND8;PPAN;DCAF8;HNRNPU;NOC2L;PWP2;RRP8;RRP9;RPS6KA3;CDC23;HERC2;CCNL2;SLC12A7;JUNB;MTUS1;CD3EAP;DDX10;WDR75;GTPBP1;GTPBP4;NUP93;RFX7;AKAP9;CCDC86;SRFBP1;UHRF1BP1;ASF1A;MACF1;EPB41;PRKDC;NOLC1;NMD3;PRDM10;EPB41L5;SGPL1;RNF213;SPAST;WDR70;INPP5F;HLTF;TNRC18;CEP76;RREB1;CDR2;SEC31A;HEXIM1;GSDMD;ZRANB2;RCC2;IRF2BP1;EIF2AK2;KTI12;CGN;PA2G4;SMARCA2;SRPK1;POLA1;HNRNPM;MEX3B;…
3hr valproic acid	135/555	2.5783e-17	5.77441e-16	2.52215	96.338	USP6NL;OTUD4;WIPF1;TUSC2;PPAN;ARID4A;SMC5;ARHGAP39;ARID4B;ADARB1;GIMAP5;NOC2L;SMC4;PPME1;CCNL2;PELO;FNBP4;PNISR;NUP210;CIRBP;WDR75;PRPF4B;AP1AR;LMO7;GTPBP4;HCFC1;EML4;INPP4A;RBMXL1;CCNE2;MAP7D1;CCDC86;ULK1;SIK2;CBLL1;ASF1A;L3MBTL3;SLC22A5;GYPC;CTR9;NOLC1;ARHGAP17;SLC1A4;NLK;STK4;PRDM10;CORO1A;PHF21A;TOR1AIP1;CAMSAP2;VCPIP1;SPAST;SMN1;CEP76;PDZD8;RAB11FIP5;ODF2;CCDC137;KTI12;ANKHD1;PTPRC;YEATS2;NA…
3hr puromycin aminonucleoside	270/1345	2.16249e-20	6.11161e-19	2.02002	91.4672	ITSN2;RB1;TFRC;CCNH;WIPF1;PANK1;ZMYND8;PPAN;JMJD1C;RRP8;ICAM1;RRP9;PNN;RPS6KA3;ALKBH5;RPS6KA5;PPP4R2;CSPP1;CDC27;CHEK1;DPF2;PIEZO1;LUC7L;PELO;JUNB;DAXX;WDR75;AP1AR;MED4;PRKAB1;GTPBP1;GTPBP4;EML4;RFX7;PDE12;AKAP9;SIK3;CCDC86;SRFBP1;NUP98;CBLL1;PI4K2A;L3MBTL3;MYCBP2;NEDD4L;NOLC1;SGPL1;RAB11FIP1;INPP5F;HIVEP1;HIVEP2;RREB1;N4BP1;SNX5;HEXIM1;CDK17;SRPK2;VASP;JUN;PHC2;JUND;IQSEC1;RAB3IP;MICAL3;SMARCA5;…
9hr colchicine	487/2782	5.27411e-23	1.95637e-21	1.76703	90.6429	RNH1;TRIO;FRMPD4;EHMT2;HNRNPU;DCAF8;SMC6;NOC2L;RRP8;RRP9;ELK4;PPP4R2;LUC7L;PRKACA;GTSE1;JUNB;DAXX;WDR75;CD3EAP;RFX1;MED4;PRKAB1;GTPBP4;CLPX;EML4;ZFYVE16;RFX7;PARD3;SRFBP1;PRR12;ATF4;SLBP;NUP205;PRKDC;FLII;CDCA8;NEDD4L;NOLC1;SLAIN2;IQGAP2;HACD3;LDHB;LARP1;RNF213;PSMF1;RREB1;HEXIM1;CDK17;GSDMD;JUN;PHC2;ACD;JUND;CADM1;EIF2AK2;CGN;PA2G4;PRRC2A;VANGL1;XKR8;EHD1;HNRNPM;PPFIBP2;EIF6;ADI1;FAT1;HNRNPD;HYO…
7d MP	494/2842	1.11239e-22	3.93971e-21	1.75258	88.5935	ITSN2;RB1;SLC4A1AP;TRIO;TFRC;POP1;HNRNPU;DCAF8;SMC5;NOC2L;SMC4;GPATCH8;RRP8;ELK4;LUC7L;GTSE1;NUP210;WDR75;SCRIB;PRKAB1;GTPBP4;CLPX;NUP93;PARD3;CLPP;SRFBP1;ASF1A;ATF4;NUP205;MTMR2;FLII;NEDD4L;NOLC1;SLAIN2;IQGAP2;EPB41L5;LDHB;RNF213;HMGXB4;WDR70;EPB41L2;PUSL1;HEXIM1;GSDMD;JUN;PRPF38A;PHC1;PA2G4;PRRC2A;SLC6A6;MEX3B;EIF6;ADI1;TDP1;FAT1;STRN;HYOU1;CDK12;EZH2;FERMT3;ARHGAP9;PHF20;TCF20;ARHGAP5;PHF6;PFA…
24hr trimethadione	132/552	2.55888e-16	5.06232e-15	2.46274	88.4167	MDC1;ERCC6L;RIF1;MKI67;SMC4;IPO5;GLE1;TUBB6;CDC27;CHEK1;TRIM24;NUSAP1;LUC7L;GTSE1;PELO;CDK5RAP2;TMPO;WDHD1;SMARCC1;NUP210;LIG1;PRPF4B;NUP93;DEPDC1B;MELK;CCNE2;TIMELESS;ASF1A;SLBP;NUP205;BLM;DNMT1;CDCA2;CDCA3;CSTF2;CDCA8;PDS5B;SKA3;NCAPH;DSN1;RACGAP1;HLTF;ECT2;CEP76;CDT1;JUN;STIL;CBX5;CPSF6;ODF2;NCAPH2;UPF3B;POLA1;NASP;CDK2;SASS6;CDK1;MDM2;RAD18;EZH2;ARHGAP11A;TOP2A;AHCTF1;FEN1;MCM7;PSIP1;BRCA1;CH…
6hr thioacetamide	168/751	1.95564e-17	4.46413e-16	2.27391	87.4845	OTUD4;CCNT2;TFRC;ZFAND5;PPAN;ZBTB20;SMC6;NR3C1;TOMM20;ICAM1;TUBB6;ALCAM;CDC23;HERC2;LUC7L;CEP250;GTSE1;JUNB;SLC12A7;GTF2I;CIRBP;WDR75;ATP11C;LIG3;LMO7;TSC1;THOC5;GTPBP4;TOM1L1;AKAP9;SRSF2;CCDC86;PHLDB2;ASF1A;ATF4;ANAPC2;FKBP5;IFNAR1;PXK;PRKDC;CSTF3;MYCBP2;NOLC1;PRDM10;CORO1A;GIGYF2;FXR1;EPB41L5;SGPL1;HNRNPDL;INPP5F;MIER3;TPPP;DMAP1;CEP76;RREB1;SLC38A2;CDR2;CDK17;HEXIM1;AKIRIN2;EGR1;JUN;EGR2;JUND;…
6hr colchicine	375/2041	4.40722e-21	1.37668e-19	1.83946	86.2175	LTV1;SLC23A2;TFRC;FRMPD4;PANK1;ZMYND8;EHMT2;PPAN;DCAF8;SMC6;NOC2L;GPATCH8;RRP8;ICAM1;RRP9;RPS6KA3;CHEK1;PIEZO1;PELO;SLC12A7;JUNB;AGFG1;DAXX;MAP1S;PRKCD;METTL3;CIRBP;WDR75;CD3EAP;CSNK1D;AP1AR;MED4;GTPBP4;CLPX;RUNX1;EML4;RFX7;PARD3;AKAP9;SIK3;CCDC86;SRFBP1;TAGLN2;PRR12;ATF4;PRKDC;NEDD4L;NOLC1;TWF1;SLAIN2;NMD3;TRMT2A;ZBTB5;HACD3;EPB41L5;SGPL1;HIVEP2;RREB1;SPTBN1;N4BP1;CDR2;RAB11FIP5;HEXIM1;VASP;CDK1…
3hr LPS	400/2218	5.19513e-21	1.54165e-19	1.804	84.2586	ITSN2;USP6NL;WIPF1;HNRNPU;DCAF8;DCAF5;SMC4;GPATCH8;RRP9;DCAF6;LIPE;CSPP1;PRKACB;JUNB;FNBP4;MED1;DAXX;MED4;PRKAB1;GTPBP1;GTPBP4;BCR;EML4;ZFYVE16;RFX7;CLNS1A;PRR12;PI4K2A;PRKDC;FLII;CDCA8;MTMR9;NEDD4L;NOLC1;VPS26B;GIGYF2;RIC8A;EPB41L5;RNF213;RREB1;HEXIM1;JUN;PHC2;ACD;EIF2AK2;NFATC2;MLLT10;PPFIBP1;MEX3B;PPFIBP2;EIF6;SASS6;ARHGAP9;OGFR;DENND1B;PHF20;PHF23;CTCF;OSBPL11;SMG7;RCSD1;PHF6;NELFB;SH3BGRL3;R…
3hr diethyl maleate	152/669	1.7028e-16	3.48486e-15	2.31186	83.9415	OTUD4;CCNT2;TFRC;WIPF1;GTF2B;ZMYND8;ZFAND5;ZBTB21;PPAN;JMJD1C;GPATCH8;IPO5;ICAM1;PNN;POGZ;GRB10;LUC7L;CEP250;CIR1;KPNA4;CCNL2;MAF1;JUNB;PELO;SRRM2;PNISR;SCAF11;PRPF4B;CSNK1D;THOC5;ATP1B1;PRKAB1;GTPBP4;PARD3;MAP7D1;AKAP9;RAF1;SQSTM1;ASF1A;ANAPC2;DNMT1;ARHGEF26;EPB41;CSTF3;SLAIN2;SLC1A4;NLK;SLC9A3R1;HMGXB4;BCL2L11;HNRNPDL;INPP5F;TPR;EIF4EBP1;G3BP2;RIPK1;TPPP;RREB1;SLC38A2;ZKSCAN1;BPTF;IVNS1ABP;CPSF…
24hr nitrosodiethylamine	480/2775	1.5906e-21	5.39439e-20	1.73506	83.0921	PI4K2B;RNH1;TRIO;HNRNPU;SMC5;NOC2L;EPRS;RRP8;GLE1;PSMD2;LUC7L;GTSE1;JUNB;CDK5RAP2;PRKCI;DAXX;NUP210;PRKCD;WDR75;PRKCA;SCRIB;PASK;RC3H2;SND1;NUP93;EML4;ZFYVE16;BIN2;RFX7;PRKAR1A;PARD3;ZFYVE19;PRKD2;SRFBP1;ASF1A;NUP205;PRKDC;FLII;NOLC1;SLAIN2;IQGAP2;PRPSAP2;HMGXB4;NUP88;CEP76;HEXIM1;JUN;PRPF38A;JUND;CADM1;LRBA;EIF2AK2;NFATC2;UPF3B;PRRC2B;VANGL1;SLC6A6;ADI1;FAT1;HYOU1;CDK12;FERMT2;FERMT3;ARHGAP9;OGF…
24hr bromobenzene	410/2297	1.04174e-20	3.01596e-19	1.78295	82.0351	RB1;NUP107;SLC4A1AP;TFRC;POP1;WIPF1;HNRNPU;DCAF8;SMC5;NOC2L;RRP8;RRP9;LUC7L;PSMD1;FNBP4;DDX10;WDR75;CD3EAP;GTPBP4;CLPX;NUP93;BIN1;SRFBP1;NUP98;ASF1A;ATF4;SLBP;NUP205;NOLC1;SLAIN2;HACD3;IQGAP2;CEP76;RREB1;HEXIM1;JUN;PRPF38A;LRBA;UPF3B;CGN;PA2G4;PRRC2A;SLC6A6;EIF6;TDP1;HNRNPD;CDK12;RAD18;PHF6;CHAF1A;CSRP1;RIOK2;RRP12;LRRC47;NDC1;NSUN2;ATPIF1;TET2;BAZ1A;GNL3;F5;PSMA5;RNF168;TKT;HSPA14;SLC7A1;TM9SF3;…
3hr nitrosodiethylamine	148/652	4.71418e-16	8.74333e-15	2.3066	81.4018	RB1;TRIO;CCNT2;ATP8A1;ZFAND5;ZBTB21;ZBTB20;MKI67;ICAM1;NUSAP1;GTSE1;PELO;RPP38;SMARCC1;RALGAPA1;ATP11C;LMO7;ATP1B1;GTPBP4;FTSJ3;PARD3;SRFBP1;PKP4;SRSF6;UTRN;PHLDB2;CBLL1;ATF4;NUP205;CDCA3;ARHGEF26;PRKDC;EPB41;MYCBP2;NOLC1;NMD3;UBR1;IQGAP2;ACACA;RNF213;RACGAP1;G3BP1;PLXNA1;TPPP;ECT2;SLC38A2;N4BP2;ZKSCAN1;SPTBN1;HEXIM1;OSBPL8;EGR1;JUN;JUND;CCDC137;LRBA;EIF2AK2;IRF2BP2;PA2G4;IGF2R;SLC6A6;POLA1;STAG2…
9hr ethinylestradiol	208/999	1.27359e-17	3.02351e-16	2.08832	81.2401	ATF1;TFRC;CCNH;PPAN;NOC2L;EPRS;PNN;CDC23;RPL18A;KIF21A;CCNL2;SRRM2;SMARCC1;ST6GAL1;GTPBP4;CCDC86;NUP98;ASF1A;ATF4;MTMR2;CSTF3;CTR9;NOLC1;TWF1;FXR1;DHX30;SGPL1;CHTF8;DHX36;HIVEP1;CDT1;JUN;PRPF38A;JUND;ZRANB2;RCC2;RAB3IP;KTI12;CGN;PA2G4;SMARCA4;SRPK1;NET1;LAS1L;ARMC10;PTK7;WNK1;FUBP1;FAT1;HNRNPD;MPHOSPH10;RAD18;FERMT3;FEN1;PTPRS;SH3KBP1;RSF1;PTPRK;PTPRF;AKAP13;AKAP11;XPO4;XPO6;RRP12;SPTAN1;UTP14A;C…
28d TAA	607/3730	4.84697e-21	1.47522e-19	1.6378	76.6094	ITSN2;USP6NL;PI4K2B;MDC1;SLC4A1AP;TFRC;FRMPD4;HNRNPU;DCAF8;SMC5;NOC2L;EPRS;RRP8;RRP9;ALKBH5;LUC7L;PRKACA;GTSE1;NUP210;MAP1S;DDX10;WDR75;PRKAB1;GTPBP4;CLPX;NUP93;RFX7;PRKAR1A;PARD3;CLNS1A;ZFYVE19;CLPP;SRFBP1;NUP98;ASF1A;SF1;NUP205;MTMR2;CDCA3;CDCA8;MTMR9;COPS7B;NEDD4L;NOLC1;SLAIN2;IQGAP2;PRDM10;GIGYF2;RIC8A;LDHB;WDR70;NUP88;CEP76;HEXIM1;CDK17;GSDMD;JUN;PRPF38A;PHC1;NCAPH2;LRBA;CGN;PA2G4;PRRC2A;VAN…
9hr thioacetamide	229/1146	4.08992e-17	8.99024e-16	1.98809	75.0213	LTV1;TFRC;PPAN;DCAF8;ADARB1;NOC2L;ANTXR2;RRP8;ICAM1;DCAF6;PNN;TRIM28;LUC7L;UBASH3A;GTSE1;PELO;JUNB;WDR75;GTPBP4;EML4;RFX7;CCDC86;SRFBP1;CBLL1;ASF1A;ATF4;SLC22A5;PRKDC;FLII;CSTF3;NOLC1;SLAIN2;CDKN2AIP;MIER3;N4BP2;CEP76;N4BP1;RBM10;CDK17;VASP;EGR1;JUN;EGR2;ACD;PHC2;JUND;LRBA;SMARCA5;KTI12;SMARCA2;SRPK1;SLC6A6;FUBP1;FAT1;AHCTF1;MED13;PCF11;RIOK2;RRP12;LRRC47;NDC1;NCOA5;ZFR;BAZ1A;GNL3;AFTPH;AEBP2;GLC…
24hr ranitidine	40/125	1.20087e-09	1.42543e-08	3.60832	74.1157	AHCTF1;KMT2A;NUFIP2;EPB41;CHD7;ZBTB20;NOL8;PNN;RNF213;MED13;HERC1;RACGAP1;CUX1;PABPN1;PCF11;NUSAP1;CEP250;CD38;CCNL2;RBM5;NKTR;SRRM2;SPAG9;PNISR;KLF12;NUP210;RALGAPA1;ADAM10;PRRC2C;LMO7;SLC6A6;ASPM;ESPL1;RFX7;KAT6A;PARD3;HNRNPA2B1;UTRN;R3HDM2;TNRC6B
3hr monocrotaline	129/562	1.59249e-14	2.82132e-13	2.32957	74.0126	TRIO;ZMYND8;ZFAND5;PPAN;ALCAM;CCNL2;JUNB;SLC12A7;MAP3K4;RPP38;TLE1;DDX10;CSNK1D;GTF2F1;GTPBP4;SND1;ACLY;PARD3;AKAP9;CCDC86;PHLDB2;CBLL1;FKBP5;NUP205;L3MBTL3;PRKDC;MYCBP2;NOLC1;UBR1;IQGAP2;PRDM10;PHF21A;ACACA;VCPIP1;RNF213;TNRC18;SMN1;TPPP;RREB1;SPTBN1;SRPK2;VASP;OSBPL8;UVRAG;JUN;CADM1;LRBA;MICAL3;PRRC2C;KTI12;CGN;FOXN3;SMARCA2;ZZEF1;MEX3B;DLG1;HNRNPD;MDM2;PHF14;MPHOSPH10;MAFK;EIF4G3;DENND1B;DOCK5…
6hr acetamidofluorene	298/1594	8.77914e-18	2.1267e-16	1.84979	72.6489	LTV1;USP6NL;RB1;SLC23A2;SLC4A1AP;TRIO;TFRC;PPAN;GPATCH2;JMJD1C;DCAF8;SMC6;NOC2L;EPRS;GPATCH8;RRP9;RPS6KA5;LUC7L;KIF21A;SLC12A7;NFRKB;FNBP4;ST6GAL1;COG3;WDR75;CD3EAP;GTPBP4;SRRM1;ARMC1;INPP4A;PDE12;ZC3H11A;PARD3;CCDC86;SRFBP1;ZFPM1;ASF1A;SLC22A5;MTMR3;EPB41;FLII;NEDD4L;NOLC1;NMD3;TRMT2A;NLK;CDKN2AIP;EPB41L5;DHX30;SGPL1;HMGXB4;WDR70;HLTF;DHX36;HIVEP1;SPTBN1;RAB11FIP5;HEXIM1;JUN;PHC2;XRCC6;PRPF38A;J…
6hr LPS	651/4100	4.78375e-20	1.32054e-18	1.59551	70.9787	PI4K2B;FRMPD4;WIPF1;GPATCH2;HNRNPU;DCAF8;ADARB1;SMC6;RRP8;RRP9;DCAF6;ALKBH5;ALCAM;TFG;AKT2;PRKACA;PRKACB;GTSE1;JUNB;FNBP4;DAXX;NUP210;MAP1S;PRKCD;MED4;PRKAB1;GTPBP1;CLPX;BCR;EML4;PRKAR1B;RFX7;PARD3;PRKD2;SRFBP1;PI4K2A;ATF4;SF1;CDCA3;PRKDC;NEDD4L;NOLC1;SLAIN2;VPS26B;IQGAP2;HACD3;MTDH;EPB41L5;LDHB;RNF213;EPB41L2;PSMF1;PLCG1;ZBTB7A;RREB1;HEXIM1;CDK17;JUN;PHC2;ACD;SNAPIN;JUND;SETD1B;RAB3IP;EIF2AK2;IR…
7d EBU	502/3009	3.27165e-19	8.62989e-18	1.65791	70.5669	USP6NL;RB1;FRMPD4;WIPF1;UXS1;HNRNPU;DCAF8;NOC2L;EPRS;RRP8;RRP9;ELK4;LUC7L;PRKACA;JUNB;NUP210;DDX10;WDR75;PRKAB1;GTPBP4;CLPX;PARD3;CLNS1A;CLPP;SRFBP1;ASF1A;ATF4;MTMR2;CDCA8;NEDD4L;NOLC1;SLAIN2;VPS26B;IQGAP2;HACD3;EPB41L5;RNF213;WDR70;PUSL1;CEP76;HEXIM1;GSDMD;JUN;PHC1;JUND;CADM1;NCAPH2;EIF2AK2;CGN;PA2G4;NFATC4;PRRC2A;VANGL1;XKR8;MLLT10;SLC6A6;MEX3B;EIF6;ADI1;TDP1;FAT1;HNRNPD;CDK12;PHF20;TCF20;OSBPL…
24hr danazol	262/1372	7.41906e-17	1.60117e-15	1.88703	70.0843	MDC1;PI4K2B;NUP107;UXS1;PPAN;SMC5;MKI67;SMC4;RPL18A;PSMD2;CDC27;CHEK1;PSMD1;LUC7L;CCNL2;GTSE1;PELO;EIF2A;TMPO;CDK5RAP2;WDHD1;SMARCC1;NUP210;PRKAB1;EML4;NUP93;DEPDC1B;ASF1A;SLBP;L3MBTL3;NUP205;CDCA2;CDCA3;FLII;CSTF3;CTR9;CDCA8;NOLC1;TRMT2A;SKA3;NCAPH;FXR1;DHX30;DSN1;RACGAP1;RAD21;HLTF;PCBP2;PUSL1;CEP76;CDR2;BARD1;CDT1;XRCC6;NCAPH2;RCC2;XRCC1;IRF2BP2;CGN;PA2G4;SRPK1;VANGL1;POLA1;SLC6A6;PPFIBP2;LAS1…
6hr dexamethasone	414/2394	2.27434e-18	5.86879e-17	1.70923	69.4371	ITSN2;RB1;PI4K2B;SLC4A1AP;TFRC;FRMPD4;WIPF1;UXS1;ADARB1;SMC6;NOC2L;RRP8;DCAF6;TFG;NFRKB;MED4;PRKAB1;GTPBP4;ARMC1;RFX7;NUP98;SF1;NUP205;FLII;NEDD4L;NOLC1;SLAIN2;HACD3;GIGYF2;RNF213;WDR70;EPB41L2;PRKAR2A;GSDMD;JUN;EIF2AK2;CGN;PA2G4;PRRC2A;EHD1;HNRNPM;PPFIBP1;PPFIBP2;HYOU1;CDK12;FERMT2;RAD18;FERMT3;ARHGAP9;DENND1B;OSBPL11;CLINT1;WDR44;CSRP1;SH3BGRL3;RRP12;NSUN2;SLC39A14;DDB2;SIRT3;MED24;AEBP2;RAPGEF…
28d MP	704/4519	9.26856e-20	2.5004e-18	1.56917	68.7689	ITSN2;TFRC;POP1;FRMPD4;WIPF1;HNRNPU;DCAF8;SMC5;NOC2L;RRP9;ALKBH5;PPP4R2;PRKACA;GTSE1;JUNB;NUP210;MAP1S;WDR75;MED4;PRKAB1;CLPX;ARMC1;NUP93;NISCH;PRKAR1B;BIN2;PARD3;CLNS1A;CLPP;PRKD2;SRFBP1;ASF1A;ATF4;NUP205;MTMR2;FLII;COPS7B;NEDD4L;NOLC1;SLAIN2;IQGAP2;RIC8A;EPB41L5;LDHB;HMGXB4;PRDX4;WDR70;EPB41L2;PUSL1;ATG7;HEXIM1;CDK17;GSDMD;PHC2;PRPF38A;PHC1;CADM1;NCAPH2;PRRC2C;CGN;PA2G4;PRRC2B;PRRC2A;VANGL1;XKR…
24hr chlorpropamide	47/158	6.97646e-10	8.53717e-09	3.2518	68.5588	ARHGAP11A;TOP2A;MDC1;FEN1;CDCA2;CDCA3;MCM7;UHRF1;CDCA8;TTK;MKI67;NCAPH;TUBB6;DSN1;RACGAP1;PABPN1;NUSAP1;E2F1;ECT2;HNRNPA1;GTSE1;MYH10;SLC38A2;RBM5;MAP4K4;CENPT;WDHD1;STIL;SPAG5;KIF23;KIF22;ATP1B1;SHCBP1;ASPM;DEPDC1B;CENPF;WEE1;MELK;ESPL1;INCENP;HNRNPA2B1;TIMELESS;CDK1;TACC3;MCM6;SPC24;EZH2
3d DAPM	352/1977	1.61419e-17	3.75695e-16	1.75414	67.8239	RB1;SLC23A2;MDC1;NUP107;TRIO;FRMPD4;UXS1;PPAN;HNRNPU;DCAF8;SMC5;MKI67;SMC4;ICAM1;ELK4;PNN;RPS6KA3;CDC23;TRIM28;CDC27;TRIM24;CCNL2;GTSE1;PELO;JUNB;CDK5RAP2;TMPO;AGFG1;SRRM2;WDHD1;ST6GAL1;SCAF11;NSMCE2;CLPX;NUP93;DEPDC1B;PARD3;TAGLN2;SIK2;PFN1;CBLL1;ASF1A;NUP205;CDCA2;CDCA3;CSTF3;FLII;CSTF2;CDCA8;NEDD4L;NOLC1;PIK3R1;ZBTB5;SKA3;NCAPH;FXR1;EPB41L5;DSN1;SNX1;RACGAP1;EPB41L2;RAD21;HLTF;NUP88;FADD;CEP76…
24hr methyltestosterone	111/477	4.3938e-13	7.14444e-12	2.3614	67.1898	MDC1;CAAP1;MKI67;SMC4;TOMM20;PNN;TUBB6;NRD1;CDC27;NUSAP1;PSMD1;EIF2A;TMPO;PRKCI;SMARCC1;LARP4B;ZCRB1;ARMC1;MELK;SRSF2;PRR12;CBLL1;PPID;PFKFB2;SLBP;BLM;CDCA2;CDCA3;PSMD14;CDCA8;NOLC1;SKA3;RTN4;FXR1;RACGAP1;RAD21;ARSK;HLTF;ECT2;ZKSCAN1;STIL;PRPF38A;CPSF6;PCIF1;NUP153;EHD1;VANGL1;SLC6A6;NASP;FUBP1;CDK1;TUBGCP3;EZH2;ARHGAP11A;C2CD5;PTPRS;MCM7;PSIP1;PFAS;PHF6;CHD1;DNPH1;PTPRF;LMNB1;MED13;XPO4;PPP2R5E;…
6hr monocrotaline	302/1652	1.27879e-16	2.66303e-15	1.79723	65.7704	LTV1;PI4K2B;PANK2;NUP107;TFRC;MAML1;HNRNPU;SMC5;NOC2L;SMC4;RRP8;DCAF6;PNN;RPS6KA3;CDC23;ALCAM;PPP4R2;CDC27;CHEK1;LUC7L;TBC1D10B;AGFG1;PRKAB2;PRKCI;SCAF11;NSMCE2;WDR75;CSNK1D;GTPBP4;SND1;ARMC1;PDE12;PARD3;CLNS1A;PRR12;CBLL1;SLBP;TMEM87A;ZBTB8A;L3MBTL3;TBC1D9B;EPB41;PRKDC;MYCBP2;AGAP2;NEDD4L;NOLC1;SLAIN2;NMD3;GATA3;VPS26B;IQGAP2;PRDM10;CDKN2AIP;MTDH;FXR1;DHX30;RNF213;SPAST;INPP5F;MICAL1;ARSK;DHX36;…
24hr triamterene	29/86	6.10089e-08	6.08551e-07	3.88866	64.5994	TOP2A;MDC1;PRKAA1;TFRC;CDCA3;PSIP1;CDCA8;TTK;CHTF18;MKI67;SMC4;TUBB6;RACGAP1;NUSAP1;IGF2BP3;ECT2;HNRNPA1;BUB1;KIF22;SHCBP1;ASPM;CENPF;RBL1;CDK1;TACC3;NCAPD2;TMEM9;SPC24;EZH2
24hr phorone	521/3189	4.44761e-18	1.12326e-16	1.61643	64.583	RB1;PI4K2B;SLC4A1AP;RNH1;TFRC;POP1;DCAF8;SMC5;NOC2L;RRP8;RRP9;GLE1;PSMD2;LUC7L;PSMD1;UBASH3A;GTSE1;JUNB;NUP210;DNTTIP1;DDX10;WDR75;CD3EAP;GTPBP4;SND1;CLPX;ARMC1;NUP93;EML4;PRKAR1A;BIN1;PARD3;SRFBP1;NUP98;PRR12;DUS3L;ASF1A;ATF4;SLBP;MTMR2;CDCA3;PRKDC;NEDD4L;NOLC1;SLAIN2;VPS26B;IQGAP2;HACD3;NCAPH;RNF213;PRDX4;ZBTB7A;HEXIM1;CREBBP;JUN;ACD;PRPF38A;NCAPH2;LRBA;NFATC2;CGN;PA2G4;PRRC2A;XKR8;SLC6A6;EIF6;…
6hr amphotericin B	186/924	2.2891e-14	3.99583e-13	1.98727	62.4161	LTV1;OTUD4;SLC23A2;PANK1;NOC2L;EPRS;TOMM20;ICAM1;NARS;STK10;PNN;RPS6KA3;TUBB6;SESN1;SLC39A6;KIF21A;JUNB;AGFG1;FNBP4;PNISR;ST6GAL1;AP1AR;GTF2F1;THOC5;ATP1B1;GTPBP4;EML4;ARMCX3;PDE12;MAP7D1;SRSF2;TIMELESS;CCDC86;SIK2;PHLDB2;CBLL1;PI4K2A;TMEM87B;NUP205;ARHGEF26;FLII;CCDC25;NOP2;GMPS;NOLC1;TWF1;SLC1A4;SLAIN2;CORO1A;CDKN2AIP;EPB41L5;SLC9A3R1;DHX30;HNRNPDL;WDR70;PRKAR2A;G3BP1;G3BP2;LPXN;ABL2;UTP20;TPPP…
28d AAF	392/2289	1.19924e-16	2.54197e-15	1.6789	61.5479	ITSN2;RB1;RNH1;POP1;ARAF;HNRNPU;DCAF8;SMC6;NOC2L;EPRS;PPP4R2;GTSE1;NUP210;SCRIB;MED4;PRKAB1;CLPX;HCFC1;PARD3;ZFYVE19;CLPP;SRFBP1;PRR12;NUP205;MTMR2;FLII;VPS26B;HACD3;IQGAP2;MTDH;RIC8A;PRDX4;CEP76;HEXIM1;JUN;PRPF38A;PHC1;CADM1;LRBA;EIF2AK2;PRRC2B;PRRC2A;XKR8;PPFIBP2;EIF6;TDP1;FAT1;HYOU1;STRN;PHF20;OSBPL11;PHF6;PHF8;NIPBL;MED13;CSRP1;RIOK2;NDC1;BRD1;TPI1;MIOS;NSUN2;ATPIF1;TCF12;TET2;BAZ1A;DDB2;NCOR…
24hr quinidine	58/215	5.23277e-10	6.52255e-09	2.84337	60.7654	ITSN2;DIDO1;AHCTF1;CCNT2;FAM13A;JMJD1C;ARID4B;MCM10;THUMPD1;CTDSPL2;DCAF5;NR3C1;CHD1;MED13;ZMYM2;RIOK2;BRD1;PPP1R12A;RBM15;PDPK1;SPICE1;BAZ1A;ZCRB1;LEMD3;PRKAB1;GTPBP4;ELF1;CBLL1;ATF4;FKBP5;CCDC25;NEDD9;CSTF2T;DDX21;FXR1;SPAST;TGS1;UBN1;E2F1;LPXN;IGF2BP3;PRNP;NOP58;SEC24B;OSBPL3;PHF12;MGA;EIF2AK2;NUP153;SCAF4;ASXL1;NASP;MPHOSPH10;UBE2O;BCOR;LPIN1;MPHOSPH6;R3HDM2
24hr nimesulide	345/1969	4.24275e-16	7.99388e-15	1.71436	60.6818	LTV1;RB1;PI4K2B;TFRC;WIPF1;PPAN;DCAF8;ADARB1;NOC2L;MKI67;SMC4;GPATCH8;RRP8;RRP9;GLE1;TFG;PSMD2;CDC27;LUC7L;PSMD1;ARFIP1;KIF21A;PRKACA;GTSE1;PELO;JUNB;TBC1D10A;EIF2A;PRKCI;COG3;WDR75;CD3EAP;GTPBP4;EML4;DEPDC1B;PPA2;BIN2;PDE12;SUB1;CCDC86;SRFBP1;HECA;TAGLN2;ULK1;SIK2;PI4K2A;ASF1A;CDCA2;SLC22A5;CDCA3;EPB41;CSTF3;CDCA8;NOLC1;ZBTB5;HACD3;CDKN2AIP;NCAPH;FXR1;EPB41L5;DHX30;RACGAP1;PDCD11;EPB41L2;HLTF;CE…
14d AAF	393/2307	2.60368e-16	5.06651e-15	1.66729	59.8299	ITSN2;RB1;SLC4A1AP;RNH1;UXS1;SMC5;NOC2L;EPRS;RRP9;MPRIP;PPP4R2;CSPP1;LUC7L;GTSE1;SAP30BP;DAXX;NUP210;WDR75;SCRIB;GAPVD1;RC3H2;SND1;NUP93;RFX7;BIN1;PARD3;ZFYVE19;SRFBP1;DUS3L;ASF1A;NUP205;MTMR2;CDCA3;FLII;NEDD4L;SLAIN2;HACD3;RIC8A;EPB41L5;PRDX4;WDR70;CEP76;HEXIM1;JUN;PHC1;JUND;CADM1;NCAPH2;PRRC2C;PRRC2B;PRRC2A;XKR8;SLC6A6;EIF6;FAT1;HNRNPD;HYOU1;STRN;DENND1B;MOCS2;OSBPL11;PHF6;CSRP1;RIOK2;RRP12;NEL…
3hr tiopronin	72/285	1.21095e-10	1.59711e-09	2.60944	59.5851	RB1;TOP2A;TRIO;ICAM2;PSIP1;MCM10;PIK3C2A;PHF6;AFF4;ARHGAP35;ZMYM2;PPP4R2;PCF11;KPNA4;ITGAV;MAF1;DNM1L;JUNB;SLC25A46;BRD1;PBRM1;PPP1R12A;SCAF11;NSMCE2;CACYBP;ZCRB1;ASPM;ELF1;RBL1;AEBP2;PARD3;LUC7L3;MCM4;MCM6;PHLDB2;USP15;NUFIP2;CSTF3;CTR9;TOB2;FXR1;PDLIM1;EPB41L5;PPP1R2;BCL2L11;INPP5F;DHX36;UBN1;LEO1;MBP;RFFL;BUB1;EGR1;PRNP;CPSF6;SSB;POLM;MGA;NUP153;SHCBP1;CENPF;PTPRC;SON;SIMC1;FAT1;HNRNPD;PDCD4;P…
24hr methylene dianiline	417/2479	2.1804e-16	4.38667e-15	1.64708	59.3969	RB1;RNH1;TRIO;FRMPD4;HNRNPU;DCAF8;NOC2L;SMC4;ELK4;PSMD1;PRKACA;JUNB;FNBP4;DAXX;DNTTIP1;WDR75;CD3EAP;MED4;GTPBP4;CLPX;DEPDC1B;SRFBP1;ATF4;CDCA2;CDCA3;FLII;CDCA8;NOLC1;SLAIN2;IQGAP2;HACD3;SKA3;NCAPH;EPB41L5;RNF213;SSR1;ATG7;JUN;PHC2;JUND;EIF2AK2;PA2G4;PPFIBP2;EIF6;FAT1;HNRNPD;CDK12;EZH2;ARHGAP9;OGFR;PHF20;OSBPL11;CYB561D2;IKBKB;CHAF1B;SH3BGRL3;RIOK2;RRP12;RIOK1;EMD;MIOS;ATPIF1;BAZ1A;GNL1;DDB2;GNL3;…
7d MCT	390/2291	3.91722e-16	7.49958e-15	1.66468	59.0562	USP6NL;RNH1;TRIO;SMC5;ADARB1;SMC4;LIPE;PPP4R2;LUC7L;GTSE1;JUNB;PRKAB1;RC3H2;GTPBP4;CLPX;NUP93;EML4;ZFYVE16;PARD3;PRR12;SLBP;NUP205;CDCA2;CDCA3;FLII;CDCA8;NEDD4L;NOLC1;SLAIN2;HACD3;SKA3;NCAPH;EPB41L5;RREB1;HEXIM1;CDK17;JUN;PRPF38A;CADM1;EIF2AK2;IRF2BP2;CGN;XKR8;PPFIBP2;EIF6;ADI1;FAT1;STRN;CDK12;RAD18;FERMT3;ARHGAP9;OSBPL11;CHAF1A;ANXA6;SH3BGRL3;RRP12;JAK3;NDC1;NSUN2;ATPIF1;BAZ1A;DDB2;GNL3;APBB1IP;…
24hr acetaminophen	174/878	6.90404e-13	1.10744e-11	1.9419	54.3761	OTUD4;MDC1;CD82;PPAN;DCAF8;NOC2L;NR3C1;BZW2;IPO5;EEF1B2;RPL18A;CHEK1;KIF21A;CCNL2;PRKACA;MAF1;GTSE1;RPP38;EIF2A;CDK5RAP2;FNBP4;WDHD1;SMARCC1;TLE1;LIG1;ATP11C;PRKAB1;FTSJ3;NUP93;PPA2;CCNE2;KAT6A;NCL;TIMELESS;CCDC86;SRSF6;SQSTM1;PPID;ASF1A;ANAPC2;FKBP5;INO80B;BLM;NUP205;PSMD14;EPB41;MYCBP2;CSTF2;NOP2;GMPS;NOLC1;PDS5B;DHX30;BCL2L11;HLTF;EIF4EBP1;TPPP;CEP76;MDN1;CDT1;RCC2;FOXN3;PA2G4;EIF2S2;SMARCA2;E…
6hr ethionamide	319/1829	1.28836e-14	2.35274e-13	1.69479	54.2041	ITSN2;LTV1;USP6NL;RB1;SLC23A2;PANK2;SLC4A1AP;FRMPD4;WIPF1;PANK1;ICAM2;PPAN;DCAF8;NOC2L;EPRS;RRP8;RRP9;DCAF6;RPS6KA3;TFG;LUC7L;ARFIP1;PRKACA;PRKACB;PELO;SLC12A7;JUNB;NUP210;METTL3;DDX10;WDR75;CD3EAP;GTPBP4;CLPX;RFX7;PARD3;CCDC86;FAM76B;SRFBP1;HECA;NUP98;ASF1A;ATF4;ZBTB8A;L3MBTL3;TBC1D9B;CDCA3;STXBP3;PRKDC;MYCBP2;NEDD4L;NOLC1;NMD3;TRMT2A;NLK;PRDM10;CDKN2AIP;SGPL1;RNF213;WDR70;PDCD11;INPP5F;ARSK;CEP…
28d COL	67/269	1.00653e-09	1.20682e-08	2.55642	52.9607	ITSN2;TOP2A;TRAM1;UXS1;CHD7;USP34;ZBTB20;EPRS;RPS6KA3;GOLGA4;TUBB6;HERC1;DDI2;NUSAP1;EP300;CEP170;SRRM2;KDM2A;VPS13B;KIF23;BAZ1A;KIF22;SAFB;EML4;ASPM;NCOR1;MELK;ESPL1;RFX7;KAT6A;MATR3;ANKRD17;CDCA3;NUFIP2;CDCA8;TTK;RACGAP1;EMC1;TPR;MKNK2;EIF4EBP2;RBBP6;ECT2;BUB1;SPTBN1;NKTR;BPTF;CREBBP;CPSF6;MGA;NUP153;GCSAM;SMARCA2;SHCBP1;ANKHD1;BST2;ASXL1;PTPRB;NFIA;GOLGB1;FAT1;TACC3;CDK1;ESF1;CEP41;BCOR;SPC24
6hr lomustine	27/84	5.17452e-07	4.58369e-06	3.61734	52.3586	MACF1;TRIO;AHNAK;USP34;MYCBP2;UBR4;HNRNPU;ZBTB20;SYNE2;GOLGA4;RNF213;SPTBN1;SRRM2;DYNC1H1;CREBBP;ADAM10;PRRC2C;IGF2R;PTPRB;NCOR1;CPD;GOLGB1;AKAP9;FAT1;PDCD4;PLEC;TNRC6B
24hr disulfiram	156/775	3.21194e-12	4.95139e-11	1.97355	52.2284	OTUD4;RB1;MDC1;ERCC6L;TFRC;CD82;NAB2;HNRNPU;NR3C1;IPO5;EEF1B2;PNN;RPL18A;CHEK1;CEP250;CCNL2;GTSE1;PELO;TMPO;WDHD1;LIG1;SPICE1;PASK;PRKAB1;GTPBP4;FTSJ3;NUP93;ACLY;ILF3;MELK;CCNE2;NCL;TIMELESS;SRFBP1;SQSTM1;ANAPC2;SLBP;BLM;NUP205;DNMT1;CDCA2;ARHGEF26;EPB41;CSTF3;CSTF2;NOP2;NOLC1;TRMT2A;PDS5B;ZBTB5;STK4;NCAPH;PCBP2;TNRC18;PUSL1;CEP76;HEXIM1;ZRANB3;PRNP;CDT1;JUN;JUND;CBX5;CPSF6;NCAPH2;RCC2;IRF2BP2;NU…
6hr ethionine	168/850	2.22396e-12	3.51979e-11	1.93256	51.8539	USP6NL;PANK2;CCNT2;ICE1;POP1;MAML1;IRS1;JADE1;HNRNPU;CAAP1;ARID4B;PHRF1;DCAF5;CCDC28B;DCAF6;RPS6KA5;PPP4R2;CHEK1;POGZ;FBXO4;PAPOLA;EP300;LUC7L;CCNL2;PELO;SLC25A46;GTF2I;MED1;PNISR;PRKCI;KDM2A;DYRK1A;SPICE1;LIG3;WRNIP1;PRKAB1;CLPX;FTSJ3;ARMC1;PARD3;KAT6A;TBC1D25;SRFBP1;SRSF6;SQSTM1;FAM8A1;CBLL1;ANAPC1;ZBTB8A;BLM;GYPC;UBA5;NEDD4L;NOLC1;UBR2;CDKN2AIP;VCPIP1;HNRNPDL;MIER3;HIVEP1;RIPK1;FADD;SAC3D1;ZKS…
6hr omeprazole	134/647	1.48395e-11	2.14811e-10	2.03764	50.806	LTV1;OTUD4;TFRC;IRS1;ZFAND5;PPAN;NOC2L;BZW2;TOMM20;RRP8;IPO5;NARS;SESN1;CHEK1;SACS;KPNA4;MAF1;PELO;RPP38;SCAF11;MTUS1;WDR75;UBE4B;GTPBP4;FTSJ3;NUP93;ACLY;RFX7;DKC1;CCDC86;SRFBP1;RAF1;PHLDB2;SQSTM1;ASF1A;ATF4;PSMD14;EPB41;CSTF3;CTR9;NOP2;GMPS;CDCA8;NOLC1;NMD3;SLC1A4;ZBTB5;STK4;LPP;CDKN2AIP;DHX30;VCPIP1;WDR70;SMN1;TPPP;CEP76;SLC38A2;MDN1;TBC1D15;JUN;NOP14;RCC2;SMARCA5;KTI12;NUP153;CGN;FOXN3;EIF2S1;…
3hr galactosamine	95/423	1.72096e-10	2.22041e-09	2.24395	50.4507	USP6NL;TOP2A;DENND1B;ZC3H4;GTF2B;CHD7;ZBTB21;JADE1;THUMPD1;BZW2;SIPA1L2;NR3C1;AFF4;CHD1;AFF1;EDC3;ICAM1;IRF2BPL;TFG;LRRFIP1;GGT1;JUNB;RPP38;SLC25A46;RBM15;TSC22D1;USP42;CSNK1D;ETV3;GNL3;WDR33;EML4;NCOR2;AFTPH;RALGAPB;AEBP2;CDC42EP4;MAP7D1;PRPF3;GORASP1;NUMB;RAPGEF2;TBC1D25;TERF2IP;SQSTM1;ANKRD17;NUFIP2;EPB41;ANKRD11;DOT1L;SLC1A4;FOXO3;SLC7A1;ZNRF1;LIMA1;ATXN2;G3BP1;TPR;E2F1;PACSIN3;ECT2;RREB1;SLC…
3hr dexamethasone	248/1372	3.55559e-13	5.86178e-12	1.75063	50.1819	LTV1;RB1;MDC1;PI4K2B;TFRC;WIPF1;UXS1;ZMYND8;ICAM2;PPAN;DCAF8;NOC2L;DCAF5;ANTXR2;PWP2;RRP8;ICAM1;RRP9;CHEK1;ARFIP1;SLC12A7;NFRKB;CD3EAP;DDX10;WDR75;CSNK1D;MED4;PRKAB1;GTPBP4;EML4;ARMC1;RFX7;CCDC86;TAGLN2;SRFBP1;ZFPM1;L3MBTL3;FLII;NEDD4L;NOLC1;NMD3;TRMT2A;PIK3R1;PRDM10;DHX30;SGPL1;SNX2;SPAST;INPP5F;DHX36;HIVEP1;TNRC18;SNX5;HEXIM1;EGR1;JUN;KTI12;CGN;PA2G4;MED13L;PPFIBP1;MEX3B;SMTN;PPFIBP2;MPHOSPH10;…
6hr nitrofurazone	132/641	3.18944e-11	4.56128e-10	2.02164	48.8601	ATF1;LTV1;OTUD4;TFRC;ZFAND5;PPAN;EPRS;NOC2L;BZW2;TOMM20;RRP8;IPO5;NARS;KPNA4;KIF21A;PELO;RPP38;PRKCI;SCAF11;PRPF4B;LMO7;CLPX;GTPBP4;CDC40;CDC25B;FTSJ3;NCL;SRSF2;SRFBP1;SRSF6;RAF1;SQSTM1;ZFPM1;ASF1A;ATF4;ANAPC2;ARHGEF26;PSMD14;EPB41;CCDC25;NOP2;GMPS;UBR4;NOLC1;SLC1A4;PIK3R1;HACD3;CDKN2AIP;SLC9A3R1;DHX30;DHX36;DNAJC21;UTP20;TPPP;PUSL1;SLC38A2;MORC2;TBC1D15;ZC3H15;RCC2;KTI12;NUP153;PA2G4;EIF2S1;SRPK…
14d MP	518/3299	1.39421e-14	2.50747e-13	1.52767	48.7386	ITSN2;USP6NL;RB1;ATF2;SLC4A1AP;ARAF;HNRNPU;DCAF8;SMC5;NOC2L;EPRS;RRP8;RRP9;ALKBH5;PRKACA;GTSE1;JUNB;NUP210;DDX10;WDR75;PRKAB1;GTPBP4;CLPX;PARD3;CLNS1A;CLPP;SRFBP1;NUP98;ASF1A;ATF4;NUP205;MTMR2;FLII;COPS7B;NEDD4L;NOLC1;SLAIN2;IQGAP2;LDHB;RNF213;PRDX4;WDR70;PUSL1;ZBTB7A;HEXIM1;CDK17;GSDMD;JUN;PHC1;CADM1;EIF2AK2;IRF2BP2;CGN;PA2G4;XKR8;SLC6A6;PPFIBP2;EIF6;ADI1;TDP1;FAT1;HNRNPD;STRN;HYOU1;CDK12;ARHGAP…
6hr cephalothin	89/394	4.75509e-10	6.06913e-09	2.2577	48.4653	LTV1;USP32;PINX1;PPAN;JMJD1C;ARID4B;ADAR;NOC2L;BZW2;NR3C1;RRP8;RRP9;NARS;XPO4;SIN3A;PPP2R5E;GRB10;PSMD1;RRP12;MAF1;UTP14A;KDM6A;ABCC4;RBM17;BRD1;KLF12;TLE1;HMGCS1;VPS13D;PRMT3;ATP11C;SLC39A14;RAD23B;FTSJ3;NUP93;DNAJC2;POLR1A;DKC1;CCDC86;ASF1A;PPID;ATF4;ZCCHC8;SLBP;ARHGEF26;PSMD14;NOP2;NOLC1;NEDD9;NOL8;DDX21;NOL9;SLC1A4;SLC3A2;SGPL1;MIER3;EMC1;G3BP1;HLTF;HSF1;DNAJC21;EIF4EBP1;IGF2BP3;SMN1;TPPP;CEP…
9hr tunicamycin	163/832	1.00209e-11	1.46849e-10	1.90853	48.3362	USP6NL;LTV1;OTUD4;ATF2;CD83;WIPF1;ZBTB21;PPAN;HNRNPU;RRP8;NARS;PNN;TFG;OSBP;CHEK1;GRB10;SLC39A6;ARFIP1;MAF1;PELO;JUNB;WDR75;PRPF4B;LMO7;TSC1;GAPVD1;THOC5;GTPBP4;RUNX1;ATXN2L;ARMCX3;CCNE2;PARD3;CCDC86;SRSF6;FAM8A1;PHLDB2;ATF4;ANAPC2;FKBP5;CDCA3;GYPC;UBA5;SPATA2;NEDD4L;NOLC1;SLC1A4;NMD3;SLC1A5;CDKN2AIP;HNRNPDL;EIF4EBP2;TPPP;ZBTB7A;SLC38A2;N4BP1;TBC1D15;CDR2;RAB11FIP5;EGR1;JUN;EGR2;JUND;INTS1;RCC2;M…
14d TAA	418/2569	4.91742e-14	8.45939e-13	1.57452	48.2485	ITSN2;USP6NL;PI4K2B;SLC4A1AP;TFRC;DCAF8;SMC5;NOC2L;SMC4;RRP8;RRP9;ALKBH5;LUC7L;PRKACA;GTSE1;MED1;DDX10;WDR75;GTPBP4;CLPX;NUP93;PRKAR1A;CLPP;SRFBP1;ASF1A;SLBP;NUP205;MTMR2;CDCA8;NOLC1;SLAIN2;IQGAP2;LDHB;PRPSAP2;RNF213;CEP76;ZBTB7A;HEXIM1;GSDMD;PRPF38A;PHC1;JUND;NCAPH2;LARP7;CGN;PA2G4;XKR8;MEX3B;LAS1L;ADI1;FAT1;SASS6;STRN;HYOU1;RAD18;PHF20;RCSD1;PHF6;PHF8;MED13;CHAF1A;CSRP1;RIOK2;RRP12;RIOK1;NDC1;T…
24hr ethambutol	107/497	1.71001e-10	2.22041e-09	2.12942	47.8894	MDC1;CD82;PPAN;MKI67;IPO5;ICAM1;TUBB6;CHEK1;NUSAP1;CEP250;NBN;CDK5RAP2;TMPO;TLE3;SMARCC1;TLE1;LIG1;NUP93;ACLY;MELK;CCNE2;TIMELESS;SLBP;BLM;CDCA2;CDCA3;CSTF2;CDCA8;PDS5B;SKA3;NCAPH;ACACA;DSN1;RACGAP1;HLTF;PUSL1;ECT2;CDT1;STIL;NCAPH2;RCC2;PA2G4;SLC6A6;NASP;CDK2;SASS6;CDK1;MPHOSPH10;CDK12;RAD18;EZH2;ARHGAP11A;TOP2A;AHCTF1;FEN1;MCM7;PSIP1;BRCA1;PHF6;DNPH1;PTPRF;CHAF1A;CSRP1;TOPBP1;NDC1;ABCC4;TSC22D1;…
7d TAA	403/2469	9.83901e-14	1.66842e-12	1.57678	47.2242	ITSN2;USP6NL;SLC4A1AP;TFRC;POP1;SMC5;NOC2L;RRP8;RRP9;ALKBH5;LUC7L;MAP1S;DDX10;WDR75;CD3EAP;GTPBP4;CLPX;NUP93;RFX7;ZFYVE19;CLPP;SRFBP1;NUP98;ASF1A;SF1;NUP205;MTMR2;CDCA8;NOLC1;SLAIN2;IQGAP2;PRPSAP2;RNF213;WDR70;CEP76;HEXIM1;GSDMD;JUN;PRPF38A;PHC1;NCAPH2;LRBA;RAB3IP;CGN;PA2G4;VANGL1;MLLT10;SLC6A6;LAS1L;EIF6;ADI1;TDP1;FAT1;SASS6;STRN;PHF20;PHF23;TCF20;ARHGAP5;PHF6;PFAS;PHF8;MED13;CSRP1;RIOK2;RRP12;T…
6hr coumarin	203/1092	4.42305e-12	6.64577e-11	1.79868	47.0251	LTV1;RB1;PANK2;FRMPD4;PANK1;ICAM2;PPAN;SMC6;PNN;CDC23;KIF21A;ARFIP1;PELO;SLC12A7;TMPO;ST6GAL1;CIRBP;MTUS1;WDR75;GTPBP4;ZC3H11A;CCDC86;SRFBP1;ASF1A;ATF4;EPB41;CSTF3;CTR9;MYCBP2;NOLC1;SLAIN2;NMD3;TRMT2A;EPB41L5;SGPL1;RNF213;INPP5F;SCAP;RREB1;HEXIM1;JUN;CADM1;KTI12;CGN;MANF;HNRNPM;SLC6A6;MEX3B;PPFIBP2;STAG2;HNRNPD;MPHOSPH10;HYOU1;TMCC1;FERMT2;AHCTF1;FEN1;GMEB2;PTPRF;PCM1;ZMYM5;RIOK2;RIOK1;RRP12;UTP1…
3hr cephalothin	60/242	8.91635e-09	9.79973e-08	2.53598	47.0054	OTUD4;BCAR3;WDR3;ZFAND5;ARID4B;EDC3;ENC1;NDC1;WDR75;LMO7;PRPF4B;ATP1B1;GTPBP4;GNL3;XRN1;HNRNPH1;NOA1;CDC42EP4;ULK1;RAF1;FKBP5;GTF3C4;USP10;NOLC1;NEDD9;NOL8;TXLNG;DDX21;SLC1A4;RNF4;VCPIP1;BAG4;BCL2L11;DHX36;FNIP1;CEP76;NOP56;EGR1;NOP58;SEC24B;NIFK;INSR;MGA;TXNRD1;IRF2BP2;KTI12;NUP153;PUM1;ARHGAP32;SIMC1;CCDC6;MDM2;MAFK;TMCC1;CIAPIN1;LPIN1;EIF4G3;TRMT61A;TNRC6A;R3HDM2
9hr bromobenzene	136/672	5.63798e-11	7.87328e-10	1.97846	46.6894	ATF1;LTV1;RIF1;ZFAND5;ZBTB21;PPAN;NOC2L;IPO5;NARS;LUC7L;PELO;RPP38;KDM2A;SCAF11;WDR75;THOC5;ATP1B1;CLPX;GTPBP4;ACLY;RBMXL1;CCDC86;SRFBP1;SIK2;RAF1;SQSTM1;ASF1A;ATF4;SLC22A5;EPB41;CSTF3;NOLC1;NMD3;SLC1A4;ACACA;SLC9A3R1;TPR;EIF4EBP1;SCAP;SMN1;CEP76;SLC38A2;MORC2;AKIRIN2;CDT1;JUN;JUND;KTI12;NUP153;CGN;EIF2S1;MANF;MLLT10;NSFL1C;MEX3B;FAT1;MDM2;PLXNB2;MPHOSPH10;UBE2O;HYOU1;MAFK;DHCR7;TMCC1;AHCTF1;CHD9…
24hr cycloheximide	522/3370	1.30072e-13	2.17459e-12	1.49979	44.4998	RB1;RNH1;TFRC;GPATCH2;ARAF;HNRNPU;DCAF8;SMC5;NOC2L;DCAF5;RRP8;RRP9;PPP4R2;LUC7L;PRKACA;JUNB;FNBP4;PRKCI;NUP210;WDR75;CD3EAP;GTPBP4;CLPX;HCFC1;NUP93;PRKAR1A;PARD3;CLNS1A;CLPP;SRFBP1;ASF1A;ATF4;SF1;ZBTB8A;MTMR2;CDCA2;CDCA3;FLII;NOLC1;SLAIN2;NCAPH;RIC8A;EPB41L5;PRKAR2A;NUP88;PSMF1;HEXIM1;CDK17;GSDMD;JUN;PRPF38A;PHC1;CADM1;NCAPH2;LRBA;EIF2AK2;UPF3B;CGN;PA2G4;PRRC2A;XKR8;SLC6A6;PPFIBP2;LAS1L;EIF6;ADI1…
6hr butylated hydroxyanisole	112/538	5.25391e-10	6.52255e-09	2.0409	43.6077	LTV1;OTUD4;ZFAND5;PPAN;ZBTB20;NOC2L;BZW2;RRP8;IPO5;NARS;SESN1;SLC39A6;KPNA4;PELO;RPP38;SCAF11;CD3EAP;DDX10;WDR75;THOC5;ATP1B1;GTPBP4;FTSJ3;ACLY;NCL;CCDC86;SRFBP1;RAF1;SQSTM1;ASF1A;EPB41;CSTF3;NOP2;GMPS;UBR4;NOLC1;SLC1A4;STK4;DHX30;G3BP1;UTP20;CEP76;SLC38A2;JUN;RCC2;KTI12;NUP153;SYNJ2;EIF2S1;TDRD3;MEX3B;FUBP1;FAT1;MDM2;UBE2O;MAFK;TMCC1;BCAR3;HBS1L;PTPRS;WDR3;PHF6;PTPRF;NOB1;PPP2R5E;ENC1;RRP12;SPTA…
3hr ethionamide	164/863	1.02797e-10	1.3866e-09	1.83543	42.2117	LTV1;RIF1;FRMPD4;WIPF1;IRS1;ZBTB21;PPAN;RRP8;EDC3;NARS;DOCK10;RPS6KA3;CDC23;SESN1;GRB10;ENPP1;LUC7L;PELO;SLC12A7;JUNB;RPP38;PNISR;TLE1;NUP210;CIRBP;CD3EAP;WDR75;CSNK1D;LMO7;ATP1B1;CLPX;GTPBP4;EML4;RFX7;SUB1;MAP7D1;CCDC86;SRFBP1;ATF4;FKBP5;PFKFB3;MYCBP2;NOLC1;SLC1A4;NMD3;TRMT2A;FOXO3;PRDM10;CDKN2AIP;PHF21A;VCPIP1;RNF213;HNRNPDL;EIF4EBP1;HIVEP1;SMN1;TPPP;SLC38A2;NADK;SAC3D1;ZKSCAN1;HEXIM1;VASP;RAP1…
24hr isoniazid	339/2052	2.98747e-12	4.66596e-11	1.58339	42.0177	LTV1;RB1;SLC23A2;TFRC;WIPF1;PPAN;HNRNPU;DCAF8;NOC2L;EPRS;MKI67;PWP2;SMC4;RRP8;RRP9;GOLGA5;PPP4R2;ARL6IP4;ARFIP1;KIF21A;PRKACA;TMPO;SRRM2;SAP30BP;PRKCI;ST6GAL1;METTL3;CIRBP;MTUS1;WDR75;CD3EAP;GTPBP4;SND1;EML4;NISCH;RFX7;SUB1;CLPP;SIK3;CCDC86;SRFBP1;HECA;ULK1;ASF1A;ATF4;SLC22A5;MTMR3;CDCA3;FLII;CDCA8;NEDD4L;NOLC1;NMD3;TRMT2A;CDKN2AIP;MTDH;FXR1;DHX30;SGPL1;RNF213;RACGAP1;HLTF;PCBP2;HIVEP1;RAB11FIP5;…
24hr sulpiride	43/164	2.07863e-07	1.91266e-06	2.72286	41.895	ARHGAP11A;TOP2A;MDC1;FEN1;CDCA2;CDCA3;CDCA8;TTK;MKI67;TYMS;SMC4;DNPH1;RTN4;PNN;TUBB6;RACGAP1;NUSAP1;ECT2;HNRNPA1;BUB1;SPTBN1;MAP4K4;CENPT;SPAG9;USP42;OSBPL3;MGA;KIF23;KIF22;ARID1A;SHCBP1;CDC25B;ETV6;ASPM;CENPF;RBL1;TDP1;CDK1;SASS6;TACC3;HYOU1;SPC24;EZH2
6hr cimetidine	16/46	3.55785e-05	0.000245533	4.05973	41.587	KLF12;NOP58;TXNRD1;PPAN;SLC1A4;PIK3R1;THUMPD1;THOC5;PRDM10;SLC7A1;GTPBP4;EDC3;TOPBP1;UBASH3A;TRMT61A;RPP38
24hr ketoconazole	56/230	5.39868e-08	5.43071e-07	2.47252	41.3765	TOP2A;ARHGAP11A;BCAR3;MDC1;CHD9;HNRNPU;PSIP1;MKI67;SMC4;TUBB6;NUSAP1;CD38;CEP170;CCNL2;RBM5;BRD3;NDC1;PNISR;KIF23;KIF22;ASPM;MELK;RBL1;ESPL1;INCENP;MCM4;MCM6;CDCA2;CDCA3;UHRF1;CDCA8;TTK;NLK;SKA3;TYMS;NCAPH;RACGAP1;PABPN1;MKNK2;SCAP;ECT2;BUB1;CENPT;EGR1;STIL;SPAG5;ATAD2;SHCBP1;CENPF;TACC3;CDK1;NCAPD2;LPIN1;SPC24;EZH2;TNRC6B
3hr phenylanthranilic acid	73/322	1.4578e-08	1.58753e-07	2.25951	40.77	ITSN2;RB1;AHCTF1;ATP8A1;CHD9;HNRNPU;ZBTB20;ATP2A2;ARID4B;MCM10;EPRS;ARHGAP5;NR3C1;PNN;RPS6KA3;NIPBL;HERC1;PPP2R5E;SESN1;ENC1;MYO18A;CCNL2;LRRFIP1;MAF1;JUNB;RBM5;SRRM2;VPS13B;PRPF40A;LMO7;PRPF4B;BET1L;NISCH;ACLY;LUC7L3;TERF2IP;DSG2;ZFPM1;KANK1;ZBTB8A;HDAC2;AHNAK;ARHGEF26;EPB41;MYCBP2;UBR1;ZBTB44;PRDM10;ATXN2;ZNRF2;RNF213;PDLIM2;PABPN1;SPTBN1;JUN;HNRNPA3;GCH1;PRRC2C;PUM1;SMARCA2;SMARCA4;PTPRB;SON;S…
24hr bucetin	208/1158	6.18117e-11	8.53145e-10	1.72242	40.4888	LTV1;RB1;PI4K2B;WIPF1;PPAN;DCAF8;NOC2L;MKI67;RRP8;PSMD2;TRIM24;PSMD1;CCNL2;PRKACA;PELO;WDR75;GTPBP4;NUP93;RFX7;SUB1;PARD3;SIK3;CCDC86;ASF1A;ATF4;CDCA2;SLC22A5;CDCA3;EPB41;FLII;CSTF3;NOLC1;NMD3;SKA3;DHX30;SGPL1;RACGAP1;HLTF;SSR1;CEP76;STAT5B;NCAPH2;RCC2;KTI12;PA2G4;SRPK1;NET1;SLC6A6;SMTN;PPFIBP2;WNK1;MPHOSPH10;EZH2;FERMT3;TOP2A;AHCTF1;AATF;PHF6;PTPRF;CSRP1;PCF11;SH3BGRL3;RRP12;UTP14A;CCT3;TSC22D1;…
24hr sulindac	388/2419	4.03648e-12	6.14269e-11	1.53578	40.2921	RB1;ATF2;MDC1;FRMPD4;UXS1;DCAF8;NOC2L;EPRS;RRP8;RRP9;ALCAM;TFG;PPP4R2;UBASH3A;PRKACA;JUNB;NUP210;GTPBP4;CLPX;NUP93;RFX7;PI4K2A;ATF4;SF1;CDCA2;FLII;NOLC1;SLAIN2;RNF213;PRKAR2A;SSR1;RREB1;HEXIM1;CDK17;GSDMD;JUN;PRPF38A;NCAPH2;UPF3B;CGN;PA2G4;SLC6A6;PPFIBP2;EIF6;ADI1;HYOU1;CDK12;DENND1B;MOCS2;PHF23;OSBPL11;CLINT1;IKBKB;CSRP1;RRP12;NELFA;RIOK1;JAK3;EMD;LRRC47;NDC1;BRD1;MIOS;NSUN2;BAZ1A;SLC39A14;DDB2;…
7d DEN	433/2759	4.58903e-12	6.80898e-11	1.50307	39.2411	ITSN2;RB1;MDC1;WIPF1;DCAF8;SMC5;EPRS;SMC4;RRP9;ELK4;ALKBH5;GTSE1;JUNB;DAXX;PRKCD;SCRIB;GTPBP4;SND1;NUP93;EML4;ZFYVE16;BIN2;PRKAR1A;PARD3;SRFBP1;NUP205;MTMR2;CDCA2;CDCA3;FLII;CDCA8;NOLC1;SLAIN2;IQGAP2;HACD3;NCAPH;RNF213;EPB41L2;JUN;PRPF38A;CADM1;UPF3B;CGN;XKR8;SLC6A6;PPFIBP2;FAT1;HYOU1;RAD18;EZH2;FERMT3;ARHGAP9;PHF20;DENND1A;OSBPL11;RCSD1;CHAF1A;SH3BGRL3;RIOK2;RRP12;NDC1;ATPIF1;DDB2;APBB1IP;RNF169…
6hr methylene dianiline	227/1293	7.26264e-11	9.90891e-10	1.67859	39.1878	LTV1;RB1;TRIO;TFRC;FRMPD4;PANK1;ZMYND8;PPAN;NOC2L;EPRS;CDC23;RPS6KA5;CHEK1;PSMD1;LUC7L;KIF21A;SLC12A7;JUNB;SETMAR;WDR75;GTPBP4;NUP93;RFX7;PDE12;CCDC86;UHRF1BP1;CBLL1;ZFPM1;ASF1A;ATF4;L3MBTL3;GYPC;CTR9;MYCBP2;NOLC1;TWF1;PRDM10;EPB41L5;DHX30;LDHB;LARP1;WDR70;INPP5F;PRKAR2A;PCBP2;TNRC18;CEP76;RREB1;RAB11FIP5;HEXIM1;ZRANB3;EGR1;JUN;EGR2;XRCC6;CADM1;KTI12;CGN;PA2G4;SMARCA2;NET1;HNRNPM;SLC6A6;MEX3B;PPF…
24hr imipramine	66/288	4.57912e-08	4.68571e-07	2.28776	38.6612	TOP2A;ARHGAP11A;MKI67;SMC4;LMNB1;TUBB6;CSRP1;CHEK1;NUSAP1;CCNL2;MDP1;RPP38;RBM5;NDC1;PNISR;KIF23;KIF22;ETV6;ACLY;ASPM;ILF3;MELK;RBL1;CCNE2;ESPL1;HNRNPH1;SUB1;SRSF2;SNRPA1;MCM6;BLVRA;NUP205;CDCA2;CDCA3;CDCA8;TTK;TYMS;NCAPH;ACACA;CUX2;RACGAP1;HNRNPDL;PABPN1;CCT8;ECT2;HNRNPA1;MYH10;BUB1;EIF4B;MAP4K4;HNRNPA3;SPAG5;ATAD2;SHCBP1;VANGL1;HNRNPM;SLC6A6;CENPF;HNRNPA2B1;SASS6;TACC3;CDK1;NCAPD2;PLXNB1;SPC24;…
24hr thioacetamide	363/2276	4.95674e-11	7.00435e-10	1.51746	36.0057	LTV1;RB1;SLC23A2;NUP107;TFRC;PANK1;PPAN;ARAF;DCAF8;THUMPD1;NOC2L;ANTXR2;PWP2;RRP8;ICAM1;RRP9;DCAF6;PNN;RPS6KA3;RPL18A;PIEZO1;LUC7L;ARL6IP4;UBASH3A;CCNL2;PRKACA;GTSE1;PELO;JUNB;AGFG1;PRKCI;DAXX;MAP1S;SCAF11;CIRBP;GTPBP4;NUP93;PPA2;BIN2;SIK3;CCDC86;SRFBP1;TAGLN2;PFN1;CBLL1;ATF4;SLBP;IGSF8;CSTF3;FLII;MYCBP2;TWF2;NOLC1;SLAIN2;PIK3R1;EPB41L5;LDHB;EPB41L2;N4BP2;N4BP1;CDR2;HEXIM1;VASP;CDK17;EGR1;CDT1;JU…
24hr nitrofurantoin	75/346	6.79924e-08	6.67e-07	2.13215	35.1887	TOP2A;FEN1;MCM7;ZFAND5;PSIP1;MKI67;SMC4;PTPRF;LMNB1;RPS6KA5;CHAF1A;CSRP1;CHEK1;ENC1;NUSAP1;NBN;TOPBP1;SUN2;TSC22D1;KIF22;LARP4B;ACLY;RBL1;CCNE2;TIMELESS;MCM3;MCM4;DNAJC9;MCM6;DTL;SLBP;NUP205;BLM;DNMT1;HDAC2;CDCA2;SLC22A5;CDCA3;EPB41;UHRF1;CSTF3;CSTF2;TTK;LIN9;NLK;HSPA14;TYMS;MLLT3;NCAPH;ACACA;PDLIM1;LIMA1;SLC9A3R1;DSN1;RACGAP1;IGF2BP3;ECT2;HNRNPA1;BUB1;CDT1;PRPF38A;CBX5;ALYREF;ATAD2;CGN;SHCBP1;PO…
3hr ethionine	103/514	2.13244e-08	2.26001e-07	1.93924	34.2535	PANK2;POP1;SMC6;MKI67;IPO5;NARS;ALCAM;AKT2;OSBP;CHEK1;PAPOLA;TOM1;NUSAP1;NBN;RPP38;PNISR;USP8;PRPF4B;THOC5;ZC3H11A;MAP7D1;HECA;SRSF6;RAF1;SQSTM1;IFNAR1;GYPC;UBA5;CTR9;UBR2;CDKN2AIP;RTN4;EPB41L5;SGPL1;RNF213;INPP5F;HLTF;MORC2;ZKSCAN1;HEXIM1;IVNS1ABP;EGR1;JUN;ANKRD27;RAB3IP;CGN;FAT1;CDK12;FERMT2;EIF4G2;PHF3;TOP2A;TRAM1;KDM5C;ZC3H4;MCM10;ADAR;OSBPL11;PHF6;LASP1;MED13;AKAP11;ENC1;NUP62;TNKS1BP1;RBM5;…
4d bucetin	143/766	5.69445e-09	6.43744e-08	1.78639	33.9124	ITSN2;PI4K2B;WIPF1;UXS1;ZMYND8;ZBTB20;UBE3A;SMC6;MKI67;ETS1;EDC3;YY1;DOCK10;STK10;ALCAM;AKT2;CHEK1;ENPP1;MAF1;PRKAB2;KDM2B;SCAF11;TMOD3;SYTL1;ZCRB1;GAPVD1;CDC25B;EML4;STIM1;XRN1;TMX1;PARD3;KAT6A;PKP4;HECA;ZFPM1;PPIA;ANAPC2;TMEM87B;CDCA3;GYPC;PSMD14;FLII;MYCBP2;PSEN1;CORO1A;CDKN2AIP;RTN4;MTDH;FXR1;VCPIP1;LARP1;GRK6;SAFB2;LPXN;ECT2;ZC3H13;ZBTB7A;BPTF;EIF2B5;SRPK2;CBX5;CPSF6;MSN;PUM2;SMARCA4;SLC6A6;…
24hr enalapril	23/79	2.21378e-05	0.000161212	3.13121	33.561	TOP2A;DIDO1;CDCA3;UBA5;ARID4A;MKI67;TOB2;CHD1;SHCBP1;ASPM;LDHB;RBL1;RACGAP1;SESN1;TPR;NUSAP1;CDK1;MCM6;UTRN;ECT2;LPIN1;BUB1;EZH2
9hr LPS	456/2996	1.13839e-10	1.51828e-09	1.44684	33.1271	NUP107;RNH1;FRMPD4;WIPF1;HNRNPU;DCAF8;NOC2L;RRP8;RRP9;DCAF6;GLE1;ALCAM;LUC7L;PRKACA;GTSE1;JUNB;DAXX;NUP210;CD3EAP;PRKCA;RFX1;MED4;RC3H2;GTPBP4;SND1;BCR;EML4;PRKAR1B;PRKAR1A;PARD3;SRFBP1;PI4K2A;ASF1A;ZBTB8A;PRKDC;FLII;NOLC1;SLAIN2;IQGAP2;EPB41L5;LDHB;RNF213;ZBTB7A;HEXIM1;CDK17;JUN;PRPF38A;JUND;CADM1;SETD1B;LRBA;EIF2AK2;UPF3B;PRRC2A;PPFIBP2;EIF6;ADI1;CDK12;OGFR;MOCS2;PHF23;TCF20;OSBPL11;RCSD1;PHF8;…
24hr phenobarbital	207/1199	2.29909e-09	2.64954e-08	1.63667	32.5546	LTV1;RB1;TFRC;PPAN;GPATCH2;NOC2L;SMC4;RRP8;DCAF6;RPS6KA3;CDC23;HERC2;PPP4R2;CHEK1;PSMD1;PRKACA;PELO;NFRKB;CIRBP;WDR75;GTPBP4;EML4;NUP93;PPA2;SUB1;SIK3;CCDC86;SRFBP1;SIK2;ASF1A;SLC22A5;GYPC;EPB41;FLII;CTR9;NOLC1;PIK3R1;ZBTB5;EPB41L5;SGPL1;SSR1;CEP76;GSDMD;STAT5B;CDT1;JUN;CADM1;KTI12;CGN;PA2G4;HNRNPM;SLC6A6;HYOU1;RCOR1;RAD18;TOP2A;MRPS16;PTPRK;PTPRF;MED13;CSRP1;ENC1;SH3BGRL3;RRP12;UTP14A;PARP1;TSC2…
24hr chlorpheniramine	44/182	1.70177e-06	1.46377e-05	2.44166	32.4346	ARHGAP11A;TOP2A;AHCTF1;CDCA2;CDCA3;EPB41;FAM13A;HNRNPU;CDCA8;TTK;MKI67;SMC4;NCAPH;TUBB6;RACGAP1;CSRP1;PABPN1;NUSAP1;CCNL2;ECT2;HNRNPA1;BUB1;RBM5;PNISR;SPAG5;HUWE1;KIF23;KIF22;SHCBP1;ETV6;WDR33;VANGL1;SLC6A6;ASPM;CENPF;RBL1;CCNE2;HNRNPA2B1;CDK1;TACC3;NCAPD2;MCM6;SPC24;R3HDM2
6hr ajmaline	73/342	1.92539e-07	1.7855e-06	2.08911	32.3038	DENND1B;DOCK5;TRIO;DENND1A;FAF1;DOCK7;ARID4A;ZBTB20;TNFAIP3;ADARB1;PTPRK;PTPRF;GPHN;SYNE2;SYNE1;RPTOR;SENP7;SIPA1L1;ABCC4;BCAS3;KLF12;RALGAPA1;NSMCE2;VPS13B;PRKCA;ATP1B1;ARID1B;SND1;CDC25B;PARD3;TIMELESS;PKP4;EVL;GLCCI1;HDAC4;NBAS;EPB41;PRKDC;STAU2;MYCBP2;NEDD9;PDS5B;LPP;ACACA;SGPL1;ABLIM1;RNF213;WDR70;CUX1;HNRNPDL;STXBP5;APBB2;MBP;TPPP;HNRNPA1;ATG7;FNIP2;CDR2;CLASP1;SRPK2;SVIL;CADM1;XRCC4;LRBA;F…
6hr phenacetin	237/1408	1.58396e-09	1.84329e-08	1.59286	32.2768	LTV1;RB1;TFRC;WIPF1;EHMT2;ZMYND8;ICAM2;PPAN;GPATCH2;HNRNPU;SMC6;ANTXR2;AKT2;KIF21A;UBASH3A;SLC12A7;NFRKB;TMPO;FNBP4;CIRBP;GTPBP4;SRRM1;EML4;ARMC1;INPP4A;ZC3H11A;PARD3;CCDC86;SRFBP1;PRR12;ZFPM1;ASF1A;SLC22A5;GYPC;EPB41;FLII;NOLC1;SLAIN2;NMD3;NLK;PRDM10;FXR1;EPB41L5;DHX30;SGPL1;WDR70;DHX36;HLTF;HIVEP1;SCAP;HEXIM1;VASP;EGR1;XRCC6;PRPF38A;ZRANB2;IQSEC1;NFATC2;KTI12;CGN;SMARCA2;PUM2;VANGL1;HNRNPM;POLA…
24hr phenylanthranilic acid	242/1443	1.47901e-09	1.7382e-08	1.58674	32.2615	RB1;MDC1;SLC23A2;PANK2;TFRC;UXS1;HNRNPU;NOC2L;MKI67;SMC4;RRP8;CDC23;HERC1;CHEK1;TRIM24;ARL6IP4;PELO;JUNB;EIF2A;TMPO;WDR75;EML4;NUP93;DEPDC1B;SIK3;CBLL1;ASF1A;ATF4;SLBP;POM121;SLC22A5;CDCA3;MYCBP2;CSTF2;CDCA8;VPS26B;SKA3;NCAPH;FXR1;EPB41L5;DSN1;RACGAP1;HLTF;CEP76;HEXIM1;CDT1;JUN;ACD;PRPF38A;XRCC4;XRCC5;NCAPH2;RCC2;IRF2BP2;PRRC2C;KTI12;PA2G4;SMARCA2;NET1;POLA1;SLC6A6;SASS6;RAD18;EZH2;TOP2A;MOCS2;PT…
9hr coumarin	180/1026	8.2074e-09	9.19074e-08	1.6623	30.9491	LTV1;OTUD4;ATF2;PANK1;ZBTB21;PPAN;HDLBP;HNRNPU;NOC2L;RRP8;IPO5;NARS;PNN;TFG;OSBP;CDC27;CHEK1;TRIM24;GRB10;SLC39A6;KPNA4;KIF21A;ARFIP1;PELO;ST6GAL1;TLE1;COG3;METTL3;ATP11C;WDR75;LMO7;THOC5;PDIA6;ARMCX3;TXLNA;DKC1;NCL;CCDC86;PKP4;SQSTM1;ASF1A;PI4K2A;ATF4;ZBTB8A;ARHGEF26;PSMD14;SHC1;EPB41;UBA5;CCDC25;NOP2;NOLC1;SLC1A4;SLAIN2;TRMT2A;GIGYF2;ACACA;SLC9A3R1;HNRNPDL;PDCD11;CEP76;MDN1;TBC1D15;CDR2;EGR1;PR…
14d DEN	413/2698	5.27519e-10	6.52255e-09	1.44802	30.9339	RNH1;WIPF1;UXS1;HNRNPU;DCAF8;ADARB1;SMC6;NOC2L;EPRS;LIPE;ALKBH5;GTSE1;JUNB;MED1;DAXX;WDR75;SCRIB;MED4;SND1;ZFYVE16;BIN2;PARD3;ZFYVE19;CLPP;SRFBP1;PRR12;NUP205;MTMR2;CDCA3;NEDD4L;IQGAP2;HACD3;NCAPH;NCSTN;EPB41L2;NUP88;CEP76;HEXIM1;CDK17;JUN;PHC2;JUND;CADM1;LRBA;RAB3IP;NFATC2;CGN;PRRC2B;PRRC2A;XKR8;SLC6A6;LAS1L;EIF6;ADI1;FAT1;EZH2;FERMT3;ARHGAP9;MOCS2;PHF20;PHF23;CLTC;OSBPL11;MED13;SH3BGRL3;RRP12;T…
24hr benzbromarone	177/1006	8.86985e-09	9.79973e-08	1.66748	30.9161	ERCC6L;WIPF1;PANK1;NR3C1;MKI67;SMC4;BZW1;TOMM20;IPO5;TUBB6;ALCAM;CHEK1;TOM1;NUSAP1;PSMD1;KIF21A;NBN;GTSE1;JUNB;TMPO;CDK5RAP2;PNISR;ST6GAL1;NUP210;LIG1;PRKAB1;FTSJ3;NUP93;ACLY;DEPDC1B;MELK;CCNE2;RFX7;DKC1;MAP7D1;NCL;SIK3;TIMELESS;PRR12;ASF1A;FKBP5;BLM;L3MBTL3;NUP205;CDCA2;SLC22A5;CDCA3;ARHGEF26;PSMD14;CDCA8;NOLC1;SKA3;CORO1A;NCAPH;ARHGAP12;DSN1;RACGAP1;RAD21;ECT2;CEP76;MYH10;GSDMD;CDT1;STIL;CBX5;N…
24hr naphthyl isothiocyanate	351/2239	9.14352e-10	1.10748e-08	1.48007	30.8043	LTV1;RB1;SLC23A2;FRMPD4;WIPF1;PANK1;ZMYND8;ICAM2;PPAN;DCAF8;SMC6;NOC2L;EPRS;MKI67;ANTXR2;SMC4;RRP8;RRP9;TFG;PPP4R2;CSPP1;CHEK1;ARFIP1;PRKACA;PRKACB;PELO;SLC12A7;JUNB;TMPO;COG3;MTUS1;WDR75;GTPBP4;RUNX1;EML4;NISCH;INPP4A;RFX7;SUB1;SIK3;CCDC86;HECA;SIK2;PI4K2A;ATF4;TMEM87B;CDCA2;CDCA3;PRKDC;MYCBP2;CTR9;CDCA8;NOLC1;TWF1;SLAIN2;NMD3;ZBTB5;NLK;CDKN2AIP;NCAPH;RIC8A;EPB41L5;SGPL1;RNF213;RACGAP1;PDCD11;PR…
7d TRZ	45/190	2.36877e-06	2.02283e-05	2.37669	30.7856	WIPF1;STAU2;ZBTB20;TNFAIP3;ANTXR2;RNF4;TOB2;PTPRF;SYNE2;IRF2BPL;SYNE1;PNN;SLC9A3R1;SENP7;NT5E;ZNRF2;LARP1;UBN1;REV3L;EIF4EBP2;CCNL2;BPTF;CLASP2;NKTR;USP8;PBRM1;JUND;NCOA5;WTAP;PDPK1;PRRC2C;SAMD4B;LMO7;UBE4B;EML4;BCL9;SLC7A6OS;NFIA;ZC3H11A;ADGRL1;TNIK;CDK12;EIF4G3;CDS2;MAP3K12
24hr methimazole	121/642	5.01368e-08	5.08653e-07	1.80022	30.259	RB1;MDC1;NUP107;TFRC;NOC2L;NR3C1;SMC4;IPO5;RPL18A;CHEK1;KIF21A;NUP210;NUP93;ACLY;CCNE2;NCL;TIMELESS;ASF1A;SLBP;NUP205;BLM;DNMT1;EPB41;NOP2;NOLC1;SLC1A4;NCAPH;ACACA;SLC9A3R1;SGPL1;HLTF;CDT1;JUN;XRCC6;CBX5;NCAPH2;RCC2;IRF2BP2;FOXN3;SMARCA2;SLC6A6;POLA1;PTPRB;LAS1L;CDK2;DHCR7;C2CD2L;CDS2;ARHGAP11A;TOP2A;FEN1;UBXN1;MCM7;PSIP1;AATF;PFAS;PHF6;DNPH1;YBX3;PTPRF;PHF8;CHAF1A;MED13;CSRP1;XPO4;RRP12;TOPBP1;R…
6hr ticlopidine	99/504	1.10366e-07	1.05649e-06	1.88881	30.2577	ATF1;RB1;LTV1;SLC23A2;ZFAND5;PPAN;UBE3A;EPRS;NOC2L;BZW2;TOMM20;NARS;KIF21A;NBN;PRKACA;JUNB;SLC25A46;PNISR;RALGAPA1;PRPF4B;UBE4B;GTF2F1;THOC5;ATP1B1;GTPBP4;FTSJ3;ARMC1;TOM1L1;NCL;AKAP9;SIK2;CBLL1;ZFPM1;ASF1A;ANKRD17;SLC22A5;PSMD14;EPB41;GMPS;MTDH;TPR;DNAJC21;SCAP;CEP76;PDZD8;TBC1D15;SMARCA5;CGN;EIF2S1;MDM2;DHCR7;RBM25;PHF6;PTPRF;LASP1;AKAP11;NOB1;XPO4;RB1CC1;ANXA6;SH3BGRL3;RIOK1;RRP12;LRRFIP1;DNM1…
3d CHL	28/105	1.85999e-05	0.000137988	2.775	30.2262	ARHGAP11A;TOP2A;CDCA2;TFRC;CDCA3;RNF8;CDCA8;MCM10;TTK;MKI67;SMC4;EPB41L5;TUBB6;RACGAP1;ZMYM5;NUSAP1;ECT2;BUB1;KIF22;SHCBP1;ASPM;CENPF;ESPL1;AKAP9;CDK1;TACC3;TRMT61A;SPC24
28d PMZ	167/944	1.61445e-08	1.74214e-07	1.67597	30.0698	SLC23A2;PI4K2B;TFRC;JADE1;ZBTB20;HNRNPU;IL1RAP;THUMPD1;NR3C1;EPRS;DOCK10;HERC1;RPL18A;POGZ;SMARCAD1;CCNL2;GGT1;TLE3;TLE1;SCAF11;CIRBP;LARP4B;GTPBP4;EML4;TXLNA;RFX7;ZC3H11A;PARD3;KAT6A;AKAP9;SIK2;SNRNP200;SQSTM1;ASF1A;IFNAR1;ARHGEF26;PSMD14;FLII;UBR4;NEDD4L;NLK;STK4;ACACA;RTN4;MTDH;EPB41L5;SLC9A3R1;ATXN2;SGPL1;LARP1;SPAST;DHX36;TPR;EIF4EBP1;EIF4EBP2;RREB1;NADK;SEC31A;SRPK2;EGR1;OSBPL8;ZRANB2;HSPA4…
3d EME	29/110	1.68515e-05	0.0001266	2.73274	30.0357	SLC23A2;SLBP;CCNT2;FAM13A;HNRNPU;FOXO3;LMNB1;PABPN1;CCNL2;HNRNPA1;RBM5;PNISR;TLE3;EGR1;TLE1;PDPK1;SPICE1;PLEKHA5;LARP4B;THOC5;SLC6A6;RNF169;SIMC1;TIMELESS;CCDC6;LPIN1;SPC24;FKBP5;CDS2
3hr carboplatin	43/181	3.61269e-06	2.99879e-05	2.38512	29.8881	RBM27;OTUD5;SMC5;GIGYF2;EDC3;BCLAF1;SLK;BCL2L11;SESN1;EMC1;OSBP;ENC1;MKNK2;PAPOLA;RIPK1;IGF2BP3;DNM1L;SLC38A2;SPTBN1;ZKSCAN1;TLE4;PNISR;EGR1;GIT2;JUN;HNRNPA3;STAT1;IRF2BP2;CSNK1D;GATAD2A;PER1;NCOR1;CDC42EP4;SIMC1;STK17B;TAOK1;AKAP9;WAC;HECA;ULK1;PKN2;LPIN1;IFNAR1
7d LS	29/111	2.02985e-05	0.00014873	2.69926	29.1654	ARHGAP11A;TOP2A;KANK1;PRKAA1;CDCA3;TNFAIP3;MKI67;TYMS;NCAPH;SYNE2;EPB41L5;NUSAP1;ECT2;SPTAN1;STIL;RFC1;KIF23;KIF22;CENPF;MELK;RBL1;ESPL1;STK17B;CDK1;MDM2;TACC3;PLXNB1;DTL;SPC24
6hr thioridazine	315/1992	3.11089e-09	3.5506e-08	1.48835	29.1543	LTV1;TRIO;TFRC;WIPF1;PANK1;MAML1;SMC5;ADARB1;MKI67;ANTXR2;SMC4;GPATCH8;ELK4;GLE1;GOLGA4;CDC23;GOLGA5;KIF21A;CCNL2;PRKACB;AGFG1;FNBP4;PRKAB2;CIRBP;WDR75;CSNK1D;AP1AR;SRRM1;EML4;INPP4A;TIAM1;XRN1;RFX7;PDE12;PARD3;CLNS1A;AKAP9;SIK2;PRR12;TMEM87A;ZBTB8A;TBC1D9B;SLC22A5;FLII;AGAP2;NOLC1;SLAIN2;VPS26B;CDKN2AIP;MTDH;FXR1;EPB41L5;FAM171A2;CHTF8;RACGAP1;MIER3;PRKAR2A;MICAL1;ARSK;DHX36;SSR1;CEP76;SPTBN1;EG…
6hr chlormezanone	176/1013	2.48246e-08	2.60768e-07	1.64067	28.7305	ITSN2;LTV1;RB1;TFRC;GPATCH2;SMC6;NR3C1;TOMM20;NARS;DOCK10;CDC23;GOLGA5;PPP4R2;CHEK1;PPFIA1;PAPOLA;KIF21A;ARFIP1;CCNL2;SLC12A7;FNBP4;MORC3;TLE2;TLE1;CIRBP;LMO7;GTF2F1;TEX2;THOC5;ATP1B1;GTPBP4;FTSJ3;EML4;ARMC1;ACLY;RFX7;ZC3H11A;MADD;SRSF2;CCDC86;PKP4;NUP98;SIK2;FAM8A1;ZFPM1;ASF1A;FKBP5;PFKFB3;GYPC;SHC1;EPB41;FLII;NOP2;GMPS;NOLC1;SLC1A4;SLAIN2;CORO1A;PRDM10;EPB41L5;VCPIP1;HNRNPDL;PRKAR2A;STK38;G3BP2…
24hr furosemide	72/347	7.23542e-07	6.31503e-06	2.01395	28.4755	TOP2A;ARHGAP11A;FEN1;MCM7;PSIP1;MKI67;SMC4;LMNB2;LMNB1;TUBB6;RPS6KA5;CHAF1A;NUSAP1;TOPBP1;GTSE1;NDC1;KIF23;KIF22;CDC25B;ACLY;ASPM;MELK;RBL1;CCNE2;ESPL1;MYADM;TIMELESS;MCM4;MCM6;TKT;ANAPC2;NUP205;BLM;CDCA2;SLC22A5;CDCA3;UHRF1;CDCA8;NEDD9;TTK;SKA3;TYMS;NCAPH;ACACA;DSN1;RACGAP1;PABPN1;HLTF;E2F1;ECT2;MYH10;BUB1;MAP4K4;CDT1;PRNP;STIL;CPSF6;SPAG5;ATAD2;SHCBP1;POLA1;MEX3B;POLA2;CENPF;WEE1;STK17B;SASS6;T…
3hr theophylline	121/657	1.84769e-07	1.72694e-06	1.74831	27.1061	RB1;CD83;ZMYND8;PPAN;TOMM20;EDC3;CDC23;KIF21A;UBASH3A;JUNB;SLC12A7;MAP3K4;TMPO;TLE1;SPICE1;CSNK1D;LMO7;THOC5;ATP1B1;GTPBP4;EML4;TOM1L1;CCDC86;ADNP;PHLDB2;ANAPC2;FKBP5;PFKFB3;CTR9;NOLC1;SLC1A4;FOXO3;PRDM10;PHF21A;LDHB;BAG4;SGPL1;BCL2L11;HNRNPDL;INPP5F;G3BP1;TPPP;SLC38A2;ZKSCAN1;TBC1D15;RAB11FIP5;IVNS1ABP;EGR1;HPS4;MICAL3;IRF2BP2;CGN;SMARCA2;SLC6A6;MEX3B;POLA2;PPFIBP2;FUBP1;FAT1;HNRNPD;MAFK;BCAR3;U…
3d NFT	15/49	0.000315222	0.00170077	3.35602	27.0571	ANKRD17;ABCC4;TRAM1;CIRBP;RAD23A;SCAF1;SHCBP1;CDC25B;TLK1;EIF4EBP2;UTP20;HDGF;QRICH1;BUB1;TRMT61A
3d PEN	27/104	4.35673e-05	0.000293832	2.67473	26.8575	TOP2A;CDCA2;CDCA3;TTK;MKI67;MLLT3;RACGAP1;PABPN1;NUSAP1;MBP;ECT2;MDP1;BUB1;SPAG5;ODF2;KIF23;KIF22;SHCBP1;ASPM;RBL1;HNRNPA2B1;CDK1;TACC3;NCAPD2;PRR12;SPC24;R3HDM2
3hr 3-methylcholanthrene	108/577	3.73529e-07	3.33367e-06	1.77991	26.3432	RB1;PPAN;NR3C1;EDC3;DOCK11;RPS6KA5;SESN1;MAF1;JUNB;RPP38;PRKCI;TLE2;TLE1;PRKCD;MTUS1;ATP11B;LMO7;UBE4B;MED4;EML4;RFX7;SIK3;SIK2;FAM8A1;PHLDB2;ATF4;ANAPC2;NOTCH2;L3MBTL3;PXK;ARHGEF26;ANKRD11;SLC1A4;VCPIP1;ATXN2;SGPL1;BCL2L11;INPP5F;STK38;RIPK1;ZC3H13;SLC38A2;UVRAG;EGR1;STAT5B;JUN;RAB3IP;NUP153;CGN;FOXN3;CLK3;PUM2;XKR8;MAFK;TMCC1;C2CD2L;BCAR3;DOCK5;AHCTF1;USP32;CHD7;DOCK7;SYNE2;AKAP13;SENP7;MFSD6;T…
9hr ethionine	194/1155	6.37817e-08	6.30908e-07	1.57667	26.1219	RB1;SLC23A2;PANK2;POP1;PANK1;ZDHHC5;HNRNPU;DCAF5;DCAF6;ALKBH5;PPP4R2;CHEK1;LUC7L;CCNL2;PELO;SRRM2;MED1;DAXX;ST6GAL1;SCAF11;ARMC1;PDE12;PARD3;SIK3;CCDC86;SLC22A5;GYPC;CTR9;NEDD4L;PRDM10;CDKN2AIP;EPB41L5;SNX1;RNF213;CHTF8;HIVEP1;FADD;N4BP2;N4BP1;SEC31A;HEXIM1;GSDMD;EGR1;JUN;RAB3IP;IRF2BP1;EIF2AK2;KTI12;CGN;VANGL1;EHD1;XKR8;SLC6A6;ARMC10;HNRNPD;OGFR;PHF3;SETD2;FEN1;TRAM1;TCF20;PTPRK;ARHGAP5;LIMD1;SM…
24hr fenofibrate	206/1246	8.41053e-08	8.18304e-07	1.54839	25.2251	MDC1;PANK2;WIPF1;PANK1;NOC2L;MKI67;SMC4;ICAM1;DCAF6;ALCAM;PSMD2;CHEK1;PSMD1;KIF21A;GTSE1;TMPO;CDK5RAP2;SMARCC1;ST6GAL1;PRKAB1;NUP93;DEPDC1B;XRN1;CCDC86;ASF1A;SLBP;NUP205;CDCA2;SLC22A5;CDCA3;CSTF3;CSTF2;CDCA8;SKA3;NCAPH;DSN1;LDHA;SGPL1;RACGAP1;RAD21;HLTF;CEP76;SEC31A;HEXIM1;GSDMD;CDT1;JUN;XRCC4;NCAPH2;RCC2;IRF2BP2;SMARCA2;MANF;SRPK1;FUBP1;SASS6;HNRNPD;HYOU1;RAD18;EZH2;TOP2A;FEN1;BRCA1;PTPRK;LARP1B…
9hr mexiletine	136/766	2.91567e-07	2.64191e-06	1.67402	25.1907	ITSN2;PANK2;TFRC;ATP8A1;CD82;WIPF1;UBE3A;NR3C1;SMC4;ARHGAP35;STK10;RPS6KA3;PPP4R2;CHEK1;CCNL2;PRKACA;KDM2A;CIRBP;AP1AR;LIG3;GAPVD1;THOC5;TIAM1;ILF3;PDE12;PKP4;HECA;PHLDB2;ZFPM1;PPIA;FKBP5;ANKRD17;FLII;CCDC25;CTR9;AGAP2;VPS26B;HTATSF1;NLK;PRDM10;CDKN2AIP;MTDH;SBNO1;PRPSAP2;INPP5F;CEP72;SCAP;FADD;SUDS3;CEP76;ZKSCAN1;WDTC1;RAB11FIP5;VASP;ACBD5;ANKRD27;CBX5;BCL11A;HSPA4;EIF2AK2;IRF2BP2;CGN;PRRC2B;PUM…
9hr dexamethasone	412/2764	1.67669e-08	1.79301e-07	1.39653	25.0032	RB1;PI4K2B;TFRC;FRMPD4;WIPF1;UXS1;DCAF8;SMC6;SMC4;DCAF6;GLE1;TFG;WDHD1;PRKCI;MED4;ARMC1;EML4;RFX7;ZC3H11A;PARD3;NUP98;PRR12;SF1;NUP205;FLII;NEDD4L;NOLC1;SLAIN2;HACD3;RNF213;EPB41L2;PRKAR2A;ATG7;HEXIM1;ACD;EIF2AK2;IRF2BP2;CGN;PA2G4;VANGL1;EHD1;MEX3B;PPFIBP2;SASS6;HYOU1;CDK12;FERMT2;RAD18;EZH2;FERMT3;PHF20;MTMR14;OSBPL11;CLINT1;CSRP1;SH3BGRL3;RRP12;ATPIF1;SLC39A14;DDB2;WDR33;MED24;RNF169;AEBP2;TKT;…
24hr ethionine	198/1193	1.1448e-07	1.0871e-06	1.55393	24.8363	USP6NL;RB1;SLC23A2;TRIO;TFRC;POP1;FRMPD4;ARAF;HNRNPU;DCAF5;RRP8;ICAM1;CDC23;PPP4R2;UBASH3A;GTSE1;SMARCC1;SCAF11;MTUS1;CSNK1E;PHKA2;RFX7;PDE12;CCDC86;UHRF1BP1;NUP98;SIK2;CBLL1;NUP205;TBC1D9B;CTR9;CSTF2;NOLC1;CDKN2AIP;DHX30;SGPL1;RNF213;INPP5F;MIER3;PCBP1;PCBP2;HIVEP1;SYMPK;PSMF1;PUSL1;HEXIM1;VASP;JUN;CADM1;UPF3B;KTI12;MANF;VANGL1;BST2;EHD1;FUBP3;FUBP1;MPHOSPH10;HYOU1;OGFR;PHF3;TOP2A;HBS1L;PTPRS;GM…
24hr nifedipine	192/1152	1.32777e-07	1.25084e-06	1.56067	24.7126	TFRC;RIF1;FAM13A;ZFAND5;PPAN;IL1RAP;NOC2L;MKI67;RRP8;DCAF6;IPO5;NARS;DOCK11;TUBB6;SESN1;PAPOLA;NUSAP1;PSMD1;GTSE1;PELO;PNISR;SCAF11;PRPF4B;UBE4B;MED4;TEX2;GTPBP4;FTSJ3;NUP93;ACLY;DEPDC1B;RBMXL1;TXLNA;MELK;PPA2;SUB1;PARD3;CCDC86;SRFBP1;SIK2;SQSTM1;ASF1A;ATF4;CDCA2;CDCA3;PSMD14;EPB41;NOP2;GMPS;CDCA8;NOLC1;SLC1A4;ZBTB5;NDRG2;SKA3;ACACA;RTN4;FXR1;HNRNPDL;RACGAP1;HLTF;DNAJC21;EIF4EBP1;NDUFV3;TPPP;ECT2…
28d EBU	354/2330	2.82525e-08	2.94173e-07	1.42043	24.6901	RB1;SLC23A2;WIPF1;ICAM2;PPAN;HNRNPU;JMJD1C;DCAF8;NOC2L;EPRS;ANTXR2;PWP2;RRP9;ELK4;RPS6KA3;GOLGA5;RPL18A;CHEK1;TRIM24;KIF21A;PRKACA;PRKACB;PELO;JUNB;CD3EAP;AP1AR;CSNK1E;PRKAB1;GTPBP4;CLPX;EML4;PPA2;SUB1;PARD3;CLPP;CCDC86;SRFBP1;HECA;SIK2;PRR12;ASF1A;L3MBTL3;SLC22A5;SRCAP;NOLC1;SLAIN2;NMD3;ZBTB5;NLK;STRIP1;LARP1;PRDX4;PDCD11;N4BP2;SPTBN1;CDR2;HEXIM1;STAT5B;JUN;PHC1;TMEM184B;CADM1;NCAPH2;RCC2;EIF2AK…
7d FUR	45/202	1.30398e-05	9.98594e-05	2.19353	24.6717	TOP2A;CDCA2;CDCA3;LIN37;FAM13A;HNRNPU;NOLC1;THUMPD1;MKI67;LPP;RTN4;PPP1R2;MED13;RACGAP1;EMC1;CHEK1;HLTF;MKNK2;NUSAP1;CCNL2;RRP12;ECT2;SLC38A2;BUB1;CDR2;TLE1;CPSF6;KIF23;KIF22;GNL3;CDC25B;SLC6A6;ACLY;ASPM;ELF1;CDK1;UBE2O;MCM4;MCM6;CBLL1;SSX2IP;TRMT61A;SPC24;BIRC2;ATF4
24hr adapin	98/522	1.1188e-06	9.69355e-06	1.78318	24.4354	MKI67;SMC4;TUBB6;SESN1;NUSAP1;LUC7L;TMPO;PNISR;NUP210;GTF2F1;TEX2;MELK;RBMXL1;SUB1;TIMELESS;TAGLN2;SIK2;ANAPC2;CDCA2;CDCA3;GYPC;CDCA8;NCAPH;ACACA;FXR1;EPB41L5;BCL2L11;HNRNPDL;RACGAP1;HLTF;MBP;DMAP1;ECT2;MYH10;CADM1;ALYREF;CGN;SMARCA4;VANGL1;NET1;HNRNPM;SLC6A6;SMTN;PPFIBP2;TDP1;HNRNPD;SASS6;CDK1;EZH2;ARHGAP11A;BCAR3;TOP2A;C2CD5;PSIP1;PTPRF;CSRP1;ADGRE5;NDC1;EIF5B;TSC22D1;KIF23;BAZ1A;KIF22;GNL3;ASP…
14d AAA	157/914	3.02184e-07	2.71736e-06	1.61172	24.1955	ERCC6L;CD83;FAM13A;HNRNPU;EPRS;ANTXR2;SMC4;DOCK10;STK10;PNN;RPS6KA3;TUBB6;AKT2;SESN1;NUSAP1;UBASH3A;CCNL2;PRKACB;TLE4;USP8;ST6GAL1;PRKCI;NUP210;CIRBP;TRAFD1;CLPX;EML4;NUP93;ACLY;ILF3;SUB1;PARD3;MYADM;PTPRCAP;SIK2;DNMT1;CDCA2;ARHGEF26;ARHGAP17;ARHGAP15;ACACA;RTN4;SLC9A3R1;RNF213;CHTF8;RACGAP1;G3BP1;LPXN;HIVEP2;NDUFV3;SUDS3;ECT2;CEP76;MYH10;EGR1;JUN;STIL;CADM1;MICAL3;MSN;IRF2BP2;NUP153;FOXN3;ARHGAP…
24hr acetazolamide	75/380	3.1051e-06	2.5956e-05	1.89076	23.9795	TOP2A;ARHGAP11A;BCAR3;PSIP1;MKI67;OSBPL11;DNPH1;PTPRF;LMNB1;TUBB6;CSRP1;CHEK1;ENC1;NUSAP1;CD38;CCNL2;PRKACA;JUNB;GTF2I;TSC22D1;KIF23;LMO7;KIF22;SLC39A14;ACLY;ASPM;RBMXL1;RBL1;SUB1;CDC42EP4;TIMELESS;BMP2K;MCM4;MCM6;TKT;PHLDB2;PPIA;ASF1A;FKBP5;NUP205;CDCA3;ARHGEF26;CDCA8;NEDD9;TTK;TYMS;FOXO3;NCAPH;AKAP1;RACGAP1;PRKAR2A;LEO1;FLNA;ECT2;HNRNPA1;SLC38A2;BUB1;MAP4K4;NEK9;NOP58;RAB3IP;IRF2BP2;CGN;SHCBP1;…
7d CPA	48/221	1.3988e-05	0.000106435	2.12421	23.743	TOP2A;ARHGAP11A;SASH3;CD83;CDCA3;WIPF1;FLII;TTK;LSP1;MKI67;RCSD1;ITGAL;IL2RG;SMC4;CORO1A;FYB;EDC3;PPP1R9B;DOCK10;PAK1;RACGAP1;NFIL3;NUSAP1;LPXN;SH3BGRL3;ECT2;BUB1;PTPN18;JUN;TLE1;CSNK1D;KIF22;GCSAM;THOC5;SHCBP1;CDC25B;ASPM;ARHGAP30;PTPRC;CDC42EP4;TACC3;CDK1;LCP2;LCP1;MCM6;EVI2B;LPIN1;PFKP
3hr phenobarbital	35/150	4.18076e-05	0.000283575	2.32459	23.4375	RB1;NFIX;CHD9;ZMYND8;FAM13A;CHD7;PPAN;SLC1A4;RTN4;LMNB1;EPB41L5;AKAP13;SGPL1;PPP4R2;DHX36;MKNK2;EIF4EBP2;JUNB;ABCC4;TSC22D1;CIRBP;ZFC3H1;ATP1B1;PRKAB1;GTPBP4;ASPM;SIMC1;MDM2;PLXNB1;NUP98;ARHGEF7;TRMT61A;TJP3;ATF4;IFNAR1
24hr indomethacin	425/2886	4.20762e-08	4.34299e-07	1.3763	23.3748	RB1;ATF2;TRIO;TFRC;FRMPD4;UXS1;SMC6;NOC2L;EPRS;RRP8;RRP9;ALCAM;TFG;PRKACA;JUNB;PRKCI;WDR75;PRKCA;GTPBP4;CLPX;RFX7;ZC3H11A;PARD3;DUS3L;PI4K2A;ATF4;SF1;CDCA2;CDCA3;FLII;NOLC1;SLAIN2;EPB41L5;LDHB;RNF213;PRKAR2A;SSR1;PSMF1;RREB1;HEXIM1;CDK17;GSDMD;PHC2;PRPF38A;NCAPH2;LRBA;UPF3B;CGN;PA2G4;EHD1;SLC6A6;PPFIBP2;EIF6;ADI1;HYOU1;CDK12;ARHGAP9;MOCS2;PHF23;OSBPL11;CLINT1;IKBKB;RIOK2;RRP12;NELFA;RIOK1;CIC;JAK…
9hr phenacetin	205/1257	2.54685e-07	2.32547e-06	1.52148	23.101	LTV1;RB1;PANK2;TRIO;WIPF1;EHMT2;ICAM2;SMC6;NOC2L;DCAF6;PNN;RPS6KA3;ALCAM;PPP4R2;AKT2;KIF21A;PELO;TMPO;CIRBP;GAPVD1;CLPX;ARMC1;ZC3H11A;CCDC86;HECA;ZFPM1;ASF1A;PI4K2A;SLC22A5;GYPC;EPB41;NOLC1;SLAIN2;PRDM10;DHX30;LDHB;PRKAR2A;DHX36;HLTF;SCAP;EGR1;XRCC6;IRF2BP2;MANF;PUM2;VANGL1;NET1;XKR8;POLA1;HNRNPM;SLC6A6;PPFIBP2;HNRNPD;PHF20;LARP1B;PTPRF;XPO4;CD38;SH3BGRL3;RRP12;SPTAN1;PBRM1;CLUH;IFT140;MINK1;CDC4…
3d FT	146/848	6.91497e-07	6.08005e-06	1.61332	22.884	MDC1;TFRC;WIPF1;ZFAND5;PPAN;NOC2L;IPO5;NARS;PSMD2;CHEK1;TRIM24;KPNA4;KIF21A;PRKACA;PELO;EIF2A;AGFG1;DDX10;WDR75;FTSJ3;EML4;CCNE2;PDE12;NCL;SRFBP1;SIK2;SQSTM1;PPID;ASF1A;SLBP;NUP205;PSMD14;EPB41;UBA5;CSTF3;NOP2;GMPS;NOLC1;NCAPH;DHX30;SPAST;CEP76;ZKSCAN1;ZC3H15;EGR1;PRNP;CDT1;CBX5;CPSF6;CADM1;RCC2;NUP153;EIF2S1;SRPK1;CNOT4;YRDC;SLC6A6;NSFL1C;WNK1;MDM2;BCAR3;MOCS2;FEN1;MCM7;WDR3;PSIP1;ITGAL;AATF;DNP…
14d EBU	314/2054	1.09202e-07	1.05385e-06	1.42357	22.8199	LTV1;TRIO;TFRC;ICAM2;PPAN;HNRNPU;JMJD1C;DCAF8;NOC2L;EPRS;MKI67;ANTXR2;RRP9;ELK4;RPS6KA5;RPL18A;CHEK1;TRIM24;KIF21A;PRKACA;PRKACB;PELO;EIF2A;AGFG1;SMARCC1;ST6GAL1;MAP1S;WDR75;CSNK1E;PRKAB1;GTPBP4;EML4;PPA2;SUB1;PARD3;CLPP;CCDC86;SRFBP1;HECA;SIK2;ATF4;MTMR2;SLC22A5;CSTF2;NOLC1;NMD3;CDKN2AIP;FXR1;DHX30;SGPL1;RACGAP1;WDR70;PDCD11;DHX36;PCBP2;PUSL1;CEP76;N4BP2;SPTBN1;HEXIM1;EGR1;JUN;CADM1;RCC2;EIF2AK2…
6hr chloramphenicol	44/201	2.55539e-05	0.000182726	2.14384	22.6706	NUP205;KDM5C;PTPRS;STAU2;ZC3H4;TNFAIP3;SLC3A2;PTPRK;PIK3C2A;PTPRF;SYNE2;RPS6KA3;SENP7;NT5E;RNF213;BCL2L11;PABPN1;MKNK2;TRIM24;CCNL2;IGF2BP2;SLC38A2;SPTBN1;SEC31A;TLE4;SPAG9;USP24;PNISR;JUN;KLF12;HNRNPA3;NOP58;HMGCS1;USP9X;VPS13B;LMO7;GTPBP4;ZZEF1;EML4;NCOR1;MDM2;DHCR7;TRMT61A;ATF4
9hr triazolam	38/168	4.17459e-05	0.000283575	2.23364	22.5238	ITSN2;RB1;SLC22A5;EPB41;CCDC25;FAM13A;PPAN;MCM10;PTPRF;CUX2;PPP4R2;PABPN1;MKNK2;IGF2BP3;CCNL2;TPPP;TOPBP1;FNIP2;N4BP1;RBM5;TSC22D4;TLE1;CBX5;MGA;TXNRD1;CGN;THOC5;EML4;XKR8;SLC6A6;PDE12;WNK1;MDM2;MCM4;DHCR7;LPIN1;SSX2IP;ATF4
3hr carbon tetrachloride	50/236	1.90507e-05	0.000140454	2.05834	22.3709	TOP2A;USP36;ATP8A1;ZFAND5;PPAN;PTPRF;NARS;RPS6KA3;NUSAP1;TLK1;TOPBP1;PELO;ZCCHC24;GTPBP4;BET1L;ASPM;CCDC86;SIK2;MCM6;PHLDB2;ATF4;PSMD14;SLC1A4;SLC7A1;RTN4;NT5E;PAK1;ZNRF2;RACGAP1;RBBP6;TPPP;BUB1;FNIP2;CDR2;MAP4K4;SVIL;JUN;NOP58;NIFK;UTP3;TXNRD1;IRF2BP2;CGN;SLC6A6;ARHGAP32;MDM2;CIAPIN1;PPIL4;TRMT61A;FERMT2
24hr flutamide	97/526	2.84354e-06	2.39382e-05	1.74313	22.2606	RB1;PI4K2B;NUP107;PPAN;NR3C1;TOMM20;RRP8;IPO5;NARS;PSMD2;PSMD1;KIF21A;PELO;EIF2A;FTSJ3;NUP93;ACLY;NCL;SUB1;SQSTM1;ASF1A;FKBP5;SLBP;PSMD14;NOP2;NOLC1;SLC1A4;DHX30;UTP20;TPPP;CDT1;XRCC6;JUND;CPSF6;RCC2;NUP153;PA2G4;SLC6A6;NSFL1C;CDK2;MDM2;HYOU1;DHCR7;RAD18;BCAR3;MCM7;PSIP1;PHF6;PTPRF;CHAF1A;CSRP1;NOB1;ENC1;RRP12;TOPBP1;DNM1L;YWHAG;CCT3;ABCC4;TSC22D1;NSUN2;PRMT3;CACYBP;RAD23B;GNL3;PSMA5;MCM3;MCM4;MC…
3d CAF	70/356	7.46797e-06	5.94932e-05	1.87985	22.1914	ITSN2;TOP2A;ARHGAP11A;BCAR3;JADE1;MKI67;NR3C1;SMC4;ICAM1;EDC3;LMNB1;TUBB6;MED13;CSRP1;CHEK1;ENC1;NUSAP1;ITGAV;PRKACB;TLE1;NUP210;ATP11C;KIF23;KIF22;ASPM;ILF3;RBL1;CDC42EP4;ITGA5;MCM6;FKBP5;CDCA3;ARHGEF26;ANKRD11;NEDD9;TTK;PIK3R1;TOB2;EHBP1;BCL2L11;RACGAP1;NFIL3;LEO1;CCT8;ECT2;RREB1;SLC38A2;BUB1;MAP4K4;ZRANB3;IVNS1ABP;EGR1;JUN;CBX5;CGN;MLH1;SHCBP1;SLC6A6;CENPF;WEE1;SIMC1;TACC3;CDK1;NCAPD2;PLXNB1;L…
6hr cyclosporine A	88/469	3.98694e-06	3.28645e-05	1.77843	22.1103	KDM5A;USP36;AHCTF1;FEN1;SLC4A1AP;ATP8A1;MCM7;MTMR14;FAM13A;PINX1;ATP2A2;PHRF1;NARS;PNN;TFG;SFR1;OSBP;CHEK1;ARFIP1;RIOK1;RRP12;PELO;RPP38;ZCCHC24;KLF12;COG3;PRPF4B;ARFGAP3;GTPBP4;ARFGAP1;BET1L;ARMCX3;TXLNA;NEMF;HNRNPH1;GORASP2;GORASP1;SRSF2;BMP2K;CCDC86;GLCCI1;TMEM9;SSX2IP;ATF4;L3MBTL3;TXNDC9;UBA5;USO1;GMPS;DDX21;SLC7A1;PPP1R2;LIMA1;INPP5F;DNAJC21;MBP;RREB1;FNIP2;ZKSCAN1;CDR2;TBC1D15;NKTR;SEC31A;R…
9hr phenylbutazone	78/407	6.24881e-06	5.01171e-05	1.82285	21.8434	FAM13A;ZFAND5;PPAN;HNRNPU;ADARB1;EPRS;NOC2L;OSBPL11;RRP8;NARS;PNN;CSRP1;SESN1;FUNDC1;CD38;RRP12;JUNB;PELO;PARP1;WDR75;TEX2;GTPBP4;GNL3;CDC25B;FTSJ3;ACLY;SFPQ;RNF169;MAP7D1;CCDC86;TBC1D25;EVL;SIK2;PPID;ATF4;ANAPC2;KANK1;USP14;L3MBTL3;PSMD14;EPB41;ATL2;GMPS;NOLC1;DDX21;SLC1A4;SLC3A2;HSPA14;SLC7A1;CDKN2AIP;ACACA;SLC9A3R1;NT5E;RNF213;NFIL3;TGS1;IGF2BP3;CEP76;SLC38A2;TBC1D15;NOP14;NOP58;NIFK;STAT1;TXN…
9hr danazol	89/477	4.45277e-06	3.62016e-05	1.76626	21.7638	BCAR3;FEN1;PTPRS;MCM7;WDR3;SLC2A1;DCAF8;TNFAIP3;NOC2L;OSBPL11;PTPRF;AKAP13;CHAF1A;XPO4;CHEK1;TRIM24;RRP12;CCT3;WDHD1;ST6GAL1;KLF12;TLE1;TSC22D1;PRMT3;THOC5;SIRT3;FTSJ3;NUP93;RBL1;CCNE2;POLR1A;PDE12;MCM3;MCM4;CCDC86;MCM6;DTL;ASF1A;USP14;PSMD14;UHRF1;EPB41;CTR9;NOP2;NOLC1;NOL8;DDX21;NOL9;FOXO3;ZBTB5;TOB1;NUP160;NT5E;DNAJC21;E2F1;CEP76;MDN1;CDR2;NOP56;SPAG9;CDT1;JUN;NOP58;ATAD5;ATAD2;IRF2BP2;NAP1L1;…
24hr 2,4-dinitrophenol	34/148	7.44917e-05	0.000472843	2.27712	21.6436	ARHGAP11A;TOP2A;CDCA2;CDCA3;CDCA8;TTK;MKI67;SMC4;NCAPH;TUBB6;RACGAP1;NUSAP1;MYO18A;ECT2;BUB1;PRNP;SPAG5;KIF23;KIF22;MLH1;SHCBP1;ASPM;CENPF;MELK;RBL1;CDK1;TACC3;HYOU1;NCAPD2;MMACHC;TRMT61A;C2CD2L;SPC24;EZH2
6hr enalapril	28/117	0.000148582	0.000868801	2.3992	21.1475	TRIO;ANKRD11;HNRNPU;NOLC1;NEDD9;RTN4;AKAP13;DHX36;UBN1;MBP;FNIP2;CASP8AP2;JUN;CPSF6;RBM15;WTAP;MGA;ARID1A;SCAF1;PUM2;EML4;YRDC;KAT6A;CPD;HDGF;TMEM9;EIF3A;TNRC6B
24hr ethinylestradiol	124/711	2.48979e-06	2.11098e-05	1.63334	21.0755	PPAN;ADARB1;EPRS;NOC2L;MKI67;SMC4;BZW1;TOMM20;IPO5;EEF1B2;RPL18A;NRD1;EIF2A;ST6GAL1;AGTPBP1;RPS8;LMO7;ACLY;MELK;CCNE2;NCL;SRSF6;PPIA;PPID;NUP205;CDCA2;CDCA3;CTR9;NOP2;NOLC1;SKA3;RACGAP1;TPR;OSBPL8;CDT1;JUN;XRCC6;RCC2;CGN;EIF2S1;SMARCA4;NET1;SLC6A6;PTPRB;PPFIBP2;ARMC10;SASS6;CDK1;MDM2;DHCR7;ARHGAP11A;C2CD5;PTPRS;MCM7;DOCK7;PSIP1;OSBPL11;CHD1;DNPH1;YBX3;PTPRF;FUNDC2;CHAF1A;CSRP1;XPO4;ADGRE5;C1QBP;X…
24hr tetracycline	38/172	7.15804e-05	0.000456806	2.16647	20.6783	TOP2A;DCTN1;UBA5;HNRNPU;JMJD1C;THUMPD1;CTDSPL2;FOXO3;SMC4;DNPH1;SYNE2;ICAM1;LMNB1;PNN;LIMA1;CUX2;PABPN1;NUSAP1;SCAP;CCNL2;BUB1;MAP4K4;PNISR;HNRNPA3;PPP1R12A;HMGCS1;PRRC2C;SHCBP1;SIRT3;VANGL1;ASPM;SFPQ;RBL1;HNRNPH1;HNRNPA2B1;CDK1;SPC24;TNRC6A
3hr moxisylyte	85/458	8.95181e-06	7.0609e-05	1.75311	20.3775	BCAR3;TOP2A;NAB2;CHD7;SLC2A1;MCM10;ANTXR2;NR3C1;MYSM1;EDC3;SYNE1;LMNB1;SNAPC5;TUBB6;PPME1;DDI2;ENC1;RIOK2;KIF21A;LRRFIP1;JUNB;SLC12A7;ZCCHC24;KLF12;TLE1;HMGCS1;TSC22D1;SPICE1;CSNK1D;BAZ1A;THOC5;ATP1B1;PRKAB1;GTPBP4;GNL3;CDC42EP4;ITGA5;GLCCI1;ALDOA;PHLDB2;BIRC2;FKBP5;GMPS;RNF8;NOLC1;NEDD9;NOL8;DDX21;SLAIN2;SLC1A4;ARHGAP12;LIMA1;FZR1;ZNRF2;SGPL1;SPAST;HNRNPDL;INPP5F;NFIL3;MKNK2;CDC37L1;HIVEP1;TPPP;…
9hr ethambutol	44/207	5.39384e-05	0.000351785	2.06422	20.2865	TRAM1;EPB41;WDR3;PPAN;HNRNPU;NOLC1;NOL8;ZBTB20;DDX21;CRIP2;NOL9;SLC1A4;SLC3A2;NOC2L;RRP8;PTPRF;RNF213;HLTF;IGF2BP3;CCNL2;LRRFIP1;TOPBP1;CEP76;ABCC4;NOP58;TSC22D1;LRBA;TXNRD1;IRF2BP2;KTI12;VPS13B;NUP153;GNL3;MEX3B;NFIA;MDM2;MPHOSPH10;SRFBP1;TMCC1;CIAPIN1;SRSF6;PHLDB2;FKBP5;R3HDM2
9hr omeprazole	117/669	4.1649e-06	3.40947e-05	1.63702	20.2807	RB1;TFRC;CD82;FRMPD4;PPAN;JMJD1C;EPRS;NOC2L;NR3C1;SMC4;GPATCH8;ARHGAP35;CCDC28B;NARS;ALCAM;RPS6KA5;PPP4R2;SESN1;CHEK1;ENPP1;MAF1;ST6GAL1;RALGAPA1;ATP11C;LIG3;UBE4B;MED4;GTPBP4;ACLY;XRN1;CCNE2;RFX7;ZC3H11A;TIMELESS;CCDC86;RAF1;PHLDB2;SQSTM1;ZFPM1;ASF1A;ATF4;PSMD14;EPB41;NOLC1;CDKN2AIP;ARHGAP12;SNX1;NDUFV3;CEP76;MDN1;EIF2AK2;KTI12;CGN;PA2G4;FOXN3;PRRC2A;NSFL1C;ARHGAP32;PTPRC;CDK2;SASS6;MDM2;UBE2O;C…
24hr phalloidin	22/88	0.000382571	0.00201827	2.53873	19.9762	TOP2A;ERCC6L;BLM;CDCA2;ATAD2;ATP11C;TTK;CHTF18;MKI67;SMC4;SHCBP1;SLC9A3R1;WEE1;CHAF1A;NASP;NUSAP1;TACC3;FLNA;NCAPD2;MCM6;SPC24;R3HDM2
3hr cisplatin	29/125	0.000203462	0.00116104	2.30378	19.5822	ITSN2;ARHGAP11A;BCAR3;TRAM1;TRIO;WDR70;CUX1;PPP2R5E;SESN1;NUSAP1;CD38;ITGAV;ERC1;ECT2;EGR1;ABCC4;JUN;TLE1;TCF12;VPS13B;KIF23;FOXN3;ETV3;ARID1B;ETV6;CCNE2;KAT6A;PARD3;SIMC1
24hr simvastatin	91/501	1.06862e-05	8.34505e-05	1.70839	19.5552	ARHGAP11A;TOP2A;SLC23A2;TFRC;PANK1;HNRNPU;PSIP1;MKI67;CHTF18;SMC4;DNPH1;PTPRF;DCAF6;SYNE1;LMNB1;YY1;TUBB6;CSRP1;ENC1;NUSAP1;UBASH3A;NBN;LRRFIP1;GTSE1;NDC1;ZCCHC24;SUN2;HMGCS1;TSC22D1;ATPIF1;KIF23;KIF22;PRKAB1;ASPM;DEPDC1B;MELK;RBL1;ESPL1;PARD3;MCM4;DNAJC9;SNRPA1;MCM6;SSX2IP;IFNAR1;BLM;CDCA2;SLC22A5;CDCA3;UBA5;CDCA8;TTK;TYMS;NCAPH;HIRIP3;PGRMC2;RACGAP1;RAD21;HLTF;RBBP8;HNRNPA1;ECT2;BUB1;MAP4K4;CEN…
3hr tunicamycin	13/46	0.00177202	0.00779031	2.99428	18.9707	RB1;CASP8AP2;TFRC;NEDD9;KIF23;ARID1A;MLH1;BCL2L11;PABPN1;CDC42EP4;CD38;LPIN1;SPC24
9hr methimazole	102/578	1.15345e-05	8.94864e-05	1.65118	18.7742	ATF1;LTV1;ZFAND5;PPAN;CAAP1;EPRS;NOC2L;BZW2;MKI67;TOMM20;NARS;KPNA4;KIF21A;UBASH3A;PRKCI;SPICE1;ZCRB1;FTSJ3;ACLY;RBMXL1;AKAP9;CCDC86;PHLDB2;ASF1A;ATF4;FKBP5;NUP205;SLC22A5;EPB41;NOP2;GMPS;NOLC1;FOXO3;STK4;SBNO1;SLC9A3R1;DHX30;PCBP2;SCAP;UTP20;CEP76;TBC1D15;HEXIM1;EIF2B5;PRPF38A;ALYREF;KTI12;NUP153;PA2G4;CNOT4;YRDC;MEX3B;PPFIBP2;FUBP1;MDM2;TMCC1;PHF6;PTPRF;MED13;XPO4;RRP12;RBM34;NDC1;EIF5B;ABCC4;K…
9hr chlormezanone	140/837	5.77416e-06	4.66254e-05	1.55431	18.7483	LTV1;RB1;CD83;TFRC;RIF1;EHMT2;ZMYND8;ICAM2;SMC6;NOC2L;TOMM20;DCAF6;GLE1;DOCK10;RPS6KA3;PPP4R2;PAPOLA;LUC7L;KIF21A;NFRKB;TMPO;GTF2I;TLE2;SPICE1;ATP11C;TBC1D2B;ZCRB1;TEX2;ATP1B1;PRKAB1;CLPX;RBMXL1;SRSF2;MYADM;CCDC86;PKP4;PPIG;RAF1;FAM8A1;ZFPM1;PPID;ASF1A;PSMD14;SHC1;UBA5;GMPS;HACD3;NLK;SLC9A3R1;VCPIP1;BCL2L11;CHTF8;HNRNPDL;EIF4EBP1;G3BP2;SCAP;MBP;SMN1;TPPP;TBC1D15;IVNS1ABP;EGR1;ZRANB2;IRF2BP2;CGN;S…
3d HCB	91/506	1.59567e-05	0.000120641	1.68732	18.6375	ITSN2;RB1;ANKRD13D;TFRC;FAM13A;ARAF;JMJD1C;PSIP1;SMC5;RSF1;ARID4B;CTDSPL2;RCSD1;PIK3C2A;CHD1;MYSM1;LARP1B;LMNB1;SNAPC5;PNN;HEBP2;SENP7;ZMYM2;PPP4R2;FUNDC1;RB1CC1;REV3L;TLK1;CD38;ITGAV;PRKACB;SLC25A46;ZCCHC24;PNISR;MORC3;TLE1;ATP11C;PRPF4B;AP1AR;LIG3;TSC1;ZCRB1;MED4;ATP1B1;TERF2;ZHX1;RNF169;ELF2;NEMF;INCENP;PKP4;HECA;CBLL1;FKBP5;IFNAR1;FOXC1;PXK;ARHGEF26;CCDC25;CDCA8;ITPR3;VPS26B;PDS5B;NLK;FYB;TM9…
24hr carbamazepine	120/701	8.98228e-06	7.0609e-05	1.59465	18.5302	MDC1;ATP8A1;PPAN;NOC2L;MKI67;NR3C1;SMC4;SESN1;CHEK1;NUSAP1;PSMD1;GTSE1;ST6GAL1;LIG1;WDR75;ATP1B1;EML4;NUP93;ACLY;MELK;CCNE2;TIMELESS;CCDC86;SQSTM1;ASF1A;SLBP;NUP205;CDCA3;PSMD14;UBA5;NOLC1;NCAPH;ACACA;BCL2L11;RACGAP1;ECT2;CEP76;CDT1;EGR1;PRNP;CBX5;NCAPH2;PRRC2C;PA2G4;SRPK1;SLC6A6;POLA1;NASP;CDK2;CDK1;MDM2;RAD18;EZH2;TOP2A;FEN1;MCM7;TNFAIP3;OSBPL11;LMNB1;CHAF1A;ZMYM2;BCL7C;RRP12;TOPBP1;NDC1;CCT3;A…
3hr acetamidofluorene	93/521	1.75144e-05	0.000130752	1.67226	18.3154	RB1;DENND1B;USP36;PANK2;TRAM1;TRIO;CCNT2;RIF1;WDR3;ZFAND5;CHD7;MCM10;NR3C1;PHF6;EDC3;SYNE1;RPS6KA3;CDC23;PPP2R5E;ZMYM5;ENC1;PAPOLA;RIOK2;ITGAV;CCNL2;LRRFIP1;TOPBP1;RBM34;NFRKB;YAF2;ZCCHC24;MED1;RBM14;TSC22D1;ATRX;CIRBP;CSNK1D;THOC5;ATP1B1;RAD23B;UTP18;TOPORS;EML4;PPM1A;PARD3;ZNF638;LUC7L3;FKBP5;IFNAR1;SLBP;KANK1;PRKAA1;FLII;DDX20;NOL8;DDX21;NMD3;SLC1A4;PDS5B;MLLT3;LPP;FXR1;VCPIP1;BCL2L11;HNRNPDL;…
3d TAC	56/285	5.9659e-05	0.000386968	1.87278	18.2163	ITSN2;LTV1;TOP2A;ARHGAP11A;FAM13A;SMC5;MKI67;OSBPL11;SMC4;LMNB1;CSRP1;ENC1;NUSAP1;CEP170;UBASH3A;RBM7;PRKCI;TLE1;GTF2F1;THOC5;EML4;ACLY;RBL1;HNRNPH1;CDC42EP4;MAPKAPK5;GLCCI1;MCM6;TKT;CDCA3;ARHGEF26;USP10;NEDD9;FOXO3;RACGAP1;NFIL3;G3BP2;ECT2;BUB1;MAP4K4;EGR1;HNRNPA3;SHCBP1;CENPF;HNRNPD;TACC3;CDK1;MPHOSPH10;HYOU1;HDGF;NAA15;LPIN1;SPC24;TJP3;TNRC6A;R3HDM2
3hr nitrofurazone	60/310	5.23099e-05	0.000345975	1.83901	18.1296	RB1;HBS1L;USP36;TFRC;WDR3;ZFAND5;PPAN;HNRNPU;MCM10;MKI67;CHD1;SYNE2;LMNB1;SENP7;SESN1;TRIM24;RRP12;JUNB;PELO;ZCCHC24;PNISR;TSC22D1;BAZ1A;ATP1B1;GTPBP4;GNL3;AEBP2;ITGA5;PRR12;ALDOA;SLC29A1;SRSF6;PHLDB2;ATF4;ANAPC2;NOLC1;NOL8;DDX21;SLC1A4;SLC3A2;SLC7A1;EHBP1;FZR1;INPP5F;NFIL3;MKNK2;TPPP;SLC38A2;MAP4K4;NOP56;SVIL;NIFK;TXNRD1;CGN;PPFIBP2;MDM2;PDCD4;PLXNB1;CIAPIN1;TRMT61A
6hr sulindac	57/292	6.22706e-05	0.000401713	1.85773	17.9903	LTV1;PSIP1;TNFAIP3;IL1RAP;OSBPL11;RRP8;SYNE2;EDC3;NARS;CD38;RIOK2;HMGCS1;NSMCE2;LARP4B;ZCRB1;FTSJ3;ARMC1;SFPQ;SRSF2;CCDC86;MCM4;MCM6;ASF1A;CCDC25;CTR9;GMPS;NOLC1;NOL8;DDX21;LIN9;HSPA14;PPP1R2;HIRIP3;DHX36;LEO1;DVL2;NOP56;CDT1;CASP8AP2;NOP58;PRPF38A;CBX5;CPSF6;NIFK;HPS4;CGN;EIF2S1;YRDC;CDK7;PPFIBP2;SASS6;MPHOSPH10;ESF1;CEBPZ;NAA15;TNRC6A;TAF1
24hr terbinafine	74/399	3.39945e-05	0.000235974	1.74796	17.9853	ARHGAP11A;TOP2A;MDC1;TFRC;MCM7;HNRNPU;MKI67;SMC4;PTPRF;TUBB6;CHAF1A;ENC1;NUSAP1;NBN;CCNL2;GTSE1;RBM5;TMPO;NDC1;PNISR;ABCC4;TSC22D1;LIG1;ATPIF1;TET2;PHKA1;CACYBP;KIF23;KIF22;PRKAB1;GTPBP4;MELK;RBL1;ESPL1;XRN1;CCNE2;MCM3;MCM4;MCM6;DTL;USP14;BLM;CDCA2;SLC22A5;CDCA3;PSMD14;UHRF1;USP10;SLC3A2;PIK3R1;TYMS;LIMA1;RACGAP1;E2F1;FNIP1;ECT2;CEP76;FNIP2;BUB1;MAP4K4;NOP56;CDT1;TXNRD1;RCC2;NAP1L1;SHCBP1;POLA1;C…
3hr mexiletine	85/471	2.63332e-05	0.00018717	1.69279	17.85	RB1;TOP2A;MDC1;TFRC;CHD7;SLC2A1;MCM10;EDC3;LMNB1;HEBP2;CDC23;SESN1;PAPOLA;KIF21A;LRRFIP1;TOPBP1;JUNB;ZCCHC24;ABCC4;TSC22D1;CSNK1D;LMO7;THOC5;PRKAB1;GTPBP4;EML4;ASPM;SFPQ;RBL1;CDC42EP4;TIMELESS;SRFBP1;ADNP;ITGA5;MCM6;SLC29A1;PHLDB2;FKBP5;SLBP;KANK1;SLC22A5;RNF8;NEDD9;NOL8;TTK;NMD3;SLC1A4;SLC7A1;EHBP1;ACACA;EPB41L5;LIMA1;ZNRF2;HMGXB4;BCL2L11;INPP5F;RACGAP1;MKNK2;CDC37L1;HIVEP1;TPPP;FNIP1;RREB1;BUB1…
3d NIC	18/71	0.0010537	0.00488569	2.58407	17.7149	TOP2A;SPAG9;SRPK2;TSC22D4;PPP1R12A;CDCA3;HNRNPU;PIK3R1;SMC4;RBL1;RACGAP1;FUBP3;NUSAP1;CDK1;NCAPD2;ECT2;HNRNPA1;BUB1
3hr butylated hydroxyanisole	66/350	5.24647e-05	0.000345975	1.78196	17.5619	OTUD4;USP36;RIF1;WDR3;ZFAND5;PPAN;SLC2A1;THUMPD1;PWP2;CHD1;RIOK2;RIOK1;RRP12;RBM34;ZCCHC24;TSC22D1;HMGCS1;PRMT3;CD3EAP;WDR75;BAZ1A;THOC5;GTPBP4;GNL3;RABEP1;NOA1;MAP7D1;CCDC86;SRFBP1;ASF1A;GTF3C4;EPB41;NOLC1;NEDD9;NOL8;DDX21;PIK3R1;TOB2;PRDM10;SLC7A1;ACACA;FYB;PGRMC2;BCL2L11;SMN1;CEP76;RREB1;SLC38A2;NOP56;NOP58;GCH1;NIFK;UTP3;TXNRD1;KTI12;NUP153;PPFIBP2;SIMC1;MDM2;MPHOSPH10;CEBPZ;TMCC1;CIAPIN1;LPI…
24hr dantrolene	76/414	3.83481e-05	0.000263117	1.72639	17.5553	RB1;ARHGAP11A;TOP2A;CD82;ITGB2;DCAF8;HNRNPU;BZW2;MKI67;PTPRF;LMNB1;RPS6KA3;TUBB6;NUSAP1;CEP170;MDP1;PELO;RBM5;PNISR;TSC22D1;WDR75;RNF208;THOC5;GTPBP4;BET1L;GNL3;ACLY;RBL1;ESPL1;MYADM;TIMELESS;TAGLN2;ATF4;CDCA2;SLC22A5;CDCA3;AHNAK;CSTF3;CDCA8;ACACA;RTN4;AKAP1;SGPL1;NT5E;RNF213;RACGAP1;PABPN1;HLTF;MKNK2;FLNA;MBP;IGF2BP3;TPPP;ECT2;MYH10;BUB1;MAP4K4;PRNP;JUN;MGA;TXNRD1;PRRC2C;CGN;VANGL1;YRDC;CENPF;SM…
6hr chlorpromazine	92/521	2.9743e-05	0.000208905	1.64959	17.1935	LTV1;DOCK5;KDM5C;PTPRS;WDR3;CHD7;ZBTB20;ANTXR2;TOMM20;MYSM1;LARP1B;PTPRF;ARHGAP35;SYNE1;GOLGA5;ZMYM2;FBRSL1;SH3BGRL3;KIF21A;LRRFIP1;SLC25A46;PNISR;EIF5B;HMGCS1;TSC22D1;IFT140;SCAF11;MTUS1;AP1AR;BAZ1A;GTF2F1;THOC5;ATP1B1;UTP18;GTPBP4;PARD3;BMP2K;ALDOA;SQSTM1;ASF1A;BIRC2;FKBP5;ANKRD17;GTF3C4;SLC22A5;EPB41;ATL2;GMPS;DDX20;RNF8;NOL8;CSTF2T;SLAIN2;NMD3;RNF4;FYB;EPB41L5;PPP1R2;DHX30;FZR1;ZNRF2;LARP1;HN…
3hr phorone	106/617	2.53681e-05	0.000182497	1.59801	16.9102	LTV1;CD83;RIF1;ICE1;ZFAND5;PPAN;NARS;PNN;RPS6KA3;PAPOLG;KIF21A;MAF1;RPP38;SCAF11;CIRBP;MTUS1;LARP4B;ATP1B1;PRKAB1;GTPBP4;CDC40;ARMC1;MAP7D1;SRFBP1;PRR12;ASF1A;PFKFB3;NDRG3;KMT2A;ARHGEF26;CSTF2;NOLC1;NMD3;SLC1A4;BCL2L11;HNRNPDL;EIF4EBP1;PACSIN3;TPPP;CEP76;RREB1;SLC38A2;RAB11FIP5;CPSF6;EIF2AK2;IRF2BP2;NFATC2;KTI12;NUP153;CGN;NFATC4;ARHGAP32;MDM2;MPHOSPH10;TMCC1;USP36;WDR3;CHD7;SLC2A1;ADAR;PHF8;IRF2…
3d ANIT	67/360	7.00773e-05	0.000449631	1.75326	16.7716	RB1;ARHGAP9;TOP2A;ARHGAP11A;FEN1;MCM7;HNRNPU;PSIP1;MKI67;SMC4;LMNB1;TUBB6;ENC1;NUSAP1;SH3BGRL3;CCNL2;UBASH3A;RBM5;NDC1;NSMCE2;ATPIF1;KIF23;KIF22;ASPM;SFPQ;MELK;RBL1;CCNE2;MCM3;MCM4;TAGLN2;DNAJC9;SNRPA1;MCM6;SLBP;CDCA3;UHRF1;CDCA8;CAPG;TTK;LIN9;HSPA14;TYMS;EHBP1;EPB41L5;RACGAP1;PABPN1;RBBP8;ECT2;HNRNPA1;BUB1;CDT1;JUN;NOP58;SEC24B;CBX5;ATAD2;SHCBP1;SLC6A6;CENPF;SASS6;TACC3;CDK1;NCAPD2;VIM;RAD18;SPC…
3hr bromoethylamine	79/438	5.0939e-05	0.000339689	1.68976	16.7031	RB1;DENND1B;CD83;ZMYND8;CHD7;PPAN;SLC2A1;MCM10;NR3C1;SMC4;EDC3;SYNE1;LMNB1;CDC23;ENC1;RIOK2;KIF21A;LRRFIP1;ZCCHC24;RBM15;TSC22D1;CSNK1D;BAZ1A;THOC5;ATP1B1;GTPBP4;GNL3;ACLY;RNF169;PARD3;CDC42EP4;SRFBP1;FKBP5;KANK1;EPB41;DDX20;RNF8;NEDD9;NOL8;SLC1A4;FOXO3;PRDM10;ACACA;LIMA1;WRN;ZNRF2;BCL2L11;INPP5F;MKNK2;CDC37L1;HIVEP1;IGF2BP3;TPPP;SLC38A2;FNIP2;JAM3;MAP4K4;SPAG9;IVNS1ABP;EGR1;JUN;HPS4;MICAL3;IRF2B…
24hr bromoethylamine	60/316	9.20066e-05	0.000574799	1.79529	16.6848	TOP2A;ARHGAP11A;MKI67;OSBPL11;SMC4;PTPRF;TUBB6;CSRP1;CHEK1;NUSAP1;LUC7L;MDP1;PELO;JAK3;TLE1;TSC22D1;KIF23;BAZ1A;KIF22;EML4;ACLY;ASPM;MELK;RBL1;ESPL1;MAP7D1;ZNF638;SIK3;TIMELESS;MCM4;DNAJC9;MCM6;TMEM9;CDCA2;SLC22A5;CDCA3;ARHGEF26;CDCA8;TTK;NCAPH;ACACA;RACGAP1;HNRNPDL;MBP;ECT2;HNRNPA1;BUB1;JUN;SPAG5;TXNRD1;SHCBP1;CENPF;WNK1;TACC3;CDK1;HYOU1;NCAPD2;SPC24;EZH2;R3HDM2
3d MDP	39/188	0.000237021	0.0013271	1.9988	16.6847	ARHGAP11A;TOP2A;CDCA3;NUFIP2;ZBTB20;CDCA8;PSIP1;TTK;MKI67;SMC4;LPP;NCAPH;LMNB1;PNN;TUBB6;SGPL1;RACGAP1;CSRP1;NUSAP1;HIVEP1;ECT2;HNRNPA1;SPTAN1;BUB1;HNRNPA3;NUP210;KIF23;FOXN3;KIF22;SHCBP1;ASPM;CENPF;WEE1;RBL1;SIMC1;STK17B;CDK1;TACC3;NCAPD2
6hr buthionine sulfoximine	40/194	0.000227179	0.00127802	1.98379	16.6435	OTUD4;BCAR3;KDM5A;MACF1;KANK1;NUP205;NUFIP2;WDR3;PPAN;NOLC1;TNFAIP3;CLINT1;SLC7A1;FXR1;PNN;TPPP;TOPBP1;RREB1;RPP38;NKTR;NOP58;NIFK;UTP3;TXNRD1;SAMD4B;PRPF4B;NUP153;MAPK14;GTPBP4;BET1L;GNL3;BST2;TOM1L1;PPFIBP2;TEC;AKAP9;CEBPZ;PPIL4;TRMT61A;FKBP5
3hr ajmaline	32/148	0.00038557	0.0020251	2.10415	16.5403	DOCK5;TRIO;POP1;PINX1;NOLC1;NOL8;AKAP13;WRN;HERC2;PPP4R2;POLR2A;G3BP1;ZKSCAN1;HEXIM1;UBL4A;CDT1;SVIL;JUN;KLF12;RBM15;VPS13B;LMO7;ATP1B1;ARID1B;GNL3;NFIA;PARD3;AKAP9;SRSF6;TRMT61A;DBN1;TJP2
24hr aspirin	174/1098	1.23119e-05	9.48972e-05	1.46035	16.5092	SLC23A2;TFRC;CD82;PANK1;UXS1;ZFAND5;PPAN;HNRNPU;NR3C1;BZW2;MKI67;SMC4;TOMM20;DCAF6;IPO5;TUBB6;SESN1;TRIM24;GRB10;PAPOLA;NUSAP1;LUC7L;KIF21A;NBN;PRKACA;PELO;JUNB;FNBP4;SRRM2;MORC3;TLE1;KDM2B;RALGAPA1;UBE4B;WRNIP1;ATP1B1;PRKAB1;GTPBP4;FTSJ3;INPP4A;ACLY;SUB1;MAP7D1;SIK3;TAGLN2;SIK2;PPIA;FKBP5;L3MBTL3;CDCA2;SLC22A5;CDCA3;ARHGEF26;EPB41;GMPS;CDCA8;SLC1A4;SLAIN2;ZBTB5;ACACA;FXR1;SLC9A3R1;VCPIP1;SGPL1;R…
24hr diltiazem	62/330	9.71135e-05	0.000603527	1.77241	16.3764	FEN1;MCM7;PSIP1;CHTF18;IPO5;LMNB1;CHAF1B;CHAF1A;SESN1;BCL7C;PSMD1;CCNL2;RBM5;TMPO;WDHD1;KLF12;LIG1;USP42;ATP1B1;NUP93;CCNE2;MCM3;MCM4;DNAJC9;MCM6;DTL;ASF1A;NUP205;BLM;PSMD14;UHRF1;CSTF2;NOLC1;SLC3A2;TYMS;NCAPH;DSN1;SGPL1;HIRIP3;PABPN1;E2F1;CEP76;NOP56;CDT1;NOP58;GCH1;RCC2;TXNRD1;ATAD2;NAP1L1;BYSL;POLA2;WEE1;PTPRC;NASP;HNRNPA2B1;CDK2;MDM2;PDCD4;RAD18;EZH2;R3HDM2
29d chlormezanone	54/280	0.000132935	0.000800986	1.82857	16.3212	BCAR3;HBS1L;AHCTF1;PTPRS;TNFAIP3;CAAP1;LSP1;EPRS;NR3C1;AFF4;YBX3;PTPRF;HEBP2;CSRP1;ITGAV;GGT1;LRRC47;TLE1;ATPIF1;PRKAB1;GTPBP4;ETV6;SFPQ;MAP7D1;NUP98;MCM6;TKT;CBLL1;SSX2IP;HDAC2;DCTN1;NOLC1;CSTF2T;FOXO3;CDKN2AIP;CAMSAP2;PPP1R2;BCL2L11;IGF2BP3;NKTR;BPTF;OSBPL8;NOP58;EIF2AK2;IRF2BP2;MAPK14;SON;FUBP1;STK17B;ESF1;CDK12;TRMT61A;SPC24;R3HDM2
28d NIC	19/78	0.00130109	0.00587223	2.45046	16.2822	BCAR3;ATF7IP;USP8;AHCTF1;TLE1;FAM13A;SLC2A1;CIRBP;NEDD4L;NEDD9;IRF2BP2;PIK3R1;EPRS;TOB2;PNN;MEX3B;RPS6KA5;BCL2L11;IGF2BP3
24hr tacrine	56/293	0.000129428	0.000787851	1.80873	16.1925	ARHGAP11A;AHCTF1;TFRC;FAM13A;TNFAIP3;IL1RAP;ANTXR2;MKI67;NR3C1;SMC4;DCAF6;LMNB1;MED13;CSRP1;PPP2R5E;ENC1;NUSAP1;KLF12;TLE1;TSC22D1;ATP11C;ACLY;ELF1;RBMXL1;RBL1;PARD3;CDC42EP4;MAP7D1;NUP98;MCM6;TKT;PHLDB2;FKBP5;SLC22A5;CDCA3;ARHGEF26;CTR9;NEDD4L;NEDD9;STK4;LPP;FXR1;RACGAP1;FNIP1;HNRNPA1;SLC38A2;FNIP2;CREBBP;UTP3;BRPF3;NAP1L1;MAPK14;CCDC6;CEBPZ;LPIN1;MPHOSPH8
7d CSP	59/312	0.000117663	0.000723657	1.78583	16.1576	RB1;TOP2A;ARHGAP11A;ATP8A1;MKI67;OSBPL11;RRP8;ICAM1;LMNB1;CSRP1;ENC1;TRIM24;NUSAP1;CCNL2;PELO;ABCC4;TLE1;TSC22D1;KIF22;GNL3;CDC25B;APBB1IP;ASPM;XRN1;CDC42EP4;GLCCI1;MCM6;SLC29A1;FKBP5;KANK1;CDCA3;SRCAP;ARHGEF26;CDCA8;NOL8;TTK;FOXO3;RACGAP1;IGF2BP3;ECT2;RREB1;SLC38A2;BUB1;JAM3;SPAG9;WWOX;SHCBP1;BST2;WEE1;SIMC1;TACC3;CDK1;MDM2;MPHOSPH10;NCAPD2;LPIN1;TRMT61A;SPC24;R3HDM2
24hr propylthiouracil	55/287	0.00013761	0.000824966	1.81444	16.1324	RB1;TOP2A;MDC1;FEN1;MCM7;PSIP1;TNFAIP3;MKI67;SMC4;LMNB1;CHAF1B;CHAF1A;NUSAP1;RRP12;NDC1;ABCC4;LIG1;ATPIF1;KIF22;MELK;RBL1;CCNE2;ESPL1;TIMELESS;MCM3;MCM4;SNRPA1;LCP1;MCM6;SLBP;CAMK2D;CDCA2;CDCA3;UHRF1;CAPG;LIN9;SKA3;STK4;NCAPH;RACGAP1;ECT2;BUB1;CENPT;TXNRD1;ATAD2;NAP1L1;SHCBP1;POLA1;WEE1;TACC3;CDK1;NCAPD2;DHCR7;EVI2B;EZH2
9hr galactosamine	27/121	0.000636391	0.00313978	2.18888	16.1095	DENND1B;ZBTB8A;JADE1;HNRNPU;ZBTB5;ARHGAP35;DOCK10;EEF2K;FBRSL1;TLK1;CIR1;FNIP2;RBM5;PHACTR4;RBM33;HEXIM1;SPAG9;EIF2B4;BATF3;EML4;AEBP2;PDCD4;TERF2IP;ULK1;SOS1;C2CD2L;TNRC6A
9hr etoposide	22/94	0.00100148	0.00466361	2.32637	16.0666	TOP2A;CDCA3;CHD9;HNRNPU;KIF23;CAPG;KIF22;ITGAL;MKI67;SHCBP1;ASPM;PABPN1;RACGAP1;PCF11;HNRNPA2B1;NUSAP1;CDK1;TACC3;UBE2O;CCNL2;ECT2;BUB1
8d captopril	33/155	0.00042344	0.00220449	2.06338	16.0265	ARHGAP11A;TOP2A;SLC22A5;CDCA3;ZBTB20;MKI67;NR3C1;SMC4;LMNB1;TUBB6;RACGAP1;NUSAP1;TRIM24;UBASH3A;ECT2;BUB1;CDR2;MAP4K4;EGR1;OSBPL3;KIF23;SHCBP1;CDC25B;ASPM;CENPF;RBL1;PARD3;CDC42EP4;CDK1;UBE2O;SPC24;CDS2;R3HDM2
6hr phenobarbital	51/263	0.000174902	0.00101769	1.84009	15.9191	RB1;ZMYND8;HNRNPU;ATP2A2;TNFAIP3;MCM10;CHD3;PIK3C2A;ARHGAP35;SYNE1;PPP4R2;PPP2R5E;ENC1;TRIM24;MYO18A;UBASH3A;LRRFIP1;EIF5B;SUN2;KLF12;HMGCS1;CIRBP;CSNK1D;TEX2;PRKAB1;UTP18;ACLY;RNF169;PARD3;CDC42EP4;MYADM;HECA;PKP4;ATF4;PLEC;NUP205;UBR2;EPB41L5;SGPL1;ATXN2;CUX2;BCL2L11;NFIL3;HNRNPDL;MKNK2;GCH1;ZFC3H1;OXR1;MED13L;MDM2;TARDBP
9hr gentamicin	21/89	0.0011551	0.00529382	2.35077	15.8996	BCAR3;ITSN2;KANK1;PRKCI;EPB41;ANKRD11;ZFC3H1;HNRNPU;CGN;EML4;ZNRF1;TEC;NEMF;PABPN1;RFX7;WNK1;LPIN1;JUNB;TRMT61A;RBM5;TNRC6A
3d CPP	31/145	0.000577615	0.00286874	2.07349	15.4612	ARHGAP11A;TOP2A;CDCA2;CDCA3;UHRF1;TTK;MKI67;NLK;NCAPH;GOLGA4;TUBB6;RACGAP1;NUSAP1;IGF2BP3;ECT2;HNRNPA1;BUB1;KIF23;KIF22;ATP1B1;ASPM;CENPF;MELK;ESPL1;CDK1;MCM4;QRICH1;LPIN1;RAD18;SPC24;EZH2
7d CBP	37/180	0.00040683	0.00212734	1.97482	15.4176	CDCA2;ARHGEF26;CHD7;NEDD9;CTDSPL2;NR3C1;FOXO3;STK4;PTPRF;ICAM1;BCL2L11;MED13;PDLIM2;CSRP1;PABPN1;ENC1;CCNL2;JUN;TLE1;TSC22D1;ATRX;IRF2BP2;CGN;CDC25B;EML4;NET1;ASPM;ELF1;CDC42EP4;SIMC1;AAK1;LPIN1;SSX2IP;PPIL4;FKBP5;IFNAR1;R3HDM2
6hr ethinylestradiol	69/380	0.00012013	0.000735024	1.70083	15.3533	PTPRS;WDR3;HNRNPU;ZBTB20;NOC2L;OSBPL11;TOMM20;CHD1;PNN;AKAP13;ADGRE5;NRD1;XPO6;RB1CC1;TRIM24;MYO18A;LUC7L;KIF21A;ST6GAL1;PPP1R12A;NCOA5;TSC22D1;HMGCS1;NUP133;THOC5;GNL3;ACLY;SFPQ;GORASP2;CCDC86;SRFBP1;MCM6;SRSF6;SQSTM1;CTR9;NOP2;NOLC1;NOL8;DDX21;SLC9A3R1;NT5E;FZR1;PGRMC2;SEC31A;JAM3;NOP56;OSBPL8;JUN;NOP58;GCH1;NIFK;OSBPL3;IRF2BP2;CGN;RRP1B;EIF2S1;SMARCA4;NET1;YRDC;IBTK;PPFIBP2;ARMC10;NFIA;WNK1;SI…
24hr tannic acid	29/135	0.000788071	0.00381813	2.08525	14.9011	ARHGAP11A;TOP2A;SLBP;CDCA3;ZBTB20;TTK;MKI67;TUBB6;RACGAP1;NUSAP1;TPPP;ECT2;HNRNPA1;BUB1;MAP4K4;PRNP;KIF23;LARP4B;KIF22;VANGL1;ASPM;CENPF;RBL1;RNF169;TFDP2;CDK1;HYOU1;SPC24;CDS2
7d MTS	74/417	0.000146762	0.000868801	1.65451	14.6039	ATF2;PTPRS;WIPF1;SH3KBP1;CRTC1;ITGB2;MKI67;SMC4;PTPRF;LMNB1;STK10;NIPBL;TUBB6;CSRP1;CHEK1;NUSAP1;PRKACB;SLC12A7;CAP1;ZCCHC24;HMGCS1;TCF12;ADAM10;LMTK2;CBFA2T3;EML4;RBL1;AKAP9;DSG2;TAGLN2;MCM6;SIK2;CDCA3;FLII;NEDD4L;STK4;ADD3;RNF4;RTN4;TM9SF3;FZR1;RACGAP1;PABPN1;TPR;HIVEP1;SSR1;MAPK1;ECT2;RREB1;EPS15;BUB1;MAP4K4;EIF2B5;SPAG9;USP24;STAT5B;JUND;OSBPL3;MSN;CGN;SORBS3;MLLT10;SLC6A6;FUBP1;CDC16;CDK1;PL…
3d TAA	248/1670	2.34542e-05	0.000169757	1.35883	14.4858	ITSN2;LTV1;RB1;SLC4A1AP;RNH1;TFRC;POP1;PPAN;SMC5;NOC2L;MKI67;ANTXR2;SMC4;ALKBH5;CDC23;RPL18A;CHEK1;ARL6IP4;UBASH3A;CCNL2;GTSE1;PELO;EIF2A;ST6GAL1;NSMCE2;WDR75;GTPBP4;PPA2;PRKAR1A;SUB1;CLPP;CCDC86;SRFBP1;HECA;TAGLN2;PRR12;PFN1;ASF1A;SLBP;NUP205;MTMR2;L3MBTL3;CSTF3;CSTF2;CDCA8;NOLC1;SLAIN2;PIK3R1;LDHB;DHX30;RNF213;PDCD11;SSR1;N4BP2;SPTBN1;HEXIM1;GSDMD;PHC1;STK11IP;NCAPH2;RCC2;IRF2BP2;SMARCA2;SMARCA…
24hr doxorubicin	53/282	0.000297282	0.00163367	1.77012	14.3748	TOP2A;MCM10;MKI67;OSBPL11;NR3C1;SMC4;AFF4;EDC3;LMNB1;SYNE1;MED13;ENC1;ARHGDIB;SLC39A6;JAK3;TSC22D1;VPS13C;KIF22;ARID1A;CDC25B;ACLY;ASPM;PARD3;RAPGEF2;ANAPC2;SASH3;SLBP;SLC22A5;KMT2A;NEDD9;ACACA;PPP1R2;ZNRF1;PDLIM2;RACGAP1;NFIL3;PABPN1;MYH10;BUB1;JAM3;BPTF;PRNP;IRF2BP2;CGN;SMARCA2;PER1;CENPF;PTPRB;TACC3;MDM2;UBE2O;LPIN1;R3HDM2
14d ET	236/1582	2.76623e-05	0.000195447	1.36463	14.3224	LTV1;RB1;SLC23A2;PANK2;POP1;FRMPD4;PPAN;HNRNPU;JMJD1C;DCAF8;SMC6;THUMPD1;NOC2L;EPRS;ANTXR2;RRP8;DCAF6;PNN;CDC23;RPS6KA5;LUC7L;UBASH3A;PRKACB;TMPO;SRRM2;CIRBP;MTUS1;CSNK1E;GTPBP4;BIN2;PDE12;SIK3;CCDC86;SRFBP1;SIK2;CBLL1;NUP205;CSTF3;CTR9;NOLC1;SLAIN2;NMD3;VPS26B;EPB41L5;RNF213;SPAST;PRKAR2A;ARSK;FADD;EGR1;XRCC6;RCC2;RAB3IP;NFATC2;KTI12;PA2G4;SMARCA4;VANGL1;XKR8;SLC6A6;MPHOSPH10;HYOU1;STRN;CDK12;C2…
14d CCL4	117/713	7.72733e-05	0.000485309	1.51227	14.3184	CD83;TFRC;FAM13A;MKI67;SMC4;EEF1B2;PNN;RPS6KA3;TUBB6;CHEK1;NUSAP1;RPS8;LMO7;ARMCX3;NCL;TIMELESS;TAGLN2;CDCA2;PFKFB3;CDCA3;CSTF3;UBA5;NOLC1;CORO1A;NDRG1;NCAPH;RACGAP1;HLTF;SSR1;SMN1;ECT2;MYH10;HEXIM1;PRNP;EGR2;JUND;CADM1;RAB3IP;MYO5A;MSN;IGF2R;PTPRC;FAT1;CDK1;MDM2;HYOU1;ARHGAP11A;ITGB1;TOP2A;AHCTF1;FEN1;MCM7;PSIP1;ITGAL;PHF6;PPP1R9B;XPO4;GUK1;ENC1;RRP12;TOPBP1;YWHAH;NDC1;ABCC4;TSC22D1;NUP133;USP42…
24hr gefitinib	155/984	5.03874e-05	0.000337909	1.44547	14.3041	RB1;SLC23A2;PANK2;CD83;RIF1;PANK1;FAM13A;ZFAND5;ZBTB21;PPAN;DCAF8;EPRS;MKI67;TOMM20;ICAM1;CHEK1;TRIM24;PAPOLA;NUSAP1;ARL6IP4;KIF21A;NBN;PRKACA;PELO;SRRM2;CIRBP;WDR75;AP1AR;ZCRB1;GTPBP4;DEPDC1B;MAP7D1;TIMELESS;CCDC86;SIK2;CBLL1;ATF4;FKBP5;BLM;CDCA2;SLC22A5;CDCA3;EPB41;NOLC1;SLC1A4;NMD3;VPS26B;NDRG2;NCAPH;CDKN2AIP;FXR1;RACGAP1;PDCD11;PCBP2;DNAJC21;EIF4EBP1;EIF4EBP2;SCAP;UTP20;TPPP;ECT2;ZC3H13;MYH10…
24hr diethyl maleate	50/264	0.000360278	0.00190915	1.78616	14.1618	ERCC6L;TRIO;TFRC;CHD7;ZBTB20;TNFAIP3;CHTF18;DNPH1;PTPRF;ICAM1;RPS6KA3;AKAP13;HERC1;CSRP1;CEP170;CCNL2;SPTAN1;RBM5;MIOS;TSC22D1;ATPIF1;ETV3;RAPGEF2;GLCCI1;MACF1;SLBP;CAMK2D;AHNAK;MYCBP2;UBR4;ZBTB5;HSPA14;DSN1;RNF213;PABPN1;TPR;FLNA;ZC3H13;DYNC1H1;CBX5;USP9X;PRRC2C;CGN;SLC6A6;YRDC;PTPRB;PTPRC;FAT1;TNRC6A;TNRC6B
24hr chloramphenicol	71/400	0.000196407	0.00113173	1.65413	14.1185	ARHGAP11A;TOP2A;CD82;WDR3;NOC2L;MKI67;AATF;DNPH1;PTPRF;ALCAM;CSRP1;C1QBP;ENC1;NUSAP1;PSMD1;NBN;CCNL2;RBM5;NDC1;CCT3;TSC22D1;NSUN2;CACYBP;KIF23;KIF22;ACLY;ASPM;RBL1;MCM3;CCDC86;SNRPA1;MCM6;PPIA;SLC22A5;CDCA3;ARHGEF26;PSMD14;UHRF1;USP10;NOP2;CDCA8;NOLC1;TTK;SLC3A2;TYMS;STK4;ACACA;PDLIM1;NT5E;HIRIP3;RACGAP1;PABPN1;MKNK2;E2F1;CCT8;HNRNPA1;ECT2;BUB1;CENPV;CADM1;NIFK;TXNRD1;NAP1L1;SHCBP1;MEX3B;CENPF;WN…
3d ADP	20/87	0.00209142	0.00912688	2.27139	14.0143	TOP2A;CDCA3;HNRNPU;KIF23;KIF22;MKI67;SHCBP1;NCAPH;CDC25B;TUBB6;CENPF;ESPL1;PABPN1;RACGAP1;NUSAP1;CDK1;TACC3;ECT2;BUB1;SPC24
3d ETH	249/1686	3.30948e-05	0.00023108	1.34947	13.9213	RB1;SLC23A2;FRMPD4;WIPF1;ICAM2;PPAN;DCAF8;THUMPD1;NOC2L;GPATCH8;DCAF6;RPS6KA5;TFG;RPL18A;CHEK1;TRIM24;PSMD1;ARFIP1;GTSE1;PELO;TBC1D10A;ST6GAL1;METTL3;WDR75;RUNX1;EML4;INPP4A;PPA2;RFX7;SUB1;PARD3;CCDC86;HECA;SIK2;ATF4;CDCA2;SLC22A5;FLII;CTR9;NOLC1;TRMT2A;WDR70;PDCD11;SSR1;STXBP5;CEP76;RBM10;HEXIM1;CDT1;STK11IP;NCAPH2;LRBA;RCC2;RAB3IP;KTI12;CGN;PA2G4;SMARCA2;PRRC2A;MANF;VANGL1;XKR8;SLC6A6;TDP1;FAT1…
3hr methapyrilene	38/191	0.000665675	0.00325167	1.89537	13.8641	OTUD4;TFRC;ZFAND5;ZBTB21;ARID4A;ATP2A2;SLC1A4;LPP;CHD1;SLC7A1;CDKN2AIP;PNN;RBM15B;HNRNPDL;PCF11;EIF4EBP2;CCNL2;PELO;CEP76;SLC38A2;NKTR;JUN;NOP58;TXNRD1;ZFC3H1;BET1L;ACLY;SLC7A6OS;SIMC1;STK17B;MDM2;CCNYL1;HYOU1;MAFK;CEBPZ;TMCC1;C2CD2L;ATF4
9hr simvastatin	48/253	0.000448358	0.00231392	1.78935	13.7957	SLBP;GTF3C3;SLC22A5;CD83;PSMD14;PANK1;EPB41;SRC;USP10;CCDC25;MCM10;LIN9;NOC2L;LPP;PTPRF;DCAF6;FXR1;RPS6KA5;ENC1;GRB10;APBB2;KPNA4;NBN;LRRFIP1;BUB1;NDC1;CDT1;EGR1;PLEKHA1;PRMT3;ATAD2;CPSF2;CSNK1E;LARP4B;ETV3;GTPBP4;FTSJ3;DNAJA1;SLC6A6;WEE1;AEBP2;NFIA;CCNE2;CDK2;MCM3;MCM4;MCM6;DTL
9hr doxorubicin	60/330	0.000310863	0.00170044	1.70084	13.7362	TOP2A;AHCTF1;TNFAIP3;MCM10;CTDSPL2;MKI67;ARHGAP5;OSBPL11;PTPRF;EDC3;ENC1;NUSAP1;SLC39A6;CCNL2;GTSE1;JUNB;KLF12;TSC22D1;SPICE1;THOC5;CLPX;EML4;ACLY;ASPM;RNF169;RABEP1;PHLDB2;ANAPC2;FKBP5;LAMA5;HDAC2;SLC22A5;CDCA3;NEDD9;CAPG;TYMS;ADD3;ZNRF1;NT5E;RNF213;ECT2;BUB1;JAM3;IVNS1ABP;PRNP;ANKRD27;IRF2BP2;CGN;SLC6A6;WEE1;PPFIBP2;WNK1;CDK1;MDM2;CEBPZ;BCOR;LPIN1;SPC24;EIF3A;R3HDM2
24hr pemoline	50/266	0.000432143	0.00223997	1.76942	13.7073	TOP2A;ARHGAP11A;KDM5C;EPRS;MKI67;LMNB1;ALKBH5;TUBB6;PPP4R2;CSRP1;NUSAP1;KIF21A;MDP1;HMGCS1;RFC1;KIF23;KIF22;ARID1B;F5;RBL1;ZC3H11A;MAP7D1;DNAJC9;SIK2;SLC22A5;CDCA3;CTR9;CDCA8;WIZ;TTK;NLK;NCAPH;SLC9A3R1;RACGAP1;DHX36;E2F1;ECT2;HNRNPA1;SLC38A2;BUB1;PHF12;ATAD2;SHCBP1;CENPF;CCDC6;TACC3;CDK1;HDGF;NCAPD2;SPC24
9hr carbamazepine	61/337	0.00031467	0.00170077	1.69175	13.6423	OTUD4;ATF2;MOCS2;PTPRS;USP32;ZDHHC5;HNRNPU;TNFAIP3;SMC6;NR3C1;AFF4;DNPH1;PTPRF;LASP1;MED13;ZMYM2;PPP2R5E;PRKACB;SLC25A46;SRRM2;ZCCHC24;USP8;ST6GAL1;TSC22D1;ATPIF1;LIG3;GTPBP4;PATL1;NISCH;AEBP2;ZC3H11A;NUMB;HECA;PKP4;ADNP;IFNAR1;PSMD14;NEDD4L;RTN4;EPB41L5;NT5E;FZR1;SCAP;MBP;DTD1;JAM3;SPAG9;STAT5B;NEK9;HNRNPA3;ANKRD27;WTAP;IQSEC1;INSR;PRRC2C;CGN;DLG1;PLXNB2;CEBPZ;SSBP1;MPHOSPH8
6hr doxorubicin	87/511	0.000178989	0.00103639	1.57528	13.5918	TOP2A;ANKRD13D;CD83;WIPF1;FAM13A;JADE1;MCM10;GIMAP5;RCSD1;MKI67;EDC3;SYNE1;LMNB1;SENP7;CDC23;ENC1;SLC39A6;NUSAP1;MYO18A;SMARCAD1;CEP170;MYBL2;MAF1;SBF1;GTSE1;JUNB;KLF12;NCOA5;ZFR;VPS13B;ADAM10;KIF23;KIF22;THOC5;NUP93;RNF169;PARD3;ITGA5;PRR12;ZFPM1;ANAPC2;FKBP5;KANK1;LAMA5;ZBTB8A;CDCA2;CDCA3;KMT2A;STAU2;CWF19L2;NOLC1;CAPG;TYMS;ADD3;EHBP1;EPB41L5;PPP1R2;KLC4;NT5E;RNF213;RACGAP1;PLXNA1;IGF2BP3;TPPP;…
9hr nitrofurazone	123/762	0.000105591	0.000652794	1.48312	13.5793	SLC23A2;TFRC;CD82;PANK1;ZFAND5;PPAN;DCAF8;NOC2L;TOMM20;IPO5;SESN1;KIF21A;CCNL2;PELO;ATP11C;LIG3;ATP1B1;GTPBP4;FTSJ3;ACLY;SRSF2;CCDC86;SQSTM1;ASF1A;PPID;ATF4;FKBP5;PSMD14;EPB41;NOP2;NOLC1;SLC1A4;HACD3;NDRG2;ACACA;SLC9A3R1;DHX30;SGPL1;SCAP;SMN1;TPPP;JUN;NOP14;JUND;CADM1;KTI12;NUP153;CGN;PA2G4;FOXN3;EIF2S1;HNRNPM;NSFL1C;PTPRB;MDM2;PLXNB2;UBE2O;MAFK;TMCC1;BCAR3;DENND1B;CHD9;YBX3;PTPRF;LMNB1;NOB1;XPO4…
9hr methylene dianiline	217/1452	5.29019e-05	0.000346931	1.36448	13.4361	LTV1;FRMPD4;PANK1;ZMYND8;PPAN;NOC2L;EPRS;ICAM1;ELK4;RPS6KA5;CHEK1;PSMD1;KIF21A;ARFIP1;JUNB;GTPBP4;NUP93;INPP4A;CCDC86;CBLL1;ZFPM1;ASF1A;MYCBP2;NOLC1;TWF1;SLAIN2;EPB41L5;DHX30;WDR70;PDCD11;PRKAR2A;PCBP2;CEP76;CDR2;EGR1;JUN;EGR2;PRPF38A;JUND;TMEM184B;CADM1;BCL11B;KTI12;PA2G4;SMARCA2;HNRNPM;SLC6A6;PPFIBP1;POLA2;SMTN;PPFIBP2;EIF6;FUBP1;FAT1;RANBP10;HNRNPD;TMCC1;PHF23;OSBPL11;PTPRF;XPO4;ZMYM5;ENC1;RRP…
14d CHL	16/67	0.0037538	0.0150533	2.38523	13.3215	SLBP;SLC22A5;WTAP;ATPIF1;ELAVL1;RTN4;SIRT3;SLC6A6;BCL2L11;IGF2BP3;MBP;UBASH3A;PRKACA;ZBTB7A;R3HDM2;TNRC6B
28d KC	35/175	0.000963092	0.00455454	1.90677	13.2432	BCAR3;KANK1;L3MBTL3;ARHGEF26;CHD9;ANKRD11;PPAN;NEDD4L;NEDD9;SLC1A4;FOXO3;NLK;BCL2L11;NFIL3;PABPN1;PRKAR2A;TNRC18;CEP170;RREB1;SPAG9;PNISR;TLE1;TSC22D1;NEK7;IRF2BP2;LMO7;BET1L;ETV6;SLC6A6;NUP98;GLCCI1;LPIN1;PHLDB2;FKBP5;TNRC6B
3hr nifedipine	84/494	0.000239182	0.0013329	1.57207	13.1084	RB1;ATP8A1;WIPF1;CHD9;WDR3;ZMYND8;CHD7;PPAN;OSBPL11;EDC3;AKAP13;SENP7;TUBB6;EEF2K;PPP4R2;PAPOLA;SLC39A6;MYO18A;KIF21A;RRP12;LRRFIP1;RBM34;SPTAN1;RPP38;ZCCHC24;MIOS;ATRX;CIRBP;WDR75;THOC5;ATP1B1;UTP18;GTPBP4;BET1L;EML4;ARMCX3;TOM1L1;TFDP2;ZNF638;BMP2K;NUMB;CCDC86;PKP4;SLC29A1;ALDOA;PHLDB2;ANAPC2;FKBP5;KANK1;NOLC1;NOL8;DDX21;PIK3R1;PRDM10;SLC7A1;PHF21A;EHBP1;EPB41L5;PPP1R2;TMEM26;ZNRF1;HNRNPDL;INPP…
6hr methimazole	95/570	0.00020274	0.00116104	1.53637	13.0647	RB1;LTV1;CCNT2;WDR3;ZFAND5;PPAN;DCAF8;SMC6;EPRS;NOC2L;AATF;TOMM20;PTPRF;NOB1;XPO4;RRP12;LRRFIP1;JUNB;NDC1;ABCC4;KLF12;RING1;HMGCS1;ATPIF1;ATRX;PRMT3;SPICE1;CIRBP;DDX10;ADAM10;GTF2F1;THOC5;ATP1B1;GTPBP4;GNL3;FTSJ3;ACLY;RBL1;CCDC86;PRR12;ALDOA;PHLDB2;ZFPM1;ASF1A;FKBP5;PRKAA1;EPB41;CSTF3;NOP2;RNF8;NOLC1;NEDD9;NOL8;CSTF2T;DDX21;NOL9;SLC1A4;SLC3A2;TOB2;CORO1A;PDLIM1;ZNRF1;FZR1;TCOF1;HNRNPDL;INPP5F;DHX…
24hr methyldopa	72/414	0.00033149	0.00178045	1.61317	12.9245	TOP2A;PHF20;CHD9;MKI67;SMC4;PHF6;AFF4;ALKBH5;CSRP1;PPP2R5E;NUSAP1;CD38;MDP1;SRRM2;ABCC4;CACYBP;KIF23;UBE4B;LARP4B;ATP1B1;ASPM;INCENP;ASF1A;IFNAR1;HDAC2;CDCA3;STAU2;HDAC1;UHRF1;CDCA8;TTK;TYMS;CDKN2AIP;ACACA;RTN4;TM9SF3;BCLAF1;ZNRF2;SGPL1;CUX2;PGRMC2;HNRNPDL;RACGAP1;EIF4EBP2;HNRNPA1;ECT2;BUB1;ZKSCAN1;STAT5B;HNRNPA3;SSB;CADM1;BAD;INSR;NEK7;MSN;NAP1L1;WDR13;SHCBP1;DNAJA1;SLC6A6;YRDC;MEX3B;DLG1;PPFIBP…
9hr methyltestosterone	40/207	0.000888392	0.0042521	1.82801	12.8437	KANK1;PTPRS;TFRC;CTR9;NOLC1;DDX21;EPRS;OSBPL11;BZW2;SLC7A1;TOMM20;DNPH1;PTPRF;NFIL3;NRD1;GRB10;TAF9B;SPTAN1;JAM3;EGR1;ST6GAL1;JUN;RALBP1;NOP58;PRPF38A;TSC22D1;HMGCS1;OSBPL3;NAP1L1;CGN;THOC5;ETV3;PRKAB1;NET1;ACLY;PPFIBP2;NFIA;FUBP1;DHCR7;MPHOSPH8
14d CPA	49/264	0.000658125	0.00322807	1.74143	12.7579	CD83;TFRC;WIPF1;ITGB2;OSBPL11;ITGAL;PHF6;DOCK10;ADGRE5;ENC1;CEP170;TLE1;TSC22D1;GNL3;RBL1;CDC42EP4;CD48;LCP1;BIRC2;FKBP5;SASH3;KANK1;ARHGEF26;FLII;RNF8;NEDD9;FOXO3;TOB2;CORO1A;FYB;BCL2L11;RACGAP1;NFIL3;LPXN;IGF2BP3;ECT2;SLC38A2;BUB1;JAM3;PTPN18;STAT1;OSBPL3;MSN;GCSAM;MEX3B;PTPRC;CDK1;EVI2B;LPIN1
14d DNP	19/84	0.00324044	0.0133926	2.22351	12.7453	ARHGAP11A;TRAM1;L3MBTL3;USP42;CDCA3;POP1;MKI67;EML4;ASPM;SLC6A6;TUBB6;RACGAP1;NUSAP1;CDK1;MCM6;ECT2;FNIP1;BUB1;SPC24
9hr diclofenac	75/436	0.000353519	0.00188173	1.59231	12.655	BCAR3;SLC23A2;USP36;RIF1;FAM13A;PPAN;ZBTB20;CTDSPL2;OSBPL11;SYNE2;PTPRF;TUBB6;SESN1;ENC1;RIOK2;RRP12;PRKACA;MAF1;JUNB;TSC22D1;CIRBP;WDR75;PRPF4B;BAZ1A;THOC5;GTPBP4;BET1L;GNL3;LATS1;ACLY;RABEP1;AEBP2;RFX7;SLC29A1;SRSF6;PHLDB2;CBLL1;ATF4;ANAPC2;KANK1;TXLNG;DDX21;SLC1A4;HSPA14;PRDM10;SLC7A1;RELB;SLC9A3R1;ZNRF1;ATXN2;FZR1;ZNRF2;PRKAR2A;G3BP2;TPPP;RREB1;SLC38A2;TBC1D15;HEXIM1;NOP58;UTP3;IQSEC1;EIF2AK2…
3hr chlormezanone	76/443	0.000352093	0.00188173	1.58731	12.6217	RB1;BCAR3;TRAM1;TFRC;MCM7;WDR3;PPAN;DOCK10;PNN;LASP1;PPP4R2;BSG;RIOK2;RRP12;LRRFIP1;JUNB;SLC12A7;RPP38;RBM14;PARP1;TSC22D1;WDR75;PRKAB1;POU3F2;GTPBP4;BET1L;GNL3;AEBP2;CDC42EP4;SRSF2;NUMB;CCDC86;SRFBP1;PKP4;LCP2;ADNP;ZFPM1;ATF4;KANK1;PFKFB3;GYPC;ATL2;DDX20;NOLC1;NOL8;DDX21;TRMT2A;PRDM10;SLC9A3R1;VCPIP1;CHTF8;HNRNPDL;MKNK2;SCAP;TPPP;FNIP1;RREB1;SF3B1;ZKSCAN1;NOP58;NIFK;UTP3;PLEKHA5;DNAJA1;MEX3B;SON…
28d ET	254/1746	7.7173e-05	0.000485309	1.32451	12.5424	LTV1;USP6NL;RB1;SLC23A2;POP1;PPAN;HNRNPU;SMC6;THUMPD1;NOC2L;EPRS;ANTXR2;RRP8;DCAF6;PNN;ALCAM;RPS6KA5;LUC7L;ARFIP1;PRKACA;PRKACB;TMPO;SRRM2;DAXX;ST6GAL1;CIRBP;MTUS1;WDR75;CSNK1E;GTPBP4;PDE12;SIK3;CCDC86;SRFBP1;SIK2;CBLL1;ZFPM1;NUP205;GYPC;EPB41;CTR9;NOLC1;SLAIN2;NMD3;RNF213;PDCD11;ARSK;SYMPK;FADD;PUSL1;N4BP1;RAB11FIP5;HEXIM1;EGR1;CDT1;XRCC6;PRPF38A;IQSEC1;RAB3IP;KTI12;PA2G4;SMARCA4;WDR55;VANGL1;XK…
3d KC	42/221	0.000949656	0.00450897	1.79106	12.4648	TOP2A;DIDO1;HDAC2;CDCA3;ARHGEF26;FAM13A;HNRNPU;CDCA8;SLC1A4;MKI67;TYMS;NCAPH;SYNE2;RACGAP1;PABPN1;MKNK2;NUSAP1;ECT2;BUB1;SRRM2;NOP58;JUND;UTP3;IRF2BP2;KIF22;THOC5;SHCBP1;GTPBP4;SLC6A6;ASPM;CENPF;HNRNPA2B1;CDK1;ESF1;NCAPD2;CEBPZ;CIAPIN1;BCOR;SLC29A1;LPIN1;TRMT61A;SPC24
14d TAN	23/107	0.00259149	0.0109861	2.08415	12.4122	TOP2A;FARP2;AHCTF1;CDCA3;MCM7;FAM13A;PPAN;LMO7;NR3C1;PRKAB1;GNL3;PNN;ASPM;CENPF;CCNE2;NFIA;ZMYM5;TACC3;MPHOSPH10;RIOK2;DHCR7;ECT2;BUB1
7d AAF	156/1013	0.000148279	0.000868801	1.40557	12.3921	ITSN2;PI4K2B;ARID4B;NR3C1;MKI67;BZW1;ARHGAP35;ICAM1;IPO5;TUBB6;PPP4R2;CHEK1;TRIM24;SLC39A6;NUSAP1;GTSE1;AGFG1;PDIA3;TLE3;RALGAPA1;SCRIB;GTF2F1;THOC5;PDIA6;FTSJ3;HNRNPUL1;RFX7;SUB1;MYADM;CCDC86;TAGLN2;SIK2;PFN1;SQSTM1;PPIA;FAM8A1;PPID;MACF1;MTMR2;CDCA3;GYPC;UBA5;CSTF3;HACD3;CDKN2AIP;RTN4;CAMSAP2;FXR1;EPB41L5;DHX30;RPRD1B;ECT2;CEP76;ZC3H14;SAC3D1;ZC3H15;HEXIM1;IVNS1ABP;JUN;JUND;PHC1;CPSF6;ALYREF;FO…
14d OPZ	111/690	0.000257382	0.00142763	1.47432	12.1852	RB1;TFRC;WIPF1;ICAM2;PEBP1;ARID4B;UBE3A;SMC6;ANTXR2;NR3C1;PPP4R2;PSMD2;DPF2;LUC7L;GGT1;SLC12A7;PNISR;ST6GAL1;SCAF11;PRPF4B;PRKAB1;XRN1;PARD3;ZC3H11A;KAT6A;HECA;SIK2;SRSF6;IFNAR1;PSMD14;PIK3R1;PDS5B;NLK;CDKN2AIP;ARHGAP12;FXR1;NUP88;MBP;SLC38A2;N4BP2;MYH10;GSDMD;HEXIM1;OSBPL8;CPSF6;BCL11A;EIF2AK2;IRF2BP2;ANKHD1;PUM2;SLC6A6;IBTK;FUBP1;CDK12;LSM14A;C2CD2L;DENND1B;AHCTF1;PTPRS;PTPRK;AFF4;CHD1;MYSM1;PT…
6hr pemoline	44/235	0.00100187	0.00466361	1.7588	12.146	ITSN2;SLC23A2;DDX46;CDCA8;PIK3R1;MKI67;HSPA14;TOB2;PTPRF;ACACA;ELK4;NT5E;FZR1;NFIL3;HNRNPDL;TNRC18;NBN;JUNB;RREB1;SF3B1;SLC38A2;CREBBP;KDM2A;CBX5;HMGCS1;IQSEC1;CGN;PUM1;CBFA2T2;THOC5;ETV6;SLC6A6;ACLY;YRDC;SON;KAT6A;CPD;AKAP9;HNRNPD;ADGRL1;PKP4;PHLDB2;TNRC6A;ANAPC2
3hr gefitinib	27/131	0.00221695	0.00958323	1.97729	12.0844	ITSN2;UHRF1;LDHB;RACGAP1;CUX1;SESN1;NUSAP1;FNIP1;JUNB;BUB1;MAP4K4;EGR1;HMGCS1;PDPK1;MICAL3;IRF2BP2;LMO7;AMPD2;KIF23;THOC5;ASPM;PARD3;CDK1;TACC3;LPIN1;FKBP5;R3HDM2
6hr flutamide	67/386	0.000552435	0.00275521	1.60795	12.0615	LTV1;AHCTF1;TRIO;SMC6;NOC2L;NR3C1;TOMM20;SYNE2;PTPRF;SENP7;LASP1;ENC1;RRP12;SLC12A7;MAP3K4;TMPO;ZCCHC24;KLF12;HMGCS1;CIRBP;ATP1B1;ARID1B;GTPBP4;EML4;ACLY;NCOR1;AEBP2;SRSF2;BMP2K;SIK3;PHLDB2;BIRC2;FKBP5;PRKAA1;NUFIP2;EPB41;UBA5;NOP2;GMPS;RNF8;NEDD9;DDX21;EPB41L5;LIMA1;FZR1;ZNRF2;BCL2L11;CDC37L1;IGF2BP3;FNIP2;TBC1D15;EGR1;NIFK;TXNRD1;CGN;HNRNPM;MEX3B;PPFIBP2;KANSL1;PDCD4;MAFK;CEBPZ;CIAPIN1;DHCR7;LP…
28d CLT	23/108	0.00293686	0.0123182	2.05952	12.0078	SRRM2;PBRM1;KDM2A;TLE1;CADM1;HMGCS1;HNRNPU;EPRS;THOC5;IGF2R;EML4;ACLY;NIPBL;PIKFYVE;PTPRC;HERC1;KAT6A;TPR;CEP170;IGF2BP3;LPIN1;EIF3A;TNRC6A
7d PAN	199/1338	0.000143211	0.00085423	1.35318	11.9772	USP6NL;RB1;SLC23A2;PPAN;SMC4;TRIM28;BSG;TRIM24;JUNB;CIRBP;WDR75;CSNK1E;SND1;CLPX;GTPBP4;NISCH;PRKAR1A;SUB1;PARD3;TAGLN2;SRFBP1;SIK2;ZFPM1;SLBP;CSTF3;CTR9;NOLC1;NMD3;IQGAP2;NLK;PRKAR2A;N4BP1;SNX5;CDK17;EGR1;CDT1;XRCC6;PHC1;CADM1;LRBA;XRCC1;IRF2BP2;KTI12;CGN;PPFIBP2;MPHOSPH10;FERMT2;AHCTF1;FEN1;PTPRS;FAF1;PTPRK;OSBPL11;COIL;AKAP11;CSRP1;ENC1;RIOK2;LRRC47;NDC1;TSC22D4;NCOA5;TSC22D1;ATPIF1;TCF12;CACY…
7d ENA	17/75	0.00507594	0.0188286	2.22852	11.7738	ARHGAP11A;TOP2A;SLC22A5;NUP210;LMO7;TTK;MKI67;SYNE2;ACACA;RTN4;ICAM1;ACLY;ASPM;TUBB6;PDE12;NUSAP1;MCM6
6hr captopril	14/59	0.0068791	0.0239457	2.36412	11.7716	JUN;AHNAK;CHD7;TNFAIP3;ZBTB20;NFATC2;UTP18;NET1;YRDC;AKAP9;EVI2B;BIRC2;RAD18;TNRC6B
6hr ibuprofen	67/388	0.000637478	0.00313978	1.59775	11.7562	KDM5A;TFRC;PANK1;GTF2B;CHD7;HNRNPU;MCM10;NR3C1;PTPRF;DCAF6;EDC3;CHEK1;ENC1;NBN;CCNL2;LRRFIP1;JUNB;SUN2;TLE1;NCOA5;TSC22D1;PRPF4B;CSNK1D;LMO7;ATP1B1;GTPBP4;POLR1A;CDC42EP4;MAP7D1;SRSF2;PI4K2A;FKBP5;SLBP;GTF3C3;RNF34;SLC22A5;EPB41;USP10;DOT1L;NOLC1;NEDD9;TXLNG;DDX21;CRIP2;CDKN2AIP;ACACA;ZNRF1;ABLIM1;FZR1;NT5E;PGRMC2;PABPN1;MKNK2;HIVEP1;FNIP1;HNRNPA1;SLC38A2;CDT1;NIFK;IQSEC1;MGA;MICAL3;SLC6A6;MPHOSP…
14d ETH	250/1729	0.000131025	0.000793502	1.31364	11.7441	SLC23A2;MDC1;TFRC;UXS1;ADARB1;THUMPD1;MKI67;SMC4;RPL18A;CHEK1;TRIM24;KIF21A;UBASH3A;PRKACA;GTSE1;EIF2A;ST6GAL1;NSMCE2;PRKAB1;NUP93;PPA2;PARD3;HECA;SIK2;PI4K2A;ASF1A;SLBP;NUP205;L3MBTL3;CDCA2;SLC22A5;CDCA3;CSTF3;CTR9;CDCA8;NEDD4L;NOLC1;PIK3R1;SKA3;NLK;NCAPH;DSN1;RACGAP1;HLTF;ARSK;SSR1;CEP76;RAB11FIP5;HEXIM1;STAT5B;CDT1;JUN;XRCC4;XRCC5;NCAPH2;MYO5A;PA2G4;SMARCA2;XKR8;SLC6A6;TDP1;RANBP10;SASS6;HYOU1…
9hr tolbutamide	41/218	0.00133485	0.00597912	1.76761	11.6997	ITSN2;ARHGAP9;ANKRD17;GTF3C3;TRIO;PSMD14;NUFIP2;WIPF1;CHD7;ITGB2;ZBTB20;CAPG;ACACA;PNN;LIMA1;NT5E;RNF213;NFIL3;PABPN1;ENC1;TPR;CD38;MBP;CCNL2;BPTF;ATF7IP;DYNC1H1;PNISR;PRPF4B;TEX2;IGF2R;F5;ACLY;PTPRB;RFX7;WNK1;MDM2;PKP4;PLXNB1;LCP1;PAXBP1
6hr theophylline	118/745	0.000312853	0.00170077	1.44781	11.6835	LTV1;TRIO;CD83;TFRC;IL1RAP;NOC2L;ANTXR2;EDC3;DOCK10;PNN;ARHGDIB;TRIM24;KIF21A;USP8;COG3;WDR75;WRNIP1;THOC5;ATP1B1;CDC25B;CCDC86;RAF1;PHLDB2;ZFPM1;FKBP5;ARHGEF26;GMPS;NOLC1;HACD3;CORO1A;SGPL1;RNF213;BCL2L11;PRKAR2A;HLTF;GSDMD;JUND;CPSF6;CCDC137;IRF2BP2;NFATC2;KTI12;CGN;PA2G4;MANF;NET1;YRDC;PPFIBP2;MPHOSPH10;HYOU1;CDK12;DHCR7;C2CD2L;BCAR3;USP36;FEN1;CHD7;PINX1;OSBPL11;ITGAL;PTPRF;PPP1R9B;LASP1;FLOT…
24hr haloperidol	55/309	0.000909372	0.00433504	1.65519	11.5909	TOP2A;ARHGAP11A;TFRC;MCM7;UXS1;PSIP1;MKI67;SMC4;PTPRF;LMNB1;TUBB6;CSRP1;NUSAP1;CD38;NDC1;KIF23;KIF22;MED4;ATP1B1;RANGAP1;ASPM;RBL1;TIMELESS;MCM4;TAGLN2;DNAJC9;MCM6;HDAC2;CDCA2;CDCA3;UHRF1;CDCA8;TTK;NCAPH;SGPL1;ABLIM1;RACGAP1;HLTF;SSR1;ECT2;HNRNPA1;MYH10;BUB1;SF3A1;WTAP;STAT1;ATAD2;SHCBP1;MANF;CENPF;TACC3;CDK1;NCAPD2;VIM;SPC24
24hr famotidine	20/92	0.00416517	0.0164254	2.11306	11.5817	ARHGAP11A;TOP2A;CDCA3;CDCA8;NEDD9;TTK;KIF22;MKI67;SHCBP1;ASPM;TUBB6;CENPF;RACGAP1;NUSAP1;CDK1;TPPP;ECT2;BUB1;CD44;SPC24
9hr monocrotaline	89/541	0.000489825	0.00248471	1.51055	11.5126	PI4K2B;TRIO;PTPRS;ATP8A1;MCM7;JMJD1C;PTPRK;ARHGAP5;NR3C1;SYNE2;GPHN;SENP7;ALCAM;CHCHD3;DGCR8;CD38;ENPP1;CCNL2;LRRFIP1;JUNB;YWHAG;YWHAH;BCAS3;KLF12;RBM15;NCBP1;TCF12;NSMCE2;ATP11C;VPS13B;PRKAB1;PDIA6;ARID1B;SND1;F5;ELF1;NCOR1;RBL1;PPA2;PKP4;MCM6;GLCCI1;ATF4;USP14;CAMK2D;LIN37;PRKDC;STAU2;MYCBP2;NOP2;NEDD9;CRIP2;SLC3A2;PIK3R1;IQGAP2;FOXO3;MLLT3;TYMS;STK4;PRDM10;LPP;ACACA;CUX1;NFIL3;PABPN1;UBN1;IGF2…
3d CSP	25/121	0.00305389	0.012764	1.98257	11.4818	TOP2A;ARHGEF26;CDCA3;PPAN;CDCA8;TTK;MKI67;RACGAP1;NFIL3;NUSAP1;MAF1;ECT2;BUB1;CDR2;WWOX;JUN;TLE1;TSC22D1;GNL3;CENPF;WEE1;NCAPD2;MCM6;LPIN1;SPC24
9hr ticlopidine	41/219	0.00146114	0.0064958	1.75758	11.4744	LTV1;USP14;GTF3C3;TFRC;ARHGEF26;PSMD14;SHC1;USP10;WDR3;DDX42;NOLC1;SLC3A2;NOC2L;PHF6;CDKN2AIP;NARS;SH3BGRL3;TOPBP1;CEP76;FNIP2;JAM3;CDT1;ABCC4;PARP1;GCH1;TXNRD1;NUP153;SYNJ2;TEX2;DDB2;PSMA5;NSFL1C;FUBP1;PSMC1;TIMELESS;MDM2;CEBPZ;SQSTM1;ASF1A;PPID;ATF4
9hr carboplatin	26/127	0.00291597	0.0122739	1.9601	11.4422	PSMD14;CCDC25;HNRNPU;NOLC1;DDX21;HSPA14;EDC3;AKAP1;DNAJC21;ENC1;RIOK2;CCNL2;RRP12;SRPK2;BCAS3;CPSF6;WDR75;MEX3B;SFPQ;WEE1;NFIA;MDM2;MPHOSPH10;NSRP1;LPIN1;FKBP5
9hr trimethadione	30/151	0.0023725	0.0101672	1.88895	11.4164	EPB41;CRIP2;SYNE2;LMNB1;FXR1;EPB41L5;SGPL1;REV3L;SLC38A2;BUB1;SRSF11;NDC1;CDT1;EGR1;PRNP;JUND;PARP1;PHF12;PLEKHA5;TEX2;PARD3;HNRNPA2B1;FAT1;MDM2;SIK2;PHLDB2;FERMT2;RCOR1;TNRC6A;IFNAR1
6hr isoniazid	88/535	0.000527752	0.00264321	1.51005	11.3962	RB1;LTV1;TRIO;PHF20;PSIP1;MCM10;CTDSPL2;NOC2L;OSBPL11;TOMM20;PTPRF;EDC3;STK10;PNN;LASP1;MYO18A;SH3BGRL3;KIF21A;RRP12;LRRFIP1;DNM1L;JUNB;PELO;RBM33;PNISR;EIF5B;KLF12;HMGCS1;AMPD2;THOC5;ATP1B1;PPM1A;ELF1;RABEP1;PARD3;ZC3H11A;HECA;LCP1;SLC29A1;RAF1;ZFPM1;FKBP5;SLC22A5;FLII;GMPS;NEDD9;DDX21;SLC1A4;ZBTB44;HACD3;STK4;ACACA;KLC4;FZR1;ZNRF2;SGPL1;NT5E;MTA1;PDLIM2;HNRNPDL;PRKAR2A;CDC37L1;FNIP2;VASP;EGR1;J…
9hr nimesulide	217/1486	0.000211464	0.00119528	1.32518	11.2129	LTV1;FRMPD4;EHMT2;ICAM2;PPAN;GPATCH2;HNRNPU;THUMPD1;SMC6;NOC2L;ANTXR2;MKI67;RPS6KA3;CDC23;CHEK1;KIF21A;PRKACA;TMPO;CIRBP;AP1AR;GTPBP4;EML4;CCDC86;HECA;SIK2;PRR12;ZFPM1;ASF1A;SLBP;SLC22A5;GYPC;EPB41;FLII;CTR9;MYCBP2;NOLC1;SLAIN2;VPS26B;NLK;LARP1;RNF213;DHX36;HLTF;HIVEP1;SCAP;NUP88;CEP76;GSDMD;VASP;JUN;XRCC6;IQSEC1;CGN;PA2G4;SMARCA2;HNRNPM;SLC6A6;POLA2;PPFIBP2;TMCC1;RCOR1;C2CD2L;TCF20;PTPRF;AKAP11;…
3d TBF	163/1080	0.000286096	0.00157952	1.37206	11.1949	RB1;CD83;TFRC;CD82;WIPF1;PPAN;NOC2L;NR3C1;EPRS;MKI67;DCAF6;IPO5;NARS;TUBB6;PSMD2;NUSAP1;ENPP1;NBN;PRKACA;PELO;RPP38;EIF2A;TLE3;ST6GAL1;WDR75;UBE4B;PRKAB1;GTPBP1;GTPBP4;EML4;ACLY;XRN1;SUB1;CCDC86;TAGLN2;SIK2;PRR12;ASF1A;ATF4;FKBP5;SLC22A5;CDCA3;PSMD14;CTR9;NOP2;NOLC1;SLC1A4;CORO1A;NCAPH;ACACA;SLC9A3R1;BCL2L11;RACGAP1;DNAJC21;EIF4EBP1;UTP20;ECT2;SLC38A2;CEP76;MYH10;TBC1D15;PRNP;NOP14;CADM1;RCC2;MSN…
3d FAM	18/82	0.00571956	0.0209541	2.13859	11.0434	ARHGAP11A;TOP2A;CDCA3;KIF23;KIF22;MKI67;SMC4;SHCBP1;TUBB6;CENPF;RACGAP1;NUSAP1;CDK1;TACC3;NCAPD2;ECT2;BUB1;SPC24
9hr diethyl maleate	114/723	0.000466398	0.0023966	1.43899	11.0377	LTV1;ATP8A1;CD82;JMJD1C;ARID4A;NOC2L;BZW2;NR3C1;TOMM20;GPATCH8;IPO5;SLC39A6;KIF21A;MAF1;PELO;RPP38;USP8;TLE1;LIG3;ATP1B1;FTSJ3;ARMCX3;ACLY;DKC1;KAT6A;CCDC86;PKP4;PRR12;ASF1A;PSMD14;EPB41;NOP2;GMPS;NOLC1;HACD3;FOXO3;LPP;SLC9A3R1;DHX30;SGPL1;BCL2L11;HNRNPDL;PDCD11;PCBP2;EIF4EBP1;TPPP;SLC38A2;MDN1;GSDMD;CREBBP;JUN;RCC2;CGN;PA2G4;HNRNPM;PLXNB2;C2CD2L;MAP3K12;WDR3;RSF1;ARHGAP5;PTPRF;SENP7;MED13;CSRP1;…
28d CPM	21/99	0.00457477	0.0176307	2.04823	11.0342	ITSN2;BCAR3;TOP2A;TFRC;CDCA3;MKI67;FXR1;TUBB6;BCL2L11;RBL1;RACGAP1;TPR;UBN1;NUSAP1;CDK1;PLXNB1;TPPP;TMEM9;ECT2;BUB1;SPC24
7d CAF	65/380	0.000978522	0.00459559	1.57874	10.9398	RB1;TOP2A;ARHGAP11A;CHD9;JADE1;MKI67;ARHGAP5;LMNB1;TUBB6;CSRP1;NUSAP1;TLE1;PDPK1;KIF23;KIF22;ZCRB1;OXSR1;ASPM;PDE12;CDC42EP4;MCM6;CDCA3;AHNAK;UHRF1;CCDC25;UBA5;CDCA8;NOLC1;NEDD9;TOB2;EHBP1;PDLIM2;RACGAP1;WDR70;NFIL3;HLTF;LEO1;TPPP;ECT2;CEP76;ZBTB7A;SRSF11;MAP4K4;PRNP;JUN;NOP58;JUND;CBX5;OSBPL3;MGA;CGN;SHCBP1;SMARCA4;PER1;SMTN;CENPF;WEE1;TACC3;CDK1;NCAPD2;NAA15;LPIN1;SPC24;TJP3;R3HDM2
7d INAH	19/88	0.00555931	0.0204488	2.09413	10.8733	NIFK;FLII;OSBPL3;HNRNPU;NOL8;NOLC1;MSN;LMO7;NUP153;NR3C1;GTPBP4;RTN4;SFPQ;PABPN1;MYO18A;CCNL2;BCOR;EIF3A;R3HDM2
6hr disulfiram	77/463	0.000826973	0.00397416	1.52803	10.8456	RB1;LTV1;TRAM1;CHD7;PPAN;HNRNPU;PTPRF;CCDC28B;EDC3;SYNE1;RIOK2;RRP12;LRRFIP1;JUNB;SLC12A7;PNISR;KLF12;TLE1;HMGCS1;ATP1B1;GTPBP4;BET1L;DDB2;ARMC1;ACLY;RABEP1;RFX7;SIK3;CCDC86;SRFBP1;MCM6;ALDOA;ASF1A;FKBP5;ARHGEF26;ATL2;GMPS;NOLC1;NOL8;DDX21;NMD3;SLC1A4;NLK;PRDM10;EHBP1;FZR1;ZNRF2;SGPL1;INPP5F;NFIL3;PABPN1;CDC37L1;HIVEP1;TPPP;FNIP1;RAB11FIP5;BPTF;NOP56;VASP;SVIL;NIFK;TXNRD1;PLCL2;PLEKHA5;IRF2BP2;KT…
3hr coumarin	60/347	0.00114728	0.00527836	1.59853	10.8226	DIDO1;MCM7;WIPF1;WDR3;PPAN;ZBTB21;SLC2A1;RPS6KA3;SENP7;RIOK2;RBM34;PELO;RPP38;BAZ1A;THOC5;GNL3;ZNF638;SRFBP1;PKP4;PHLDB2;ASF1A;ATF4;PSMD14;CSTF3;FLII;NOLC1;NOL8;DDX21;TTK;SLC7A1;FYB;EPB41L5;RBM15B;RACGAP1;HNRNPDL;TPPP;CEP76;RREB1;SLC38A2;FNIP2;ZKSCAN1;NOP56;JUN;NOP58;JUND;NIFK;UTP3;TXNRD1;ZFC3H1;CENPF;PPFIBP2;STK17B;MDM2;MPHOSPH10;MAFK;TMCC1;CIAPIN1;LPIN1;PPIL4;TRMT61A
14d MCT	304/2165	0.00020443	0.00116104	1.27253	10.8105	RB1;SLC23A2;RNH1;TFRC;PANK1;PPAN;ANTXR2;SMC4;ICAM1;PNN;RPS6KA3;ALCAM;RPL18A;BSG;CHEK1;TRIM24;ARFIP1;UBASH3A;PRKACA;GTSE1;JUNB;TMPO;AGFG1;SRRM2;CIRBP;SCRIB;CLPX;INPP4A;PPA2;XRN1;PRKAR1A;SUB1;TAGLN2;SIK2;PFN1;MACF1;NUP205;CDCA3;CSTF3;FLII;CTR9;NOLC1;TWF1;NCAPH;EPB41L5;SGPL1;PRDX4;RACGAP1;EPB41L2;HLTF;ARSK;TNRC18;N4BP2;SPTBN1;EGR1;STAT5B;CDT1;JUN;TMEM184B;JUND;CADM1;CGN;SMARCA2;SMARCA4;BST2;SMTN;PPF…
14d EME	28/141	0.00327018	0.0134315	1.88706	10.7995	TOP2A;CDCA3;FAM13A;PPAN;CDCA8;MKI67;NR3C1;FOXO3;MLLT3;IRF2BPL;SYNE1;RACGAP1;NUSAP1;ECT2;BUB1;EGR1;NOP58;TLE1;JUND;THOC5;PRKAB1;ETV6;ASPM;CENPF;CDK1;NCOA7;LPIN1;SSX2IP
3hr promethazine	55/314	0.00133114	0.00597912	1.62277	10.7456	MDC1;AHCTF1;MAST3;ZMYND8;CHD7;MCM10;EPRS;MKI67;EDC3;DOCK10;MED13;LRRFIP1;MAF1;ABCC4;RBM14;USP42;CSNK1D;KIF22;ZCRB1;ATP1B1;THOC5;ASPM;SFPQ;KIF2A;ESPL1;TIMELESS;PRR12;FKBP5;STAU2;CDCA8;NEDD9;PRDM10;ZNRF2;PABPN1;MKNK2;EIF4EBP2;APBB2;ECT2;FNIP1;RFFL;SLC38A2;BUB1;IRF2BP2;SHCBP1;PER1;SMTN;CENPF;FUBP1;FAT1;CCDC6;TACC3;HDGF;LPIN1;EZH2;R3HDM2
3d AZP	33/172	0.00268674	0.0113493	1.80927	10.7098	ARHGAP11A;TOP2A;MDC1;AHCTF1;NEDD9;HSPA14;CORO1A;ICAM1;LMNB1;LDHB;NFIL3;NUSAP1;PSMD1;IGF2BP3;ECT2;BUB1;NOP58;PDPK1;IRF2BP2;LMO7;PA2G4;PRKAB1;BST2;NET1;SFPQ;CENPF;HNRNPA2B1;CDK1;HNRNPD;UBE2O;HYOU1;LPIN1;FKBP5
6hr aspirin	83/506	0.000814256	0.00392895	1.50381	10.697	KDM5A;RBM27;CHD7;NOC2L;ANTXR2;PHF6;TOMM20;MYSM1;PNN;TRIM24;KIF21A;NBN;LRRFIP1;JUNB;PNISR;EIF5B;HMGCS1;TSC22D1;RALGAPA1;SPICE1;PRPF4B;THOC5;ATP1B1;ACLY;SFPQ;RABEP1;CCDC86;LUC7L3;SIK2;SLC29A1;SQSTM1;ASF1A;PI4K2A;ATF4;ZCCHC8;SLBP;KANK1;PRKAA1;SMARCD2;GMPS;DDX21;HSPA14;STK4;TOB2;TOB1;CDKN2AIP;ACACA;ABLIM1;SPAST;CUX2;RNF139;HNRNPDL;TPR;ARSK;HIVEP1;UTP20;CCT8;SLC38A2;MORC2;PDZD8;TBC1D15;UBL4A;NOP58;PRP…
24hr chlormezanone	155/1031	0.000478451	0.00244794	1.3641	10.4285	LTV1;PI4K2B;TFRC;FRMPD4;PPAN;DCAF8;NOC2L;NR3C1;MKI67;IPO5;NARS;RPL18A;PSMD2;SESN1;NUSAP1;ENPP1;PRKACA;PELO;EIF2A;ST6GAL1;NUP210;SCAF11;UBE4B;TEX2;TOM1L1;SUB1;NCL;SQSTM1;PPIA;ASF1A;SLBP;CDCA3;PSMD14;NOP2;NOLC1;UBFD1;PDS5B;FOXO3;NDRG2;STK4;CDKN2AIP;FXR1;LDHB;RNF213;TPR;CEP76;TBC1D15;CDT1;ACBD5;CPSF6;XRCC4;XRCC5;IRF2BP2;NUP153;EIF2S1;PRRC2B;MANF;NET1;YRDC;SLC6A6;NSFL1C;CDK7;MDM2;CDK1;CDS2;BCAR3;TOP2…
3d DOX	54/310	0.00166113	0.00732996	1.61151	10.3141	ITSN2;PTPRS;ATP8A1;WIPF1;ITGB2;ZBTB20;EPRS;ITGAL;PTPRF;AKAP13;SIN3A;NUSAP1;TNKS1BP1;TLK1;SPTAN1;EIF5B;ATPIF1;KIF22;THOC5;BET1L;EML4;CDC42EP4;KAT6A;LCP1;SASH3;CDCA3;MYCBP2;NEDD9;TTK;LIN9;SKA3;CORO1A;FYB;RNF213;NFIL3;ECT2;BUB1;SEC31A;JUN;MGA;IRF2BP2;CGN;SHCBP1;SMARCA4;TACC3;CDK1;UBE2O;CDK12;LPIN1;SPC24;EIF3A;TNRC6A;R3HDM2;TNRC6B
24hr methapyrilene	108/688	0.000761882	0.00370637	1.42999	10.2669	TFRC;PPAN;SMC5;NOC2L;ANTXR2;NR3C1;IPO5;EEF1B2;LUC7L;ARL6IP4;ENPP1;NBN;SMARCC1;TLE1;CSNK1D;FTSJ3;ACLY;ILF3;NCL;TIMELESS;SRFBP1;ASF1A;NUP205;ARHGEF26;PSMD14;UBA5;CSTF2;NOLC1;UBFD1;ACACA;EIF4EBP1;SMN1;ZC3H15;HEXIM1;CDT1;NOP14;CBX5;PRRC2C;SLC6A6;MDM2;MPHOSPH10;STRN;C2CD2L;TRAM1;PTPRS;CHD9;ATP2A2;SNAPC5;HEBP2;XPO4;C1QBP;ENC1;NUP62;RIOK2;RRP12;LRRFIP1;RBM34;SPTAN1;RBM5;NDC1;CCT3;TSC22D1;NSUN2;ATPIF1;CA…
3hr methylene dianiline	73/440	0.00118785	0.00538161	1.52263	10.2558	RB1;OTUD4;WIPF1;ZMYND8;ZFAND5;CHD7;SLC2A1;TNFAIP3;DOCK10;ENC1;MYO18A;CEP170;KIF21A;RBM34;JUNB;KLF12;RBM14;HMGCS1;TSC22D1;CIRBP;CSNK1D;THOC5;ATP1B1;GTPBP4;SRSF6;ANAPC2;FKBP5;KANK1;PRKAA1;EPB41;ATL2;DDX20;NOLC1;NOL8;DDX21;SLC1A4;MLLT3;SLC7A1;TOB1;PHF21A;EPB41L5;LIMA1;VCPIP1;WRN;BCL2L11;HNRNPDL;NFIL3;CDC37L1;HIVEP1;TNRC18;TPPP;MAPK6;RREB1;SLC38A2;TBC1D15;HEXIM1;NOP56;EGR1;JUN;JUND;GCH1;NIFK;TXNRD1;S…
3hr desmopressin acetate	47/264	0.00204559	0.00895985	1.65332	10.2375	RB1;BCAR3;USP36;WDR3;NOP2;CHD7;PPAN;NOLC1;NOL8;DDX21;MCM10;HSPA14;TOB2;PRDM10;RRP9;LDHB;ENC1;MKNK2;SLC39A6;EIF4EBP2;RRP12;SLC38A2;RPP38;MDN1;ZCCHC24;NOP56;NOP14;NOP58;NIFK;SETMAR;WDR75;SAMD4B;RRP1B;ATP1B1;GTPBP4;GNL3;BYSL;PPFIBP2;MYBBP1A;NFIA;KANSL1;CCDC86;SLC29A1;PHLDB2;SSX2IP;TRMT61A;C2CD2L
7d TRI	22/107	0.00556441	0.0204488	1.96912	10.2224	SRPK2;ZCCHC24;PI4K2B;EGR1;KLF12;HNRNPA3;CPSF6;JADE1;PRPF4B;RNF4;PHF6;CDKN2AIP;TM9SF3;ABLIM1;PRKAR2A;DHX36;HNRNPA2B1;ITGAV;DNM1L;EIF4G2;RBM5;AGFG1
3d NIM	33/174	0.00324944	0.0133926	1.7834	10.2176	TOP2A;AHCTF1;CDCA3;HNRNPU;MKI67;PNN;RACGAP1;ECT2;BUB1;MAP4K4;SRRM2;PNISR;NOP58;NCOA5;STAT1;LMO7;CGN;FOXN3;KIF22;PRKAB1;SHCBP1;GTPBP4;CDC25B;SLC6A6;ASPM;MEX3B;SFPQ;HNRNPA2B1;CDK1;CBLL1;SPC24;ANAPC2;FKBP5
3d CPX	25/125	0.00477216	0.0179779	1.90284	10.1706	ATP8A1;CDCA3;JADE1;NEDD9;YBX3;RTN4;LMNB1;PABPN1;SESN1;NUSAP1;LRRFIP1;ECT2;BUB1;RBM5;EGR1;ABCC4;GCH1;KIF22;SHCBP1;ILF3;CDK1;LPIN1;PHLDB2;SPC24;FKBP5
24hr bendazac	173/1170	0.000514977	0.00259016	1.33916	10.1393	OTUD4;PI4K2B;CD82;TPMT;PANK1;ZFAND5;PPAN;ZBTB20;SLC4A2;NR3C1;MKI67;BZW1;RRP8;IPO5;NARS;TUBB6;PSMD2;SESN1;PAPOLA;NUSAP1;PSMD1;ENPP1;NBN;PELO;EIF2A;PDIA3;ST6GAL1;MORC3;LMO7;PRKAB1;PDIA6;GTPBP4;FTSJ3;NUP93;ACLY;PPA2;SUB1;MAP7D1;PARD3;CCDC86;SIK2;SQSTM1;PHLDB2;CBLL1;PPID;ASF1A;ATF4;ANAPC2;VCP;SLC22A5;CDCA3;PSMD14;CTR9;UBR4;NOLC1;PIK3R1;ZBTB5;STK4;ACACA;FXR1;EPB41L5;VCPIP1;RACGAP1;EIF4EBP1;EIF4EBP2;SS…
9hr ajmaline	79/483	0.00116572	0.00531694	1.49764	10.1157	TRIO;ATP8A1;DENND1A;FAF1;DOCK7;ZBTB20;TNFAIP3;ADARB1;PTPRK;ANTXR2;SIPA1L2;NR3C1;RRP8;SYNE2;GPHN;SYNE1;PAGR1;RPTOR;HEBP2;CDC23;SIPA1L1;ERC1;CCNL2;PRKACB;NEO1;SRRM2;BCAS3;ST6GAL1;KLF12;RALGAPA1;TCF12;ATP11C;VPS13B;ADAM10;PRKCA;SND1;TFDP2;PARD3;BMP2K;LUC7L3;PKP4;UTRN;PHLDB2;PPID;NBAS;PRKDC;STAU2;IQGAP2;NLK;STK4;ACACA;SGPL1;RNF213;WDR70;POLR2A;CUX1;APBB2;ATG7;ZRANB3;WWOX;OSBPL8;JUND;CADM1;XRCC4;USP9X…
7d ET	191/1307	0.000488429	0.00248471	1.32243	10.0827	LTV1;RB1;SLC23A2;OTUD5;POP1;FRMPD4;PPAN;HDLBP;HNRNPU;IL1RAP;SMC6;NOC2L;EPRS;ANTXR2;MKI67;RRP8;ARHGAP35;CCDC28B;ICAM1;DCAF6;EDC3;PNN;DOCK11;SESN1;CHEK1;PMPCB;ENPP1;UBASH3A;NBN;KPNA1;TMPO;SLC39A3;PNISR;TLE2;MAP2K2;MTUS1;WDR75;LIG3;LMO7;CSNK1E;GTF2F1;GTPBP4;CDC25B;TOM1L1;RBMXL1;CCNE2;XRN1;DKC1;CLPP;NCL;PRPF3;SIK3;MYADM;CCDC86;SRFBP1;SIK2;SRSF6;PPIA;DUS3L;ZFPM1;CDCA3;RBM8A;CSTF3;NOP2;NOLC1;UBR2;NMD3;…
7d ETH	182/1239	0.00051373	0.00259016	1.32961	10.0702	RB1;SLC23A2;CD82;FRMPD4;PANK1;ZBTB20;THUMPD1;SMC6;NR3C1;ANTXR2;TOMM20;RRP9;EEF1B2;GLE1;TUBB6;PPP4R2;RPL18A;AKT2;CSPP1;TRIM24;GRB10;TRAPPC12;ENPP1;UBASH3A;PRKACA;GGT1;PELO;SLC12A7;JUNB;GTF2I;SLC39A3;RPS8;ATP1B1;NISCH;ACLY;PPA2;RFX7;NCL;SIK3;CCDC86;HECA;TNIK;SIK2;PPIA;PHLDB2;PPID;MTMR3;PFKFB3;ARHGEF26;RBM8A;MYCBP2;UBR2;PIK3R1;UBR1;NDRG2;NLK;ACACA;ARHGAP12;LDHB;KLC4;RNF213;INPP5F;ARSK;EIF4EBP1;NDUFV…
24hr azathioprine	26/132	0.00501349	0.0187139	1.86711	9.88749	PRKAA1;ATP8A1;TPMT;FAM13A;HSPA14;TOB2;SMC4;BCL2L11;NFIL3;MKNK2;SCAP;UBASH3A;HNRNPA1;KLF12;NOP58;NIFK;LMO7;U2SURP;RBL1;UBE2O;MCM4;LPIN1;TRMT61A;SPC24;FKBP5;R3HDM2
3hr glibenclamide	17/79	0.00872869	0.0295184	2.08427	9.88183	BCAR3;EGR1;AHCTF1;JUN;JUND;TFRC;NEDD9;GNL3;SIRT3;SFPQ;BCL2L11;CHEK1;CCNYL1;PKP4;TPPP;TRMT61A;SPC24
9hr methyldopa	37/202	0.00354524	0.0144116	1.70936	9.64447	NFIX;CHD9;HNRNPU;SLC7A1;PDLIM1;PNN;SLC9A3R1;FUNDC2;SPAST;CUX2;PPP4R2;HNRNPDL;PABPN1;DHX36;ENC1;TRIM24;CCNL2;UBASH3A;NFRKB;ZKSCAN1;RBM5;SRPK2;PNISR;SF3A1;MIOS;TXNRD1;CIRBP;IRF2BP2;THOC5;PRKAB1;PPFIBP1;HNRNPA2B1;HNRNPD;ACIN1;MCM6;SSBP1;TARDBP
3hr colchicine	38/209	0.0035961	0.0145685	1.69412	9.53434	MDC1;CD83;ZMYND8;ZFAND5;PPAN;ZBTB21;TNFAIP3;SLC1A4;OSBPL11;FOXO3;EDC3;EPB41L5;VCPIP1;FUNDC2;ENC1;SLC39A6;IGF2BP3;JUNB;PELO;SLC38A2;EGR2;JUN;JUND;TSC22D1;VPS13C;IRF2BP2;KTI12;SYNJ2;THOC5;GNL3;STK17B;MAFK;TMEM9;SLC29A1;LPIN1;PHLDB2;ATF4;ANAPC2
6hr chlormadinone	107/689	0.0011691	0.00531694	1.41108	9.52691	PPAN;SMC6;DCAF5;ANTXR2;MKI67;NR3C1;TOMM20;ICAM1;SESN1;CHEK1;SLC12A7;TLE1;THOC5;PRKAB1;FTSJ3;ARMC1;EML4;ACLY;PDE12;CCDC86;PHLDB2;ZFPM1;FKBP5;CDCA3;ARHGEF26;FLII;UBA5;NOP2;GMPS;NEDD4L;NOLC1;SLC1A4;CORO1A;LDHB;TMEM26;VCPIP1;RNF213;RACGAP1;PRKAR2A;HLTF;LPXN;UTP20;TPPP;FADD;ECT2;SLC38A2;MDN1;IVNS1ABP;NEK7;HPS4;CGN;FOXN3;POLA2;SMTN;PPFIBP2;FAT1;CDK1;MDM2;MPHOSPH10;HYOU1;DHCR7;C2CD2L;BCAR3;TOP2A;CHD7;TN…
3hr methimazole	43/242	0.00319929	0.0133248	1.64825	9.46891	RB1;EPB41;WDR3;FAM13A;CHD7;PPAN;UBR4;NOLC1;NEDD9;NOL8;ZBTB20;DDX21;SLC1A4;FOXO3;CHD1;AKAP11;BCL2L11;ENC1;HIVEP1;SSR1;KIF21A;RIOK2;TPPP;JUNB;SLC38A2;RPP38;ZCCHC24;NOP58;NIFK;TXNRD1;BAZ1A;ATP1B1;THOC5;GTPBP4;GNL3;SIMC1;CCDC6;MPHOSPH10;LPIN1;TRMT61A;ASF1A;TNRC6A;FKBP5
6hr naproxen	45/256	0.00322419	0.0133815	1.62712	9.33489	RBM27;KANK1;SLC22A5;CHD7;NOLC1;TWF1;DDX21;MCM10;EPRS;NLK;CDKN2AIP;EDC3;SLC9A3R1;ZNRF1;NT5E;ZNRF2;SESN1;ENC1;TRIM24;G3BP2;EIF4H;TPPP;JUNB;SLC38A2;EGR1;SVIL;TSC22D1;TXNRD1;IRF2BP2;THOC5;SLC39A14;ACLY;SMTN;SFPQ;PPFIBP2;RABEP1;AEBP2;MAP7D1;CCDC6;MPHOSPH10;MCM4;PHLDB2;ANAPC2;FKBP5;R3HDM2
7d BEA	19/92	0.00908874	0.0304755	1.97894	9.30243	RB1;SRRM2;TFRC;TSC22D1;CHD9;IRF2BP2;PRRC2C;TOB2;EDC3;CDC25B;RPS6KA3;CEP170;LPIN1;SSX2IP;PPID;TMPO;MAP4K4;R3HDM2;TNRC6B
28d CSP	152/1025	0.000979515	0.00459559	1.34069	9.2889	RB1;WIPF1;ICAM2;PPAN;IL1RAP;SMC6;ANTXR2;MKI67;ETS1;SMC4;STK10;PPP4R2;PMPCB;PRKACA;MAF1;PRKACB;TMPO;GTF2I;PNISR;TLE3;USP8;MORC3;PRKCI;TLE2;CIRBP;ATP11B;LMO7;TSC1;MED4;THOC5;CLPX;EML4;TOM1L1;ACLY;SUB1;PKP4;SRSF6;PHLDB2;EPB41;CCDC25;MYCBP2;NEDD4L;SLAIN2;UBR2;NLK;CORO1A;ATXN2;SGPL1;RNF213;PRDX4;KLC2;SPAST;PRKAR2A;DHX36;SUDS3;ECT2;SLC38A2;MARK3;VASP;CADM1;XRCC4;LRBA;PHF12;FOXN3;CGN;SSH2;PUM1;PRRC2A;PP…
7d NIM	37/204	0.00419773	0.0164446	1.6887	9.24259	TOP2A;HBS1L;L3MBTL3;AHCTF1;CDCA2;ZBTB20;MKI67;SMC4;AFF4;PTPRF;NIPBL;RACGAP1;SESN1;TPR;HIVEP1;SSR1;IGF2BP3;UBASH3A;BUB1;FNIP2;SRRM2;PNISR;USP9X;SYNRG;PRRC2C;KIF23;CGN;SMARCA2;SLC6A6;CENPF;RBL1;CPD;FAT1;ITGA5;SQSTM1;NUCB2;TNRC6B
9hr gemfibrozil	98/627	0.00149977	0.00664262	1.42054	9.23697	RB1;PI4K2B;PANK1;GPATCH2;JADE1;NR3C1;ICAM1;FBRSL1;ENPP1;JUNB;GTF2I;SRRM2;MED1;ATP11C;LIG3;ZCRB1;PRKAB1;XRN1;ZC3H11A;SUB1;TNIK;PPIA;SLC22A5;GYPC;PSMD14;RBM8A;STK4;TOR1AIP1;ARHGAP12;SGPL1;PACSIN3;CDT1;EGR1;JUN;CBX5;RAB3IP;CPSF2;PRRC2C;CGN;SMARCA2;MED13L;NET1;HNRNPM;MLLT10;PPFIBP2;RAD18;C2CD2L;RBM27;MCM7;USP32;ZC3H8;OSBPL11;DNPH1;PTPRF;LASP1;CHAF1A;BCL7B;LRRFIP1;YAF2;NDC1;ZCCHC24;EIF5B;TSC22D1;VPS13…
6hr sulpiride	22/110	0.00778137	0.0267724	1.90167	9.23453	NDC1;PNISR;EGR1;PRKCI;CCNT2;CLDND1;WDR3;NAB2;EPRS;MYSM1;ELK4;LASP1;SIMC1;ENC1;NCAPD2;NBN;TOPBP1;MCM6;JUNB;PHLDB2;BUB1;R3HDM2
3hr ethanol	34/185	0.00476651	0.0179779	1.71553	9.17146	AHCTF1;HDAC2;TNFAIP3;RRP8;ACACA;IWS1;PNN;FUNDC2;MED13;PDLIM2;PPP2R5E;SESN1;MKNK2;LUC7L;LRRFIP1;PRKACA;HEXIM1;NOP58;SF3A1;JUND;RBM15;IRF2BP2;PRPF4B;ATP1B1;RAD23B;GTPBP4;NET1;ESF1;ULK1;NAA15;SRSF6;SSX2IP;BIRC2;R3HDM2
9hr cisplatin	34/185	0.00476651	0.0179779	1.71553	9.17146	USP6NL;BCAR3;TOP2A;EPB41;STAU2;DDX42;ARID4A;HNRNPU;TNFAIP3;NEDD9;SYNE2;PNN;ZNRF1;PABPN1;PCF11;MBP;CCNL2;ATG7;RBM5;SPAG9;PNISR;BCAS3;GIT2;SVIL;WWOX;XRCC4;VPS13B;THOC5;SHCBP1;RBL1;CDC42EP4;HNRNPA2B1;FAM76B;MCM6
3hr ethinylestradiol	38/211	0.00424375	0.0165616	1.67434	9.14577	PTPRS;TFRC;ROCK1;HDAC1;CTR9;NOLC1;ADARB1;CHD1;RRP8;AKAP13;SGPL1;PSD4;RB1CC1;MKNK2;HIVEP1;MYO18A;KIF21A;APBB2;TPPP;SVIL;ST6GAL1;JUN;JUND;PPP1R12A;TSC22D1;NIFK;COG3;CGN;FOXN3;NET1;NCOR2;RYBP;ARMC10;GORASP2;ZNF638;SIMC1;MPHOSPH8;TRMT61A
24hr ciprofloxacin	22/111	0.00866326	0.0293808	1.88019	8.9284	ARHGAP11A;TOP2A;CPSF7;TFRC;HMGCS1;DLST;PRKAB1;SND1;PTPRF;IRF2BPL;SFPQ;MELK;EMC1;CHEK1;NUSAP1;MYADM;SIK3;TIMELESS;FAT1;HNRNPD;MCM6;HNRNPA1
7d CHL	20/99	0.00968706	0.0322993	1.92506	8.92642	ITSN2;CREBBP;CDCA2;MGA;FAM13A;CDCA8;KIF22;ARHGAP5;SHCBP1;DCAF6;GOLGA4;AKAP9;TPR;TRIM24;TLK1;UTP20;UBASH3A;EIF3A;FKBP5;MAP4K4
28d AMB	15/70	0.0137752	0.043837	2.07216	8.87897	ITSN2;TOP2A;PRKAA1;TFRC;CDCA3;ARHGAP5;TOB2;SMC4;VANGL1;PPP2R5E;NUSAP1;IGF2BP3;ECT2;HNRNPA1;SLC38A2
6hr bromobenzene	54/320	0.00335359	0.0137266	1.55004	8.83168	RBM27;TRIO;ZFAND5;CHD7;SYNE1;TRIM24;GRB10;RRP12;LRRFIP1;HMGCS1;SCAF11;PRMT3;CIRBP;LMO7;ATP1B1;THOC5;GTPBP4;GNL3;CCDC86;RAF1;ASF1A;FKBP5;SMARCD2;SLC22A5;NOL8;DDX21;SLC1A4;STK4;PRDM10;SLC7A1;SPAST;MKNK2;MBP;UTP20;FNIP1;CEP76;SLC38A2;ZKSCAN1;NOP56;EGR1;JUN;TXNRD1;KTI12;NET1;ARHGAP32;MEX3B;WEE1;PPFIBP2;HNRNPD;MDM2;CEBPZ;TMCC1;DHCR7;TNRC6A
3hr aspirin	49/286	0.00371172	0.0149734	1.57779	8.82972	AHCTF1;CHD7;JADE1;SLC2A1;EPRS;MED13;ENC1;KIF21A;MAF1;RPP38;RBM14;KDM2A;NCOA5;TSC22D1;CSNK1D;ATP1B1;THOC5;RFX7;LUC7L3;LCP1;CBLL1;KANK1;CSTF3;TOB1;LIMA1;BCL2L11;INPP5F;TGS1;GRK6;FNIP1;RFFL;SLC38A2;ZKSCAN1;SEC31A;IVNS1ABP;SVIL;JUN;IQSEC1;PLEKHA5;ZFC3H1;IRF2BP2;MEX3B;PTPRC;FUBP1;STRN;CDK12;BCOR;LPIN1;R3HDM2
14d CSA	78/488	0.00237262	0.0101672	1.45589	8.79907	ARHGAP9;ARHGAP11A;TRIO;ATP8A1;WIPF1;ITGB2;DOCK7;ICAM2;HNRNPU;LSP1;RCSD1;ITGAL;MKI67;PPP1R9B;DOCK10;STK10;CSRP1;ADGRE5;PPP2R5E;ARHGDIB;TRIM24;NUSAP1;CD38;SH3BGRL3;GPSM3;NDC1;MAP4K1;TLE1;TSC22D1;ATP11C;RAD23A;ATP1B1;APBB1IP;ELF1;RBL1;MYADM;EVL;LCP2;CD48;LCP1;MCM6;SIK2;SLC29A1;CBLL1;BLVRA;SASH3;HDAC2;CAMK2D;SLC22A5;ARHGEF26;STAU2;FLII;NEDD4L;HACD3;CORO1A;FYB;RTN4;GGA2;ABLIM1;LPXN;HNRNPA1;BUB1;RAB11F…
24hr sulfasalazine	46/266	0.0040288	0.0159939	1.59511	8.79588	TOP2A;ARHGAP11A;MDC1;PI4K2B;SLC22A5;TFRC;CDCA3;PSMD14;MKI67;NR3C1;PTPRF;ACACA;AKAP1;NT5E;TUBB6;RACGAP1;CSRP1;NUSAP1;RBBP8;NBN;ECT2;MDP1;HNRNPA1;BUB1;MAP4K4;TSC22D1;OSBPL3;TXNRD1;CACYBP;KIF23;NAP1L1;KIF22;PRKAB1;ACLY;CENPF;RBL1;SIK3;TACC3;BMP2K;MCM6;TARDBP;PPIA;SQSTM1;SSX2IP;SPC24;R3HDM2
3d ET	202/1415	0.00112405	0.00519161	1.28582	8.73174	LTV1;RB1;SLC23A2;PANK2;POP1;FRMPD4;PPAN;DCAF8;HNRNPU;ADARB1;NOC2L;ANTXR2;MKI67;RRP8;DCAF6;ALCAM;RPS6KA5;PPP4R2;CHEK1;PSMD1;UBASH3A;CCNL2;PRKACA;TMPO;ST6GAL1;CSNK1E;PRKAB1;PPA2;CLPP;CCDC86;SRFBP1;SIK2;CBLL1;CDCA3;CTR9;CDCA8;NOLC1;NLK;RNF213;RACGAP1;ARSK;PCBP2;HEXIM1;CADM1;RAB3IP;KTI12;CGN;VANGL1;BST2;MEX3B;MPHOSPH10;HYOU1;C2CD2L;OGFR;PHF3;TOP2A;AHCTF1;PTPRS;MTMR14;TCF20;PTPRK;PTPRF;CYB561D2;IKBKB;…
24hr WY-14643	150/1019	0.00143097	0.00638558	1.32824	8.69915	MDC1;PANK1;BCCIP;ARID4B;IL1RAP;NR3C1;MKI67;SMC4;TOMM20;ICAM1;IPO5;TUBB6;ALCAM;PPP4R2;PSMD2;NUSAP1;PSMD1;ENPP1;NBN;EIF2A;CDK5RAP2;PDIA3;ST6GAL1;TLE2;MED4;THOC5;PDIA6;ACLY;RBMXL1;MELK;CCNE2;NCL;PPIA;ASF1A;SLBP;BLM;NUP205;CDCA2;SLC22A5;CDCA3;PSMD14;RBM8A;CDCA8;NCAPH;RTN4;SLC9A3R1;RACGAP1;HLTF;ECT2;SLC38A2;CEP76;SEC31A;GSDMD;CBX5;NCAPH2;RCC2;LARP7;PA2G4;SMARCA2;EIF2S1;MANF;VANGL1;CDK1;HYOU1;RAD18;C2C…
3d BDZ	40/227	0.00503564	0.0187376	1.63063	8.62802	TOP2A;ARHGAP11A;CAMK2D;CDCA2;CDCA3;PSMD14;UHRF1;SLC3A2;TTK;TYMS;PHF6;NCAPH;ACACA;RTN4;LMNB1;TUBB6;NUSAP1;MBP;UBASH3A;ECT2;BUB1;FNIP2;NDC1;PRNP;JUN;TSC22D1;OSBPL3;ATPIF1;KIF23;NAP1L1;KIF22;SHCBP1;ASPM;CENPF;MELK;CDK1;NCAPD2;C2CD2L;CD44;R3HDM2
6hr carbamazepine	21/106	0.0102128	0.0337677	1.8788	8.61264	TENM4;TSC22D1;PPAN;CIRBP;NOL8;OSBPL11;PRKAB1;PRDM10;LMNB1;VCPIP1;HEBP2;SGPL1;RACGAP1;MDM2;TACC3;CCDC86;STXBP5;TPPP;DHCR7;SSX2IP;TRMT61A
6hr imipramine	32/175	0.00652237	0.0231106	1.70424	8.57661	KDM5A;SLC24A1;HDAC2;TFRC;ATL2;DDX20;NOLC1;DDX21;TXLNG;SLC3A2;CDKN2AIP;RTN4;FXR1;KPNA4;SLC38A2;TBC1D15;PNISR;NOP58;TSC22D1;NIFK;PHF12;CPSF2;CIRBP;THOC5;GTPBP4;STK17B;BMP2K;MPHOSPH10;CEBPZ;SSX2IP;C2CD2L;SPC24
9hr sulfasalazine	44/254	0.00467984	0.0179094	1.59793	8.57207	GTF3C3;ATP8A1;PSMD14;WIPF1;EPB41;WDR3;ZFAND5;TXLNG;SMC6;PRDM10;CORO1A;ACACA;RTN4;ICAM1;NT5E;LASP1;FZR1;CSRP1;AKT2;PRKACB;SLC38A2;ZCCHC24;MED1;CDT1;EGR1;TLE1;TSC22D1;GCH1;RCC2;WDR75;CGN;BAZ1A;ETV3;GNL3;MDM2;BMP2K;PDCD4;MPHOSPH10;TMEM9;BCOR;SLC29A1;LPIN1;ZFPM1;FKBP5
6hr carbon tetrachloride	34/189	0.00667963	0.0235974	1.67088	8.3689	USP14;PSMD14;UBA5;DDX21;SLC3A2;PIK3R1;NOC2L;NR3C1;NARS;NT5E;OSBP;GRK6;TRIM24;ENPP1;PSMD1;UTP20;APBB2;RRP12;JUNB;TBC1D15;HMGCS1;UBE4B;CACYBP;SYNJ2;THOC5;ARFGAP3;MANF;DDB2;NUP93;DNAJC2;MDM2;CCDC86;HYOU1;R3HDM2
24hr clofibrate	103/675	0.00252404	0.0107385	1.3804	8.25741	MDC1;PANK1;BCCIP;IL1RAP;MKI67;TUBB6;ALCAM;PPP4R2;CHEK1;NUSAP1;ENPP1;NBN;GTSE1;PDIA3;TLE2;NUP210;LIG1;CIRBP;ACLY;MELK;CCNE2;NUP205;BLM;CDCA2;SLC22A5;CDCA3;PSMD14;CDCA8;SKA3;STK4;NCAPH;RTN4;LDHA;BCL2L11;RACGAP1;HLTF;MIER1;ECT2;JUN;STIL;CBX5;IRF2BP2;SMARCA2;WDR55;SLC6A6;CDK1;HYOU1;TMCC1;EZH2;ARHGAP11A;TOP2A;FEN1;MCM7;TNFAIP3;PTPRK;OSBPL11;CHTF18;PTPRF;LMNB1;NDC1;TSC22D1;RAD23A;CACYBP;KIF23;KIF22;ARF…
3d CCL4	59/359	0.00410066	0.016225	1.50198	8.25581	ARHGAP9;CD83;ATP8A1;ITGB2;LSP1;ITGAL;PPP1R18;PTPRF;PPP1R9B;DOCK10;RPS6KA3;STK10;GUK1;CD38;SH3BGRL3;JAK3;TSC22D1;APBB1IP;BMP2K;MCM3;MCM4;TAGLN2;CD48;EVL;LCP2;SIK2;LCP1;MCM6;ALDOA;CBLL1;CD44;SLBP;FLII;CAPG;SLC3A2;IL2RG;CORO1A;CLN6;FYB;LDHB;RNF213;HIRIP3;UBN1;RBBP8;FLNA;LPXN;IGF2BP3;VASP;EGR2;JUND;STAT1;EAF2;MYO5A;MSN;CGN;ARHGAP30;PTPRC;EVI2B;FERMT3
24hr gemfibrozil	72/451	0.00350547	0.014299	1.45257	8.21201	ARHGAP11A;PANK1;NR3C1;SMC4;PHF6;PTPRF;PAGR1;ALCAM;BCL7C;ENC1;ARL6IP4;NBN;LRRFIP1;DNM1L;NDC1;PDIA3;ST6GAL1;TSC22D1;LIG1;CIRBP;ATP11C;RAD23A;CACYBP;BAZ1A;GTF2F1;PRKAB1;SLC39A14;PDIA6;RNF168;RBL1;CCNE2;HNRNPH1;MCM4;DTL;NOTCH2;PON3;USP14;GTF3C3;SLC22A5;PSMD14;UHRF1;USP10;SLC1A4;LIN9;ZNRF2;DSN1;NT5E;HIRIP3;NFIL3;E2F1;RBBP8;SMN1;CCT8;HNRNPA1;CEP76;N4BP2;CENPT;SPAG9;CENPU;CDT1;NOP58;CBX5;TXNRD1;CPSF2;SL…
7d DOX	42/243	0.00585071	0.0213686	1.59302	8.19003	PRKAA1;WIPF1;SLC44A2;ITGB2;NEDD9;CAPG;SLC1A4;ITGAL;CORO1A;ACACA;SYNE2;FYB;LMNB1;RPS6KA3;STK10;SGPL1;NFIL3;ADGRE5;SIN3A;ENC1;MYO18A;CD38;ITGAV;CCNL2;MAF1;FNIP2;RPP38;ZKSCAN1;USP42;STAT1;INSR;EIF2AK2;MSN;ETV3;BET1L;CDC25B;NET1;APBB1IP;CDC42EP4;MDM2;LCP1;EVI2B
3hr nitrofurantoin	23/120	0.0110639	0.0359803	1.8035	8.12309	TOP2A;EGR1;TRAM1;TRIO;CDCA3;HMGCS1;TSC22D1;SPAG5;CDCA8;LMO7;THOC5;SKA3;SHCBP1;NCAPH;BST2;TUBB6;RACGAP1;ESPL1;PARD3;NUSAP1;CDK1;ECT2;ZKSCAN1
7d AZP	41/237	0.00630891	0.0224885	1.59452	8.07753	TOP2A;ARHGAP11A;CDCA3;TTK;MKI67;OSBPL11;FOXO3;SMC4;AFF4;IRF2BPL;TUBB6;HERC1;RACGAP1;NFIL3;AKT2;NUSAP1;CCT8;ECT2;BUB1;EIF2B5;TLE1;TSC22D1;SCAF11;PA2G4;KIF22;PUM1;SHCBP1;SLC6A6;ASPM;CENPF;RBL1;HNRNPA2B1;TACC3;CDK1;MCM4;HYOU1;MCM6;BCOR;LPIN1;NUCB2;SPC24
24hr griseofulvin	25/133	0.0106474	0.0349129	1.76108	7.99962	TOP2A;BLM;TRAM1;MKI67;FUNDC2;TUBB6;NFIL3;ENC1;NUSAP1;CCNL2;NDC1;JUN;STIL;KIF23;KIF22;SHCBP1;ASPM;CENPF;MELK;CDK1;CEBPZ;NCAPD2;NUCB2;EZH2;R3HDM2
3d FUR	62/383	0.00469235	0.0179094	1.47526	7.91009	TOP2A;ARHGAP11A;TFRC;WDR3;PPAN;MKI67;PTPRF;TUBB6;RPS6KA5;CSRP1;CHEK1;NUSAP1;RRP12;TSC22D1;NCOA3;KIF23;KIF22;UTP18;GNL3;ASPM;MELK;RBL1;COL6A2;CCDC86;MCM6;TKT;SSX2IP;ATF4;ANAPC2;PRKAA1;CDCA2;SLC22A5;CDCA3;CDCA8;NOLC1;DDX21;FOXO3;AKAP1;NT5E;RACGAP1;HLTF;MKNK2;MBP;IGF2BP3;ECT2;SLC38A2;BUB1;MAP4K4;NOP58;CADM1;KTI12;SHCBP1;POLA2;SMTN;WEE1;TACC3;CDK1;CIAPIN1;VIM;TRMT61A;SPC24;R3HDM2
9hr bendazac	58/355	0.00499841	0.0187139	1.49104	7.90049	ATP8A1;PANK1;ZFAND5;OSBPL11;NR3C1;PTPRF;DCAF6;CSRP1;SESN1;ENC1;CD38;CCNL2;NBN;LRRFIP1;TOPBP1;SPTAN1;YAF2;GPSM3;SUN2;TSC22D1;HMGCS1;PRPF4B;PRKAB1;CDC25B;ACLY;MAP7D1;MCM4;SIK2;MCM6;SLC29A1;GTF3C3;SLC22A5;EPB41;USP10;SLC3A2;PIK3R1;TYMS;FYB;AKAP1;LIMA1;NT5E;PAK1;PDLIM2;NFIL3;RFFL;SLC38A2;SEC31A;SPAG9;EGR1;MGA;TXNRD1;MDM2;UBE2O;CEBPZ;DHCR7;VIM;EVI2B;R3HDM2
24hr amiodarone	48/286	0.00603793	0.0217842	1.53833	7.86042	TOP2A;ARHGAP11A;SLC23A2;HBS1L;SLC22A5;CDCA3;CDCA8;ADAR;SLC3A2;MKI67;TYMS;SMC4;NCAPH;ACACA;DCAF6;AKAP1;TUBB6;RACGAP1;ENC1;NUSAP1;EIF4EBP1;UBASH3A;NBN;ECT2;MDP1;BUB1;SUN2;CBX5;SSB;TSC22D1;PLEKHA1;SPAG5;KIF23;LMO7;KIF22;SHCBP1;ASPM;MEX3B;CENPF;RBMXL1;RBL1;ESPL1;TDP1;MAP7D1;SIK3;TACC3;CDK1;SPC24
28d VA	175/1224	0.00222021	0.00958323	1.28466	7.8495	SLC23A2;GTF2B;IL1RAP;GIMAP5;ADARB1;NOC2L;EPRS;ANTXR2;TOMM20;ICAM1;EEF1B2;STK10;RPS6KA3;TUBB6;SESN1;CHEK1;TRIM24;FBRSL1;ENPP1;UBASH3A;CCNL2;PRKACA;JUNB;EIF2A;GTF2I;AGFG1;TLE2;ATP11C;PRKCA;LARP4B;THOC5;ATP1B1;GTPBP4;TOM1L1;ACLY;RBMXL1;PPA2;PRKAR1A;MAP7D1;NCL;SIK3;CCDC86;TAGLN2;SIK2;PPIA;PHLDB2;PI4K2A;FKBP5;TMEM87A;MACF1;FLII;CTR9;GMPS;SLAIN2;RTN4;CAMSAP2;FXR1;LDHA;BAG4;BCL2L11;PRDX4;INPP5F;PRKAR2A;…
24hr dexamethasone	185/1301	0.00214429	0.00932335	1.27731	7.84902	ITSN2;CD83;TFRC;ATP8A1;WIPF1;ICAM2;IL1RAP;THUMPD1;MKI67;SMC4;DOCK10;STK10;TUBB6;ARHGDIB;TBC1D10C;NUSAP1;KIF21A;TMPO;AGTPBP1;LIG1;CIRBP;UBE4B;ATP1B1;ACLY;DEPDC1B;BIN2;TAGLN2;ULK1;HECA;PHLDB2;ATF4;ANAPC2;FKBP5;BLM;CDCA2;CDCA3;ARHGEF26;PSMD14;FLII;CDCA8;SLAIN2;NDRG2;ARHGAP15;CORO1A;NCAPH;ACACA;VCPIP1;LDHB;KLC4;DSN1;BAG4;SGPL1;BCL2L11;HNRNPDL;RACGAP1;PRKAR2A;HLTF;RIPK1;NDUFV3;ECT2;SNX5;RAB11FIP5;HEXI…
28d LS	155/1071	0.00240884	0.0102852	1.30142	7.84578	USP6NL;CD83;TRIO;ATP8A1;POP1;FRMPD4;NAB2;ZFAND5;NR3C1;ANTXR2;ICAM1;ELK4;RPS6KA3;TUBB6;ALCAM;TRIM24;SLC39A6;PELO;JUNB;RPP38;AGFG1;KDM2A;SCAF11;RALGAPA1;THOC5;ATP1B1;CLPX;ARMCX3;ZFYVE16;NCL;MYADM;TAGLN2;SIK2;PPIA;ANAPC2;FKBP5;IFNAR1;SLBP;CSTF3;CTR9;TWF1;SLAIN2;NDRG2;RTN4;CAMSAP2;FXR1;EPB41L5;EPB41L2;TPR;EIF4EBP1;PLXNA1;UTP20;MYH10;ZKSCAN1;N4BP1;SPTBN1;EGR1;PRNP;JUN;EGR2;PHC2;CPSF6;NEK7;NUP153;SYNJ2…
3d CPA	74/469	0.00419278	0.0164446	1.43239	7.84146	LTV1;PTPRS;ATP8A1;WIPF1;CHD7;ZBTB21;UBE3A;PIK3C2A;SMC4;SNAPC5;SENP7;PAPOLG;TNFRSF8;RIOK2;NBN;TOPBP1;MAF1;EIF2A;KDM6A;ZCCHC24;MED1;PNISR;PBRM1;SCAF11;ATP11C;VPS13B;PRPF4B;LARP4B;KCNAB2;ATP1B1;CBFA2T3;SFPQ;PARD3;MAPT;IFNAR1;ARHGEF26;CCDC25;NEDD4L;DDX21;UBR1;TOB2;PRDM10;CORO1A;CDKN2AIP;ARHGAP12;FXR1;TGS1;UBN1;TPR;DHX36;ZKSCAN1;TBC1D15;SPAG9;CASP8AP2;SEC24B;ACBD5;JUND;WTAP;CCDC137;POLM;SMARCA5;SAMD4B…
9hr azathioprine	50/300	0.00591391	0.0214673	1.5258	7.82803	DENND1B;DIDO1;WDR3;FAM13A;NAB2;MCM10;SYNE1;PNN;LASP1;SESN1;PNISR;RBM14;VPS13C;THOC5;DKC1;TMEM9;PPIA;PI4K2A;PPID;FKBP5;KANK1;PRKAA1;SLC22A5;PSMD14;EI24;DDX21;SLC3A2;ACACA;AKAP1;EPB41L5;LIMA1;ZNRF2;NFIL3;MKNK2;SLC38A2;ZC3H15;NOP56;JUN;JUND;GCH1;TXNRD1;SMARCA4;SRPK1;MDM2;TMCC1;DHCR7;NAA15;C2CD2L;TJP2;R3HDM2
6hr simvastatin	37/212	0.00792022	0.0271714	1.61076	7.79341	OTUD4;TRAM1;GTF3C3;PRKAA1;SLC22A5;TFRC;PANK1;CCDC25;ATL2;NOLC1;ZBTB20;DDX21;MCM10;PTPRF;ELK4;XPO4;ENC1;DNAJC21;HIVEP1;KIF21A;LRRFIP1;BUB1;EGR1;SUN2;TSC22D1;NIFK;CPSF2;KTI12;ARID1A;GTPBP4;NET1;MDM2;MPHOSPH10;TARDBP;TRMT61A;IFNAR1;TAF1
6hr cisplatin	47/280	0.00651582	0.0231106	1.53838	7.74345	ITSN2;RB1;BCAR3;KANK1;TRIO;STAU2;DENND1A;NAB2;DOCK7;PPAN;MCM10;PTPRK;GPHN;SYNE2;EHBP1;SYNE1;SENP7;ENPP1;APBB2;HNRNPA1;ATG7;SVIL;ABCC4;BCAS3;CADM1;XRCC4;HMGCS1;RALGAPA1;LRBA;NSMCE2;VPS13B;THOC5;SMARCA2;ARID1B;GTPBP4;SLC6A6;NFIA;PARD3;HNRNPD;PDCD4;PKP4;GLCCI1;PKN1;LPIN1;PHLDB2;EIF4G3;FERMT2
14d INAH	16/79	0.0188874	0.0576331	1.92959	7.65904	ARHGAP11A;ITSN2;EIF5B;USP8;CPSF6;CCDC25;PHF12;CAAP1;MCM10;TERF2;NEMF;RACGAP1;FUNDC1;MBP;BCOR;CBLL1
24hr thioridazine	37/213	0.00853665	0.0290344	1.60152	7.62865	HDAC2;MCM7;UHRF1;FLII;ITGB2;CAPG;ARID4B;PIK3R1;ITGAL;PNN;CSRP1;PABPN1;CD38;LPXN;SH3BGRL3;RBM5;NKTR;HNRNPA3;WTAP;STAT1;MSN;KIF23;RAD23A;PDIA6;APBB1IP;PTPRC;MCM3;MCM4;TAGLN2;HYOU1;LCP1;MCM6;VIM;ACBD3;EVI2B;PFKP;TNRC6A
3hr phenacetin	85/551	0.0042555	0.0165616	1.39569	7.61985	RB1;CD83;WDR3;CHD7;PPAN;SLC2A1;ARHGAP35;EDC3;SENP7;HELB;CDC23;PCF11;PPP2R5E;PAPOLA;TRIM24;RIOK2;CEP170;KIF21A;LRRFIP1;RBM34;NFRKB;RBM5;RBM15;VPS13C;CIRBP;CSNK1D;LMO7;BAZ1B;THOC5;ATP1B1;CDC25B;SFPQ;ZNF638;SRSF2;BMP2K;NUMB;LUC7L3;SNRPA1;BIRC2;FKBP5;SLBP;KANK1;PFKFB3;NUFIP2;STAU2;FLII;UBR4;DDX20;FOXK2;NOL8;DDX21;SLC1A4;PRDM10;RTN4;ZNRF1;HNRNPDL;NFIL3;CDC37L1;HIVEP1;TPPP;CCT8;HNRNPA1;MAPK6;SLC38A2;ZK…
3d MP	50/302	0.00672635	0.0236218	1.51352	7.57019	TOP2A;OTUD4;ARHGAP11A;TRIO;MKI67;OSBPL11;IPO5;TUBB6;XPO4;ENC1;TRIM24;NUSAP1;UBASH3A;GGT1;PELO;TLE1;TSC22D1;RALGAPA1;NSUN2;ATPIF1;KIF22;ASPM;RABEP1;RBL1;MCM6;ANAPC2;FKBP5;L3MBTL3;SLC3A2;TTK;TYMS;ZNRF2;RACGAP1;IGF2BP3;ECT2;HNRNPA1;HEXIM1;CENPT;NOP56;EGR1;SHCBP1;WEE1;RPS6KB1;TACC3;MDM2;NCAPD2;CEBPZ;TARDBP;SPC24;R3HDM2
14d AMT	59/365	0.00588302	0.0214207	1.47202	7.55985	OTUD4;AHCTF1;ATP8A1;ZBTB20;THUMPD1;NR3C1;PHF6;NIPBL;MED13;CSRP1;PPP2R5E;SESN1;ENC1;PELO;PRKACB;ZCCHC24;ST6GAL1;PBRM1;KLF12;HMGCS1;ADAM10;LMO7;BAZ1A;RC3H2;EML4;ILF3;SRSF6;CBLL1;IFNAR1;SLC22A5;NEDD4L;SLC3A2;HACD3;TYMS;ACACA;PHF21A;SLC9A3R1;NT5E;ATXN2;RIPK1;IGF2BP3;HNRNPA1;EPS15;RANBP2;HNRNPA3;OSBPL3;FOXN3;SLC6A6;PTPRC;NFIA;HNRNPA2B1;CDK1;DHCR7;EVI2B;PPIL4;TRMT61A;EIF4G2;EZH2;R3HDM2
3d CLM	39/227	0.00848918	0.0289559	1.58063	7.53796	TOP2A;ARHGAP11A;CDCA2;CDCA3;AHNAK;RIF1;UHRF1;TTK;MKI67;TUBB6;TMEM245;BCL2L11;RACGAP1;NUSAP1;ECT2;MYH10;BUB1;ZKSCAN1;MAP4K4;CENPT;SPAG9;EGR1;TLE3;TLE1;TSC22D1;SPAG5;IRF2BP2;KIF23;KIF22;RAD23B;CENPF;MELK;CCNE2;ESPL1;CDK1;NCAPD2;SPC24;EZH2;ANAPC2
3hr chlormadinone	50/303	0.00716673	0.0248015	1.50745	7.44424	RB1;TOP2A;ARHGAP11A;BCAR3;RBM27;FAM13A;CHD7;SLC2A1;OSBPL11;SMC4;EDC3;SYNE1;CHEK1;ENC1;ARFIP1;JUNB;TLE1;TSC22D1;KIF22;THOC5;ASPM;RBL1;MCM4;ITGA5;MCM6;CBLL1;ZFPM1;PHLDB2;SSX2IP;FKBP5;KANK1;ARHGEF26;NOL8;TTK;FOXO3;NT5E;BCL2L11;MKNK2;PACSIN3;RFFL;SLC38A2;IVNS1ABP;JUND;MGA;CGN;PPFIBP2;SIMC1;CCDC6;MDM2;LPIN1
14d CAF	38/221	0.00916195	0.0306345	1.58194	7.42357	TFRC;CHD9;POLDIP3;UBA5;ZBTB20;SLC1A4;UBR2;ZBTB5;PTPRF;PDLIM2;CSRP1;NFIL3;CHEK1;MKNK2;HIVEP1;LEO1;CEP170;ZBTB7A;SLC38A2;ZKSCAN1;PNISR;JUN;HNRNPA3;TLE1;CBX5;TSC22D1;NCOA3;OSBPL3;MGA;ATRX;CGN;PER1;WEE1;HNRNPA2B1;SRSF6;LPIN1;PPID;R3HDM2
24hr fluphenazine	92/605	0.00457082	0.0176307	1.37276	7.39651	ARHGAP11A;TOP2A;MDC1;ERCC6L;MCM7;DDX46;PSIP1;MKI67;SMC4;DNPH1;PTPRF;LMNB1;TUBB6;CSRP1;XPO4;FUNDC1;NUSAP1;PRKACA;MDP1;NELFE;YWHAH;NDC1;TSC22D1;KIF23;KIF22;MED4;RANGAP1;ATP1B1;PRKAB1;ARMCX3;ASPM;RBMXL1;RBL1;ESPL1;HNRNPH1;SUB1;MCM4;DNAJC9;SNRPA1;TAGLN2;MCM6;TKT;SSX2IP;PPIA;SLBP;HDAC2;CDCA2;CDCA3;ARHGEF26;RNF8;CDCA8;TTK;LIN9;NCAPH;ACACA;ABLIM1;SGPL1;HNRNPDL;RACGAP1;HLTF;SSR1;FLNA;IGF2BP3;PSMF1;HNRNPA…
6hr indomethacin	30/168	0.0114613	0.0369688	1.65465	7.39426	BCAR3;ZBTB20;TNFAIP3;HSPA14;RRP8;EDC3;ICAM1;SLC9A3R1;ZNRF1;TUBB6;SPAST;INPP5F;SESN1;ZMYM5;ITGAV;TPPP;RREB1;HEXIM1;NIFK;LARP4B;GTPBP4;BET1L;PPFIBP2;RFX7;MAP7D1;PDCD4;CCDC86;CCNYL1;TRMT61A;BIRC2
3hr caffeine	57/353	0.00684263	0.0238888	1.46972	7.32596	TOP2A;AHCTF1;KDM5C;ZMYND8;FAM13A;CHD7;SLC2A1;THUMPD1;MKI67;RCSD1;EDC3;SYNE1;CDC23;PPP4R2;DDI2;NUSAP1;KIF21A;TLE1;PPP1R12A;CSNK1D;LMO7;KIF22;ATP1B1;PRKAB1;RNF169;PHLDB2;BIRC2;FKBP5;HDAC2;PFKFB3;CDCA3;EPB41;NOL8;TYMS;FOXO3;IL2RG;LIMA1;BCL2L11;HLTF;HIVEP1;MBP;ECT2;FNIP1;SLC38A2;SEC31A;IVNS1ABP;SVIL;IRF2BP2;CGN;MED13L;SLC6A6;PER1;CCDC6;CDK1;LPIN1;SPC24;R3HDM2
7d IMI	52/318	0.00741461	0.0255847	1.49132	7.31388	RB1;TOP2A;ARHGAP11A;MKI67;YBX3;PTPRF;TUBB6;CSRP1;ENC1;NUSAP1;GTSE1;TLE3;TSC22D1;KIF23;KIF22;GNL3;CDC25B;ASPM;ILF3;MELK;RBL1;ESPL1;SIK2;MCM6;TMEM9;SLC22A5;CDCA3;DDX20;TTK;ABLIM1;RACGAP1;ECT2;MYH10;SLC38A2;BUB1;CDR2;MAP4K4;JUN;CADM1;KTI12;SHCBP1;SLC6A6;CENPF;SIMC1;TACC3;CDK1;UBE2O;TRMT61A;NUCB2;SPC24;CDS2;R3HDM2
3d SST	94/621	0.00476942	0.0179779	1.36544	7.29902	RB1;ARHGAP11A;TOP2A;SLC23A2;MCM7;CHD9;PPAN;PSIP1;TNFAIP3;OSBPL11;MKI67;SMC4;PTPRF;LMNB1;TUBB6;ALCAM;CSRP1;CHEK1;ENC1;NUSAP1;ENPP1;NBN;CCNL2;LRRFIP1;TOPBP1;PELO;RBM5;ST6GAL1;RBM15;HMGCS1;TSC22D1;ATP11C;RAD23A;KIF23;KIF22;CDC25B;ASPM;MELK;RBL1;ESPL1;CCNE2;PALLD;CLPP;MCM4;SRFBP1;DNAJC9;MCM6;SIK2;SSX2IP;FKBP5;CDCA2;SLC22A5;CDCA3;AHNAK;UHRF1;CDCA8;TTK;NCAPH;ACACA;ZNRF1;LIMA1;ABLIM1;NT5E;RNF213;RACGAP1…
3d DIS	34/195	0.0107201	0.0350544	1.60806	7.29355	ARHGAP11A;CAMK2D;SLC22A5;PTPRS;CDCA3;ATP8A1;JADE1;HNRNPU;NEDD9;TNFAIP3;TTK;MKI67;OSBPL11;ITGAL;SMC4;CORO1A;LMNB1;CSRP1;NFIL3;NUSAP1;MBP;ECT2;HNRNPA1;JUN;TLE1;TSC22D1;CDC25B;APBB1IP;SLC6A6;RBL1;HNRNPD;CDK1;SPC24;R3HDM2
24hr ibuprofen	81/526	0.00540944	0.0200031	1.392	7.26571	ITSN2;RB1;BCAR3;AHCTF1;KDM5C;ZBTB20;JMJD1C;THUMPD1;EPRS;ARHGAP5;OSBPL11;ANTXR2;NR3C1;PTPRF;SNAPC5;DOCK11;ALCAM;KPNA4;JUNB;JAK3;RPP38;LRRC47;USP8;PRKCI;PBRM1;TSC22D1;ATP11C;KIF23;LIG3;LMO7;LARP4B;PRKAB1;SLC39A14;COASY;EML4;NCOR2;LUC7L3;TKT;PHLDB2;SSX2IP;PPIA;FKBP5;KANK1;PON3;HDAC2;NFIX;NEDD9;PIK3R1;TOB2;TOB1;ARHGAP12;PDLIM1;EPB41L5;SLC9A3R1;ZNRF1;LIMA1;NT5E;PAK1;PCBP2;TPPP;ZKSCAN1;HEXIM1;EGR1;MGA;…
14d LS	128/876	0.0039945	0.015911	1.31303	7.25165	TRIO;ATP8A1;FRMPD4;JADE1;NR3C1;ANTXR2;MKI67;TUBB6;TRIM24;PELO;JUNB;TBC1D10A;AGFG1;RALBP1;NUP210;CIRBP;SPICE1;TRAFD1;LMO7;THOC5;ATP1B1;PRKAB1;CLPX;CDC25B;ARMCX3;MYADM;TAGLN2;SIK2;PPIA;ANAPC2;SLBP;NUP205;FLII;CTR9;ARHGAP17;NDRG2;HTATSF1;RTN4;EPB41L5;RNF213;BCL2L11;RACGAP1;EIF4EBP1;MYH10;ZKSCAN1;SPTBN1;EGR1;JUN;JUND;FOXN3;SYNJ2;IGF2R;PTPRB;ARPC3;FAT1;MDM2;CDK1;STRN;PLXNB1;ITGB1;MOCS2;TNFAIP3;BICD2;A…
6hr phalloidin	33/189	0.0115679	0.0371111	1.61054	7.18225	CD83;ARHGEF26;FRMPD4;ZBTB21;SLC2A1;ADAR;SLC7A1;BICD2;PAGR1;RPS6KA3;BAHD1;CHEK1;GRK6;GRB10;EIF4EBP1;PIEZO1;KPNA4;SPTBN1;AGFG1;JUN;MGA;WDR75;PRKAB1;SMARCA2;VANGL1;WEE1;PPFIBP2;PTPRC;NFIA;SIMC1;MDM2;PKP4;CD44
28d MCT	159/1115	0.0038354	0.0153287	1.27845	7.11261	TRIO;TFRC;WIPF1;TUSC2;ZBTB20;SMC5;SMC6;ETS1;TUBB6;CDC23;BSG;TOM1;SLC39A6;MAF1;PELO;SLC12A7;JUNB;MAP3K4;TMPO;AGFG1;RALBP1;NSMCE2;CIRBP;SPICE1;ATP11C;GTF2F1;THOC5;ACLY;ZFYVE16;SIK3;MYADM;ADNP;PPIA;ANAPC2;MACF1;TMEM87B;FLII;CSTF3;SLAIN2;NDRG2;CORO1A;RTN4;CAMSAP2;RIC8A;FXR1;EPB41L5;RAB11FIP1;PRDX4;RACGAP1;MIER3;EIF4EBP1;EIF4EBP2;RIPK1;ECT2;SLC38A2;MYH10;SPTBN1;HEXIM1;EGR1;PRNP;JUN;CADM1;NEK7;EIF2AK2;…
6hr propranolol	48/292	0.00889177	0.0299845	1.49999	7.08389	RB1;OTUD4;ARHGAP11A;CD83;WIPF1;UBA5;WDR3;ITGB2;PPAN;NOLC1;NEDD9;NOL8;SLC1A4;ITGAL;SLC7A1;CORO1A;FYB;DOCK10;NT5E;HLTF;TRIM24;CD38;SH3BGRL3;RRP12;TPPP;CEP76;MAP4K4;NOP56;NOP58;NUP210;TSC22D1;NIFK;TXNRD1;KTI12;MSN;RRP1B;ATP1B1;GTPBP4;GNL3;SLC6A6;ASPM;PTPRC;TACC3;CCDC86;LCP2;CIAPIN1;PHLDB2;TRMT61A
6hr diazepam	83/543	0.0059617	0.0215748	1.37989	7.06832	WIPF1;ITGB2;PINX1;PPAN;ITGAL;NR3C1;ARHGAP4;EDC3;IRF2BPL;PPP1R9B;DOCK10;SENP7;RPS6KA5;XPO4;ENC1;MYO18A;CD38;RRP12;LRRFIP1;MAF1;NFRKB;TBC1D10A;TLE1;ATRX;SPICE1;RAD23A;ATP1B1;GTPBP4;GNL3;FTSJ3;APBB1IP;RNF169;INCENP;CDC42EP4;CCDC86;LCP2;LCP1;SLC29A1;SOS1;IFNAR1;PFKFB3;ARHGEF26;USP10;ATL2;GMPS;NOLC1;DDX21;CAPG;FOXO3;IL2RG;TOB2;CORO1A;FYB;DHX30;WRN;NT5E;BCL2L11;DHX36;MKNK2;IGF2BP3;UTP20;SMN1;TPPP;FNIP2…
3d PAN	71/456	0.00679505	0.0237927	1.40896	7.03292	RB1;ARHGAP11A;BCAR3;TOP2A;TFRC;CHD9;FAM13A;JADE1;ZBTB20;ATP2A2;IL1RAP;PTPRK;CTDSPL2;EPRS;OSBPL11;YBX3;SYNE2;GPHN;ARHGAP4;EDC3;HEBP2;CHCHD3;CSRP1;HERC1;SESN1;NUP62;TLK1;PRKACA;MAF1;KLF12;TLE1;RBM15;ATP11C;VPS13B;CACYBP;THOC5;SND1;GNL3;CDC25B;EML4;ACLY;PARD3;SUB1;PKP4;ITGA5;GLCCI1;VAMP4;PPIA;BIRC2;FKBP5;CDCA3;UBA5;ACACA;TM9SF3;GGA2;ZNRF2;NFIL3;EIF4EBP2;IGF2BP3;FNIP1;EGR1;CENPV;CADM1;USP9X;FOXN3;MAN…
3d APL	38/224	0.011336	0.0366644	1.55616	6.97124	TOP2A;ARHGAP11A;AHCTF1;CDCA2;SLC22A5;IL1RAP;MKI67;SMC4;ACACA;TUBB6;RACGAP1;CSRP1;NUSAP1;ECT2;BUB1;MAP4K4;EGR1;ABCC4;STIL;NOP58;KIF23;CGN;KIF22;SHCBP1;ACLY;CENPF;MELK;RBL1;SIMC1;CDK1;MCM6;TKT;PHLDB2;SSX2IP;SPC24;EZH2;FKBP5;R3HDM2
3hr acetaminophen	39/231	0.0112456	0.0364713	1.54734	6.94415	RB1;TFRC;WIPF1;HNRNPU;SIPA1L2;ICAM1;LMNB1;NT5E;BCL2L11;INPP5F;PABPN1;SESN1;CDC37L1;PACSIN3;CCNL2;RREB1;SLC38A2;RBM5;SVIL;PNISR;ANKRD27;SCAF11;CIRBP;EIF2AK2;CGN;ATP1B1;THOC5;KLF16;ETV6;NET1;AEBP2;PARD3;HNRNPA2B1;LUC7L3;LPIN1;MPHOSPH8;SSX2IP;TJP2;FKBP5
24hr coumarin	138/958	0.00478604	0.0179779	1.29168	6.9002	RB1;CD82;ARAF;PPAN;HDLBP;ZBTB20;IL1RAP;NR3C1;IPO5;RPL18A;SESN1;CHEK1;NUSAP1;MAF1;PELO;PDIA3;WDHD1;ST6GAL1;TLE1;ATP11C;LIG3;THOC5;PDIA6;NUP93;PPA2;CCNE2;SUB1;TIMELESS;PPIA;ASF1A;IFNAR1;L3MBTL3;TMEM87B;DNMT1;NOP2;NOLC1;SLC1A4;TRMT2A;NDRG2;NCAPH;ARHGAP12;EPB41L5;SGPL1;HNRNPDL;SSR1;TPPP;CEP76;ZRANB3;CDT1;CPSF6;CCDC137;RAB3IP;KTI12;FOXN3;MANF;YRDC;SLC6A6;PTPRB;NASP;MDM2;PI4KA;UBE2O;HYOU1;DHCR7;RAD18;C…
24hr rosiglitazone maleate	49/301	0.00990808	0.0329437	1.4826	6.8413	MDC1;AHCTF1;FEN1;MCM7;PANK1;PSIP1;CHAF1A;CHEK1;ENC1;PSMD1;NBN;LRRFIP1;NDC1;TSC22D1;LIG1;CACYBP;PRKAB1;MELK;RBL1;CCNE2;MAP7D1;SIK3;TIMELESS;MCM3;MCM4;MCM6;DTL;SLBP;SLC22A5;UHRF1;CSTF2;TYMS;NT5E;PGRMC2;E2F1;RBBP8;LPXN;FNIP1;BUB1;CDT1;SPAG5;TXNRD1;ATAD2;NAP1L1;POLA1;WEE1;CDK2;NCAPD2;EZH2
28d EE	180/1283	0.00432199	0.0167654	1.2555	6.83501	RB1;TRIO;ATP8A1;TPMT;FRMPD4;PPAN;JMJD1C;UBE3A;IL1RAP;EPRS;BZW2;ANTXR2;BZW1;TOMM20;IPO5;RPL18A;NRD1;TRIM24;KIF21A;UBASH3A;GGT1;PELO;EIF2A;AGFG1;ST6GAL1;AGTPBP1;COG6;RPS8;PRPF4B;PRKCA;VRK3;GTPBP4;EML4;TOM1L1;INPP4A;PARD3;NCL;MYADM;SIK2;SRSF6;PPIA;MTMR2;L3MBTL3;SLC22A5;CSTF3;CTR9;NOP2;NOLC1;SLAIN2;CORO1A;RTN4;EPB41L5;SLC9A3R1;SNX2;EIF4EBP1;EIF4EBP2;SLC38A2;N4BP2;RREB1;ZKSCAN1;TBC1D15;SEC31A;GSDMD;ST…
7d TBF	260/1913	0.00372127	0.0149734	1.21507	6.79672	RB1;PI4K2B;RNH1;TRIO;TFRC;WIPF1;DCAF8;THUMPD1;MKI67;SMC4;RRP8;ELK4;PNN;RPL18A;KIF21A;UBASH3A;CCNL2;PRKACA;PELO;ST6GAL1;DNTTIP1;PRKAB1;EML4;NISCH;SUB1;PARD3;CLPP;CCDC86;PRKCQ;SRFBP1;HECA;TAGLN2;SIK2;PRR12;ASF1A;L3MBTL3;SLC22A5;CDCA3;FLII;NOLC1;NLK;RNF213;RACGAP1;EPB41L2;PUSL1;CEP76;N4BP2;SPTBN1;HEXIM1;VASP;JUN;CADM1;XRCC5;NCAPH2;IRF2BP2;XRCC1;PRRC2C;KTI12;CGN;PRRC2A;SLC6A6;SMTN;EZH2;TOP2A;AHCTF1;P…
3hr omeprazole	32/185	0.0145187	0.0457126	1.59194	6.73761	BCAR3;SLBP;L3MBTL3;PTPRS;ZFAND5;CHD7;PPAN;JMJD1C;ZBTB20;SLC1A4;EDC3;VCPIP1;NT5E;BCL2L11;PCF11;HMGCS1;TSC22D1;TXNRD1;LARP4B;GNL3;ARHGAP32;RBL1;AEBP2;PARD3;MDM2;MAFK;CEBPZ;EVI2B;LPIN1;ZFPM1;TNRC6A;ATF4
3d AMT	47/289	0.0115488	0.0371111	1.4804	6.60432	TOP2A;PFKFB2;ARHGAP11A;CDCA3;CDCA8;NOLC1;DDX21;TTK;ANTXR2;MKI67;NCAPH;SNAPC5;TUBB6;GOLGA5;PPP4R2;RACGAP1;NUSAP1;DCAF10;ECT2;RBM5;EIF2A;CENPT;USP24;STIL;NCBP1;CCDC137;VPS13B;CACYBP;KIF23;KIF22;THOC5;UTP18;ACLY;ASPM;DEPDC1B;CENPF;MELK;ESPL1;ZNF638;TACC3;CDK1;PHF14;PDCD4;MPHOSPH10;PKP4;SPC24;MPHOSPH6
7d DAPM	217/1578	0.00465081	0.0178657	1.22866	6.59881	SLC23A2;TRIO;WIPF1;MKI67;ICAM1;ELK4;RPS6KA3;CDC23;TRIM28;MPRIP;TRIM24;PIEZO1;PELO;JUNB;AGFG1;NUP210;PRKAB1;CLPX;ARMC1;ZFYVE16;TAGLN2;SIK2;TLN1;MACF1;TMEM87B;SRCAP;NEDD4L;THY1;EPB41L5;LDHB;EPB41L2;SPTBN1;VASP;EGR1;CDT1;JUN;TMEM184B;MYO5A;CGN;MLLT10;MEX3B;PTK7;FAT1;STRN;CALM3;C2CD2L;EZH2;FERMT3;ARHGAP9;FKBP10;SLC44A2;CD3E;PHF6;PPP1R18;PFAS;IKBKB;AKAP13;ENC1;CD38;SH3BGRL3;SPTAN1;GIT1;CAP1;TSC22D1;MI…
3hr chlorpromazine	32/186	0.0156318	0.0485731	1.58151	6.57665	RB1;AHCTF1;PFKFB3;ARHGEF26;NUFIP2;CHD7;THUMPD1;PHF8;TUBB6;ATXN2;CDC23;BCL2L11;MED13;HNRNPDL;TPPP;LRRFIP1;RBM7;SLC38A2;PNISR;JUN;JUND;CIRBP;IRF2BP2;LMO7;THOC5;APBB1IP;LUC7L3;EVI2B;LPIN1;BCL2L2;BIRC2;FKBP5
6hr nimesulide	130/903	0.00617992	0.0221618	1.28968	6.55989	LTV1;RB1;CD83;ATP8A1;PPAN;SMC6;NOC2L;NR3C1;ANTXR2;TOMM20;DOCK11;PPME1;CHEK1;PAPOLA;FBRSL1;KIF21A;SLC12A7;TMPO;PNISR;CIRBP;LIG3;LMO7;GTF2F1;THOC5;ATP1B1;GTPBP4;FTSJ3;RFX7;PARD3;NCL;SRSF2;CCDC86;NUP98;PHLDB2;ZFPM1;FKBP5;SLC22A5;ARHGEF26;EPB41;FLII;NOP2;GMPS;NOLC1;SLC1A4;SLAIN2;CORO1A;LARP1;HNRNPDL;INPP5F;G3BP1;MBP;TPPP;SLC38A2;ZKSCAN1;RAB11FIP5;NOP14;FOXN3;CGN;CHERP;SLC6A6;PPFIBP2;PTPRC;ARHGAP30;MD…
7d FT	79/520	0.00831738	0.0284517	1.36905	6.55693	ITSN2;RB1;PI4K2B;TFRC;ITGB2;THUMPD1;NOC2L;ITGAL;PHF6;PTPRF;IPO5;CSRP1;XPO4;PPP2R5E;CHEK1;NUP62;TRIM24;CD38;CEP170;CCNL2;DNM1L;GGT1;PELO;YWHAG;AGFG1;EIF2A;ABCC4;TSC22D1;NSUN2;ATPIF1;CACYBP;GTF2F1;RANGAP1;PSMA5;MCM4;DSG2;LCP1;MCM6;SIK2;SLC29A1;SQSTM1;SLBP;USP14;PSMD14;EPB41;FLII;CTR9;NOLC1;DDX21;UBFD1;CAPG;FYB;NT5E;CUX2;HNRNPDL;EMC1;RBBP8;HNRNPA1;MAP4K4;CDT1;EGR1;CPSF6;NIFK;TXNRD1;NAP1L1;SYNJ2;MLH1…
3hr imatinib, methanesulfonate salt	18/95	0.0253148	0.0745626	1.77622	6.53003	SPAG9;EGR1;TLE1;NAB2;IRF2BP2;MCM10;RAD23B;ACACA;EDC3;ICAM1;ETV6;ZNRF1;BCL2L11;CSRP1;ENC1;SSX2IP;RPP38;R3HDM2
9hr WY-14643	132/919	0.00629118	0.0224885	1.28633	6.51989	RB1;PI4K2B;PANK1;GTF2B;ZFAND5;ZBTB20;SMC6;NR3C1;DCAF6;EDC3;ELK4;ALCAM;PPP4R2;SESN1;OSBP;CHEK1;TOM1;ENPP1;NBN;PNISR;ST6GAL1;CSNK1D;LIG3;ATP1B1;PRKAB1;CLPX;EML4;ACLY;RBMXL1;XRN1;RFX7;ZC3H11A;MAP7D1;HECA;IFNAR1;SLBP;SLC22A5;ARHGEF26;PSMD14;GYPC;NEDD4L;NLK;ACACA;ARHGAP12;SLC9A3R1;LDHA;SGPL1;RNF213;BCL2L11;ARSK;SSR1;MBP;UTP20;IVNS1ABP;GSDMD;XRCC6;CADM1;IQSEC1;CPSF2;IRF2BP2;SMARCA2;MANF;PUM2;NET1;EHD1;…
3d TCP	131/913	0.00670355	0.0236116	1.28454	6.42928	RB1;MDC1;PI4K2B;ERCC6L;TFRC;WIPF1;FRY;NR3C1;MKI67;IPO5;DOCK10;TUBB6;RPL18A;PSMD2;NUSAP1;SMARCAD1;GGT1;GTSE1;WDHD1;TLE3;AGTPBP1;THOC5;ATP1B1;EML4;MELK;CCNE2;SIK2;ANAPC1;ASF1A;ANAPC2;CDCA2;SLC22A5;CDCA3;PSMD14;FLII;CDCA8;SKA3;CORO1A;LPP;NCAPH;EPB41L5;RACGAP1;HLTF;EIF4EBP1;PUSL1;ECT2;EGR1;CDT1;XRCC6;XRCC5;CYBRD1;FOXN3;POLA1;SLC6A6;PTPRB;PTPRC;MDM2;CDK1;RAD18;EZH2;ARHGAP11A;PTPRS;MCM7;ITGB2;PSIP1;BRC…
24hr rifampicin	40/242	0.014511	0.0457126	1.50825	6.38419	AHCTF1;USP15;UBA5;UBE3A;MCM10;CTDSPL2;STK4;CDKN2AIP;ACACA;ARHGAP12;CSRP1;RNF139;GRB10;SSR1;RICTOR;PELO;EIF4B;SRRM2;CASP8AP2;PBRM1;TLE1;PPP1R12A;TSC22D1;HMGCS1;SMARCA5;EIF2AK2;GTF2F1;GNL3;NET1;ACLY;ELF1;ELF2;SUB1;ZC3H11A;SIMC1;ASXL2;MPHOSPH10;PLXNB1;PKN1;MCM6
28d PAN	172/1231	0.00611493	0.0219952	1.24823	6.36226	USP6NL;RB1;SLC23A2;ATP8A1;TPMT;NAB2;ICAM2;JADE1;ZBTB20;NR3C1;ANTXR2;EEF1B2;DOCK10;OSBP;TRIM24;PMPCB;ENPP1;ARL6IP4;KPNA4;KIF21A;UBASH3A;PRKACB;JUNB;TLE3;USP8;TLE2;AGTPBP1;KDM2B;DNTTIP1;CIRBP;ATP11C;ADAM10;TRAFD1;PRPF4B;WRNIP1;CSNK1E;MED4;GTF2F1;THOC5;CLPX;EML4;NISCH;ACLY;ILF3;TXLNA;PRKAR1A;SUB1;NCL;MYADM;SIK2;UTRN;PPIA;FKBP5;RBM8A;SHC1;UBA5;CTR9;UBR2;PDS5B;HACD3;IQGAP2;NDRG2;NLK;ACACA;SLC9A3R1;SCA…
3hr adapin	30/174	0.0182622	0.0560136	1.58516	6.34527	KANK1;AHCTF1;PFKFB3;DDX20;RNF8;LPP;EDC3;HMGXB4;HNRNPDL;PABPN1;PCF11;CEP170;RIOK2;CCNL2;TPPP;TOPBP1;SLC38A2;FNIP2;ZKSCAN1;RBM5;CIRBP;ZFC3H1;PRPF4B;THOC5;XRN1;HNRNPA2B1;PRR12;EVI2B;LPIN1;MPHOSPH8
24hr amitriptyline	27/154	0.019807	0.0599495	1.61708	6.34171	ARHGAP11A;TOP2A;CDCA2;SLC22A5;CDCA3;CDCA8;MKI67;TUBB6;RACGAP1;CSRP1;NUSAP1;FLNA;ECT2;HNRNPA1;GTSE1;EGR1;JUN;CPSF6;RBM15;PRPF4B;KIF22;SHCBP1;ASPM;INCENP;CDK1;TACC3;SPC24
6hr quinidine	27/154	0.019807	0.0599495	1.61708	6.34171	TFRC;CDCA3;NUFIP2;ATL2;GMPS;NEDD9;NOC2L;NLK;NT5E;ZNRF2;CHTF8;ENC1;ITGAV;DNM1L;PRKACB;IVNS1ABP;TLE1;ZRANB2;IRF2BP2;CSNK1D;PRPF4B;PKP4;RAD54L2;SLC29A1;LPIN1;FKBP5;MAP3K12
3d COL	156/1110	0.00712765	0.0247384	1.25537	6.20627	RB1;CD83;TRIO;NR3C1;EPRS;MKI67;TUBB6;NUSAP1;CCNL2;JUNB;CDK5RAP2;WDHD1;PNISR;ST6GAL1;RALBP1;AGTPBP1;LIG1;NSMCE2;CSNK1E;TEX2;CLPX;NUP93;ARMCX3;ACLY;MELK;MYADM;TAGLN2;PFN1;ANAPC2;CDCA3;CSTF2;CDCA8;ARHGAP17;NDRG2;SKA3;ARHGAP15;CORO1A;NCAPH;RTN4;EPB41L5;LDHB;DSN1;SPAST;RACGAP1;PCBP2;EIF4EBP1;ECT2;MYH10;HEXIM1;EGR1;CDT1;JUN;STIL;JUND;PHC1;NCAPH2;FOXN3;SMARCA2;IGF2R;POLA1;MEX3B;TDP1;FAT1;MDM2;CDK1;PLXNB…
28d TIO	49/307	0.0141018	0.0447563	1.44762	6.16896	BCAR3;TRAM1;KDM5C;HNRNPU;ICAM5;PCF11;ZMYM5;CCNL2;RBM5;PNISR;PRKCI;KLF12;TSC22D1;LIG1;EML4;XRN1;PACS1;LUC7L3;GLCCI1;PRR12;ZFPM1;PHLDB2;SSX2IP;ANAPC2;GTF3C2;PFKFB3;PARN;NEDD9;PIK3R1;CDKN2AIP;SPAST;NFIL3;PABPN1;DHX36;IGF2BP3;CEP76;RREB1;JUN;CGN;NET1;SLC6A6;FGF16;CPD;PLXNB1;NAA15;LPIN1;C2CD2L;R3HDM2;TNRC6B
3hr gemfibrozil	39/237	0.016723	0.0515591	1.49994	6.13621	SLBP;KANK1;L3MBTL3;SLC22A5;PTPRS;GYPC;LIN37;NAB2;NR3C1;INPP5F;NFIL3;PPP2R5E;ENC1;HIVEP1;EIF4EBP2;PACSIN3;CEP170;TOPBP1;JUNB;RREB1;EGR1;USP8;WTAP;IQSEC1;INSR;VPS13C;MTUS1;PRPF4B;MED4;ATP1B1;ANKHD1;PPFIBP2;STAG2;AEBP2;FUBP1;CEBPZ;CIAPIN1;MPHOSPH8;SPC24
6hr tacrine	45/279	0.0151849	0.0474328	1.46525	6.13568	DIDO1;AHCTF1;TRAM1;HDAC2;PSMD14;PHF23;GMPS;JMJD1C;NEDD9;ARID4B;NOC2L;NR3C1;TOB2;CHD1;ACACA;LIMA1;LASP1;BCL2L11;PABPN1;KIF21A;RIOK2;CCNL2;JUNB;PELO;ANKRD27;PPP1R12A;HMGCS1;IRF2BP2;CGN;ATP1B1;THOC5;PJA2;SLC6A6;IBTK;ELF1;RABEP1;WNK1;CDC42EP4;ADGRL1;CEBPZ;LPIN1;PHLDB2;FERMT2;FKBP5;R3HDM2
3d PH	19/103	0.0284232	0.0814936	1.71872	6.11957	TOP2A;EGR1;JUN;CDCA8;NEDD9;TTK;PRKAB1;RTN4;LMNB1;NFIL3;ZMYM5;CDC42EP4;ENC1;MCM6;HNRNPA1;LPIN1;PHLDB2;FNIP2;FKBP5
6hr puromycin aminonucleoside	115/797	0.0089809	0.0301992	1.29127	6.08532	TRIO;ZBTB20;NR3C1;BZW2;BZW1;DCAF6;TUBB6;SLC39A6;PIEZO1;GTSE1;SLC39A3;TLE1;SPICE1;ATP11C;TRAFD1;THOC5;PRKAB1;ACLY;ILF3;PARD3;MYADM;PKP4;TAGLN2;PPIA;ATF4;FKBP5;IFNAR1;EPB41;CSTF2;UBR2;VPS26B;CORO1A;ACACA;SLC9A3R1;RNF213;HNRNPDL;G3BP1;G3BP2;HIVEP1;MORC2;EGR1;JUND;CBX5;CPSF6;CCDC137;MSN;NFATC2;FOXN3;PA2G4;SYNJ2;SMARCA2;IBTK;PPFIBP2;PTPRC;STAG2;EIF6;WNK1;MDM2;HNRNPD;OGFR;AHCTF1;MCM10;ADAR;PTPRK;OSBPL1…
24hr puromycin aminonucleoside	61/395	0.0134736	0.0429925	1.39331	6.00103	ARHGAP11A;TOP2A;AHCTF1;TFRC;JADE1;ZBTB20;ATP2A2;IL1RAP;PTPRK;OSBPL11;MKI67;SYNE2;GPHN;TUBB6;CHCHD3;CSRP1;NUSAP1;CCNL2;KLF12;ATP11C;VPS13B;SND1;ACLY;CCNE2;PARD3;ITGA5;PPIA;PPID;SLBP;SLC22A5;CDCA3;ARHGEF26;IQGAP2;TOB1;ACACA;ZNRF2;PAK1;BCL2L11;NFIL3;IGF2BP3;FNIP1;ECT2;EIF4B;WWOX;EGR1;WTAP;USP9X;LRBA;IRF2BP2;SLC6A6;PER1;NFIA;WNK1;CDK1;MDM2;MPHOSPH10;HYOU1;PLXNB1;NUCB2;SPC24;R3HDM2
7d PML	22/123	0.0269215	0.078401	1.65567	5.98497	TOP2A;JUND;CDCA3;HMGCS1;NEDD4L;KIF23;FOXN3;KIF22;EPRS;SLC39A14;F5;BCL2L11;RACGAP1;ZC3H11A;ENC1;NUSAP1;CDK1;ARFIP1;ECT2;LPIN1;BUB1;SPC24
14d PAN	100/685	0.0103464	0.0341142	1.30766	5.97746	ITSN2;RB1;USP6NL;TFRC;NAB2;PPAN;ZBTB20;NR3C1;BSG;TOM1;TRIM24;ENPP1;KPNA4;JUNB;TLE1;SPICE1;THOC5;CLPX;SND1;EML4;ACLY;SUB1;SIK2;PPIA;FKBP5;SHC1;CTR9;NMD3;IQGAP2;HTATSF1;NLK;NDRG2;ACACA;SLC9A3R1;INPP5F;SCAP;TPPP;NADK;SNX5;EGR1;JUN;XRCC6;CADM1;IRF2BP2;FOXN3;SMARCA2;ARHGAP32;PPFIBP2;MPHOSPH10;PLXNB1;DHCR7;BCAR3;AHCTF1;PTPRS;ATP2A2;PTPRK;OSBPL11;SYNE2;GPHN;HEBP2;CSRP1;PPP2R5E;ENC1;PGM1;RAB8B;NDC1;TSC22…
4d fluoxetine hydrochloride	17/91	0.0329756	0.0927537	1.74509	5.95423	MDC1;CDCA2;JUND;UBA5;TTK;KIF22;MKI67;TUBB6;CENPF;NFIL3;CHEK1;ENC1;NUSAP1;CDK1;EIF4EBP2;VIM;ECT2
7d CCL4	57/367	0.0147781	0.0463474	1.40222	5.90981	ITSN2;TOP2A;ARHGAP11A;THUMPD1;LSP1;MKI67;SMC4;PPP1R18;GUK1;ENC1;NUSAP1;SH3BGRL3;KLF12;NUP210;ATPIF1;KIF23;KIF22;ARMCX3;ASPM;TBC1D1;NCOR1;MELK;RBL1;ESPL1;INCENP;MCM4;SRFBP1;TAGLN2;SIK2;ARHGEF2;MCM6;CD44;ZCCHC8;PFKFB3;CDCA3;CAPG;IL2RG;CORO1A;TMEM245;SSR1;ECT2;BUB1;EGR2;USP9X;ATAD2;MSN;ARHGAP25;SHCBP1;MEX3B;WEE1;WNK1;SASS6;CDK1;MDM2;CEBPZ;NUCB2;R3HDM2
9hr moxisylyte	23/130	0.0270427	0.078401	1.63402	5.89936	KDM5C;CCNT2;TSC22D1;EPB41;CHD7;DDX10;NEDD9;CSNK1D;EPRS;THOC5;PUM2;PNN;SLC6A6;PABPN1;CDC42EP4;SIMC1;HNRNPA2B1;CCNL2;GLCCI1;SRSF6;LPIN1;TARDBP;FKBP5
9hr tannic acid	23/130	0.0270427	0.078401	1.63402	5.89936	PNISR;SMARCD2;SLC22A5;CHD9;CCDC25;MGA;CHD7;THUMPD1;THOC5;KLF16;DCAF6;EDC3;PNN;NT5E;EEF2K;PABPN1;HNRNPA2B1;MYO18A;CCNL2;NBN;ACBD3;SLC38A2;JAM3
28d IMI	21/117	0.0290895	0.083003	1.66248	5.88082	ARHGAP11A;TOP2A;CDCA3;TSC22D1;FAM13A;RSF1;KIF22;FOXO3;UTP18;SHCBP1;SLC6A6;CENPF;CSRP1;ESPL1;NUSAP1;UBE2O;SIK2;FNIP1;BUB1;SPC24;CDS2
4d captopril	16/85	0.0354927	0.097749	1.7612	5.87963	TOP2A;JUN;CDCA3;KIF22;PIK3R1;SYNE2;ASPM;SLC6A6;TUBB6;CENPF;RACGAP1;NUSAP1;CDK1;SASS6;TLK1;ECT2
24hr caffeine	55/353	0.015463	0.0481748	1.40724	5.8672	TOP2A;ARHGAP11A;TFRC;FAM13A;DCAF8;PSIP1;TNFAIP3;PHF6;LMNB1;RPS6KA5;EEF2K;ZMYM5;NUSAP1;PNISR;EIF5B;TLE1;TSC22D1;KIF22;ATP1B1;ACLY;RBMXL1;PARD3;PRKD2;TAGLN2;EVL;PI4K2A;ANAPC2;CDCA3;ARHGEF26;UHRF1;NEDD9;FOXK1;FOXO3;CDKN2AIP;ACACA;FYB;GGA2;CUX2;TPPP;ECT2;ATG7;BUB1;SEC24B;CPSF6;EIF2AK2;CGN;CENPF;PTPRC;TACC3;CDK1;EVI2B;LPIN1;SPC24;PFKP;MPHOSPH6
3d IPA	24/137	0.0270804	0.078401	1.61467	5.82727	TOP2A;MDC1;TLE1;SLC22A5;ARHGEF26;CDCA3;TSC22D1;IRF2BP2;NEDD9;MKI67;CORO1A;LMNB1;NET1;PER1;CUX2;RACGAP1;CDC42EP4;NUSAP1;TRIM24;CDK1;CCNL2;MCM6;ECT2;SPC24
3hr thioridazine	15/79	0.0381749	0.104169	1.77985	5.81225	HDAC2;JUN;RBM15;GPATCH2;MTUS1;NEDD4L;SLAIN2;HSPA14;ELAVL1;ARMC1;SFPQ;PPP2R5E;NUMB;NAA15;R3HDM2
3hr diltiazem	43/268	0.0187939	0.0574957	1.45562	5.78494	RB1;BCAR3;KANK1;PINX1;PPAN;JADE1;NOLC1;DDX21;OSBPL11;MLLT3;PRDM10;DOCK10;LIMA1;SENP7;TUBB6;INPP5F;SESN1;RRP12;SMN1;LRRFIP1;RREB1;RPP38;NOP56;NOP58;TSC22D1;ATRX;WDR75;BAZ1A;ATP1B1;THOC5;GTPBP4;GNL3;TOM1L1;MEX3B;PPFIBP2;TEC;ZYX;PDCD4;CCDC86;CCNYL1;PHLDB2;TRMT61A;ANAPC2
6hr dantrolene	78/523	0.0133911	0.0428442	1.33866	5.77388	RB1;LTV1;FEN1;SLC4A1AP;TRIO;SMC6;IL1RAP;ITGAL;ANTXR2;PTPRF;SYNE1;PPP1R9B;STK10;PNN;LASP1;GRB10;FBRSL1;KIF21A;CCNL2;LRRFIP1;KPNA1;PNISR;KLF12;HMGCS1;RFC1;COG3;CIRBP;ARFGAP3;ATP1B1;BET1L;ACLY;RABEP1;BMP2K;MCM4;CCDC86;LCP1;MCM6;PHLDB2;SQSTM1;ZFPM1;FKBP5;SLC22A5;CDCA3;RBM8A;EPB41;FLII;UBA5;GMPS;RNF8;NOL8;SLAIN2;FYB;PDLIM1;FZR1;SGPL1;HNRNPDL;PABPN1;HLTF;CDC37L1;TPPP;TBC1D15;MAP4K4;SPAG9;EGR1;CGN;PA2G4…
24hr monocrotaline	29/171	0.0245682	0.0728649	1.55341	5.7574	TOP2A;HBS1L;CDCA3;MCM7;UHRF1;TTK;MKI67;NCAPH;FUNDC2;RACGAP1;NFIL3;MKNK2;NUSAP1;E2F1;TOPBP1;ECT2;CDT1;ATAD2;ATP11C;KIF22;PRKAB1;CCNE2;CDK1;MDM2;MCM4;SNRPA1;LPIN1;SPC24;FKBP5
7d PEN	19/105	0.0339707	0.0946553	1.67855	5.6773	TOP2A;PNISR;CDCA3;FAM13A;MKI67;NLK;SHCBP1;SYNE2;ACLY;WEE1;SIMC1;HNRNPA2B1;NUSAP1;CDK1;UTP20;ECT2;MDP1;SPC24;MAP4K4
6hr triazolam	50/319	0.0182188	0.0560136	1.41648	5.67344	RB1;WIPF1;ICAM2;TNFAIP3;SMC6;OSBPL11;NR3C1;EDC3;RPS6KA3;SENP7;PPP2R5E;ENC1;GRB10;MYO18A;SH3BGRL3;SLC12A7;KLF12;TSC22D1;HMGCS1;LMO7;TSC1;THOC5;ETV3;ZNF638;SIK3;SLC29A1;ZFPM1;PHLDB2;KANK1;FLII;SLC1A4;MLLT3;TOB2;PRDM10;RTN4;FYB;NT5E;NFIL3;PABPN1;TPPP;SLC38A2;FNIP2;STAT1;IRF2BP2;CGN;PUM2;SNX16;PDCD4;TARDBP;R3HDM2
3d SS	38/234	0.0218158	0.0652275	1.47592	5.64557	TOP2A;ARHGAP11A;CDCA3;FAM13A;PARN;CDCA8;TTK;MKI67;SMC4;NCAPH;ACACA;TUBB6;ABLIM1;RACGAP1;CSRP1;NUSAP1;UBASH3A;ECT2;HNRNPA1;SLC38A2;BUB1;MAP4K4;HMGCS1;KIF23;KIF22;SHCBP1;SLC6A6;ASPM;CENPF;RBL1;CCNE2;STK17B;TACC3;CDK1;MCM6;TMEM9;SPC24;EZH2
9hr adapin	46/291	0.0198485	0.0599495	1.43029	5.6062	ITSN2;TRAM1;CAMK2D;SLC22A5;TFRC;WIPF1;ATL2;CHD7;HACD3;NLK;ARHGAP5;PTPRF;PDLIM1;DHX30;NIPBL;NT5E;ZNRF2;CUX2;CUX1;DHX36;MYO18A;EIF4EBP2;KIF21A;TPPP;HNRNPA1;RAB8B;USP8;PBRM1;TSC22D1;HMGCS1;WTAP;PDPK1;LIG3;CGN;ATP1B1;MAPK14;ANKHD1;SMARCA4;EML4;PKP4;SIK2;DHCR7;LCP1;VAMP4;MPHOSPH8;MAP3K12
6hr caffeine	69/459	0.0161887	0.0500418	1.35013	5.56719	ITSN2;CD83;TFRC;ITGB2;ICAM2;ATP2A2;OSBPL11;ITGAL;ANTXR2;NR3C1;PHF6;AFF4;SYNE1;LMNB1;LASP1;CHEK1;MYO18A;KIF21A;RRP12;CCNL2;LRRFIP1;KLF12;HMGCS1;PRPF4B;THOC5;ATP1B1;SLC39A14;FTSJ3;CCDC86;LCP1;SRSF6;CBLL1;FKBP5;GTF3C3;CAMK2D;SLC22A5;CCDC25;ATL2;NEDD9;DDX21;CAPG;NOL9;PDS5B;TOB2;CORO1A;DHX30;VCPIP1;FZR1;PRKAR2A;G3BP1;CDC37L1;STXBP5;APBB2;VASP;ZFC3H1;IRF2BP2;CGN;BYSL;YRDC;PPFIBP2;PTPRC;PDCD4;HYOU1;DHCR…
6hr haloperidol	54/350	0.0194409	0.05917	1.39054	5.47924	ZBTB20;ARID4B;ANTXR2;TOMM20;LARP1B;SYNE1;ZMYM2;PCF11;TLK2;DHX16;KIF21A;LRRFIP1;SLC25A46;BRD3;MAP4K1;NCBP1;BAZ1A;CBFA2T2;ATP1B1;THOC5;RBL2;NDUFS3;GLCCI1;SKAP1;ANAPC2;FKBP5;ANKRD17;SLC22A5;EPB41;ATL2;GMPS;RNF8;SLAIN2;IL2RG;RNF4;DHX30;KLC4;CDC37L1;SLC38A2;BPTF;EGR1;NIFK;CPSF2;KTI12;VANGL1;PTPRB;WEE1;CPD;VIPAS39;CIAPIN1;CD247;NAA15;MMACHC;PPIL4
24hr phenytoin	94/648	0.0147984	0.0463474	1.29685	5.46394	TOP2A;CCNT2;TFRC;CHD7;MKI67;NR3C1;PTPRF;NARS;PNN;HEBP2;HERC2;CSRP1;NOB1;PCF11;PSMD2;SESN1;ENC1;NUSAP1;PSMD1;PELO;RBM5;EIF2A;PNISR;SUN2;PARP1;TSC22D1;CACYBP;LMO7;UBE4B;KIF22;TEX2;ATP1B1;EML4;PSMA5;ACLY;ESPL1;SUB1;SIK2;TMEM9;ARHGEF7;SSX2IP;PPIA;RBMS2;PON3;USP14;TMEM87B;CDCA3;PSMD14;ATL2;CDCA8;DDX21;SLC3A2;SLC7A1;CDKN2AIP;ACACA;GGA2;LDHB;LIMA1;SGPL1;NT5E;PGRMC2;PDLIM2;PABPN1;MICALL1;UBN1;DNAJC21;MKN…
9hr tacrine	30/180	0.0279337	0.080284	1.52123	5.44285	BCAR3;HDAC2;NEDD9;OSBPL11;PTPRF;PNN;SGPL1;LASP1;CUX2;CSRP1;NFIL3;FBXO4;TRIM24;CD38;SH3BGRL3;UBASH3A;LRRFIP1;JUNB;RBM33;SPAG9;PNISR;TSC22D1;LIG3;CGN;ATP1B1;CDC42EP4;PKP4;PLXNB1;PHLDB2;FKBP5
14d WY	265/1993	0.0101023	0.0334955	1.18199	5.43123	SLC23A2;PANK2;TFRC;FRMPD4;WIPF1;PANK1;ICAM2;PPAN;HNRNPU;SMC6;NOC2L;EPRS;SMC4;RPS6KA3;LIPE;ALCAM;RPL18A;PSMD2;CHEK1;PIEZO1;KIF21A;PRKACA;PELO;ST6GAL1;PRKCD;PPA2;XRN1;SUB1;CLPP;SIK3;CCDC86;SRFBP1;HECA;NUP98;SIK2;ASF1A;ATF4;NUP205;SLC22A5;PRKDC;FLII;MYCBP2;NOLC1;NMD3;IQGAP2;LDHB;LDHA;RNF213;PRDX4;RACGAP1;SSR1;CEP76;HEXIM1;ZRANB3;GSDMD;EGR1;PHC1;CADM1;IQSEC1;XRCC5;RCC2;UPF3B;PA2G4;SMARCA2;PRRC2A;MANF…
7d ADP	22/126	0.0343423	0.0954668	1.60764	5.41995	ARHGAP11A;SLBP;RBM25;CDCA3;NCOA5;PSIP1;CAAP1;NUP153;CACYBP;LARP4B;FOXN3;NR3C1;ETV3;SMC4;SLC6A6;RB1CC1;ARSK;UBN1;RBBP8;PDE4A;TOPBP1;SPC24
3hr disopyramide	38/236	0.0246288	0.0728649	1.46084	5.41073	CCNT2;CD83;TFRC;WIPF1;EPB41;ATL2;FAM13A;CHD7;DDX21;MCM10;FYB;SYNE1;PAK1;HNRNPDL;MKNK2;HIVEP1;CDC37L1;MBP;CCNL2;MAPK6;ZKSCAN1;RBM5;RAB11FIP5;IVNS1ABP;SPAG9;SVIL;CSNK1D;SLC39A14;ARHGAP25;APBB1IP;SLC6A6;CD7;LCP1;EVI2B;LPIN1;PAXBP1;TRMT61A;FKBP5
9hr propylthiouracil	33/201	0.0268023	0.078401	1.49448	5.40892	EPB41;PPAN;NOLC1;NOL8;DDX21;SLC1A4;SLC3A2;NR3C1;STK4;SLC7A1;RRP8;PTPRF;EDC3;CSRP1;SESN1;ENC1;ENPP1;RRP12;CEP76;NDC1;NOP56;ABCC4;NOP58;GCH1;TXNRD1;CGN;FOXN3;GNL3;MDM2;ASF1A;C2CD2L;TNRC6A;R3HDM2
3hr haloperidol	36/222	0.0255249	0.0749952	1.47297	5.40301	AHCTF1;HDAC2;TFRC;NUFIP2;CHD7;HNRNPU;CDCA8;SLC1A4;MCM10;NLK;NR3C1;PNN;BCL2L11;ENC1;UBN1;MKNK2;KIF21A;TNRC18;MBP;SRRM2;IVNS1ABP;JUN;NOP58;PPP1R12A;NCOA5;CSNK1D;ATP1B1;MAPK14;PRKAB1;PER1;FUBP1;SHKBP1;CCDC6;CEBPZ;NUP98;NAA15
9hr naphthyl isothiocyanate	45/287	0.0239138	0.071142	1.41617	5.28697	SLBP;SLC22A5;CCNT2;TFRC;GYPC;PSMD14;CHD9;UBA5;ITGB2;HNRNPU;NR3C1;FOXO3;PTPRF;AFF1;SLC9A3R1;NT5E;ZNRF2;CUX2;PDLIM2;PABPN1;PPP2R5E;MKNK2;MYO18A;CCNL2;FNIP2;ZKSCAN1;RBM5;IVNS1ABP;CREBBP;TLE1;TSC22D1;HMGCS1;VPS13C;TXNRD1;CIRBP;LIG3;CGN;FOXN3;NET1;PPFIBP2;PTPRC;RFX7;ZC3H11A;DHCR7;ASF1A
14d NIC	17/94	0.0433696	0.114396	1.67682	5.26184	VASP;EGR1;JUN;OSBPL3;NEDD9;IRF2BP2;TOB2;LMNB1;ZNRF1;ILF3;CDC42EP4;TMEM9;ECT2;LPIN1;JUNB;FKBP5;CDS2
3d SUL	17/94	0.0433696	0.114396	1.67682	5.26184	ARHGAP11A;TOP2A;PRNP;CDCA3;TTK;KIF22;SHCBP1;EDC3;LMNB1;ETV6;TUBB6;RACGAP1;NUSAP1;CDK1;PLXNB1;ECT2;BUB1
3hr disulfiram	20/114	0.0403352	0.108567	1.61649	5.18979	EIF5B;JUN;TLE1;TSC22D1;ZFC3H1;IRF2BP2;NEDD9;PRPF4B;AMPD2;FOXO3;EDC3;PNN;PABPN1;CDC42EP4;ENC1;CCNL2;PRR12;LPIN1;NFRKB;C2CD2L
3hr ibuprofen	32/196	0.0309346	0.0876357	1.48423	5.15901	ITSN2;SLC22A5;PANK1;PPAN;NOL8;MKI67;LARP1B;LMNB1;PPP2R5E;ENC1;CCNL2;LRRFIP1;TOPBP1;JUNB;FNIP2;HEXIM1;EGR1;PNISR;SUN2;KLF12;NOP58;TSC22D1;NIFK;IQSEC1;RAB3IP;PRKAB1;GTPBP4;RFX7;SIMC1;CDK1;DHCR7;TRMT61A
3d CHplusDS-Na	19/108	0.0437368	0.114604	1.6217	5.07521	CDCA2;SPAG5;CDCA8;MCM10;KIF23;KIF22;ATP1B1;NCAPH;WEE1;MELK;TRIM24;DNAJC9;NCAPD2;MCM6;ECT2;LPIN1;BUB1;SPC24;MAP4K4
24hr disopyramide	28/169	0.0350838	0.0968774	1.50991	5.05822	ARHGAP11A;TOP2A;ARHGEF26;CDCA3;NEDD9;CAPG;TTK;MKI67;TUBB6;RACGAP1;NFIL3;NUSAP1;MBP;ECT2;BUB1;TLE1;JUND;TSC22D1;THOC5;SHCBP1;ACLY;ASPM;RBL1;CDC42EP4;CDK1;LPIN1;SPC24;ANAPC2
24hr colchicine	234/1757	0.0142189	0.0450075	1.18172	5.02607	RB1;SLC23A2;RNH1;PANK1;PNN;RPS6KA3;RPL18A;PIEZO1;ARL6IP4;SLC12A7;JUNB;SRRM2;PRKAB1;RC3H2;CLPX;EML4;PPA2;SUB1;HECA;TAGLN2;SIK2;PFN1;SLBP;SLC22A5;CDCA3;CSTF3;FLII;NEDD4L;TWF1;ZBTB5;FXR1;HMGXB4;PRKAR2A;SPTBN1;EGR1;CDT1;PRPF38A;CADM1;XRCC4;XRCC5;EIF2AK2;MYO5A;TMEM192;CGN;SMARCA2;XKR8;POLA1;PPFIBP1;MEX3B;SMTN;PPFIBP2;ADI1;FUBP1;TDP1;C2CD2L;RAD18;TOP2A;MOCS2;AHCTF1;PTPRS;SH3KBP1;ARPC1A;OSBPL11;BABAM1;C…
6hr adapin	46/297	0.0274114	0.0791663	1.39562	5.01975	OTUD4;RBM25;PRKAA1;SLC22A5;GMPS;DDX21;FOXO3;STK4;MYSM1;SYNE1;VCPIP1;ABLIM1;NFIL3;HNRNPDL;SIT1;DHX36;KIF21A;MBP;CCT8;LRRFIP1;NFRKB;SLC38A2;ZKSCAN1;SLC25A46;PBRM1;SEC24B;CPSF6;HMGCS1;NIFK;ATRX;CIRBP;NAP1L1;ATP1B1;THOC5;BET1L;NASP;DNAJC5;SIMC1;HNRNPA2B1;PHF14;NUP35;LCP2;SIK2;CD247;PPIL4;FKBP5
6hr phenylanthranilic acid	49/319	0.0268374	0.078401	1.38233	5.0012	RB1;BCAR3;C2CD5;FEN1;CHD9;FAM13A;RRP8;PTPRF;NARS;LUC7L;RIOK2;RRP12;TOPBP1;PELO;NDC1;HMGCS1;PRMT3;ARFGAP3;GTPBP4;SIRT3;ARMCX3;AEBP2;MAP7D1;SRSF2;CCDC86;SLC29A1;PPID;ANAPC2;SLBP;NOL8;DDX21;SLC3A2;HSPA14;RTN4;EPB41L5;ZNRF1;NT5E;ATXN2;FZR1;CUX2;HIRIP3;SLC38A2;NOP56;JUND;PRPF38A;UTP3;UPF3B;CEBPZ;TRMT61A
7d DSF	89/618	0.0205332	0.0618602	1.28491	4.99278	RB1;ARHGAP11A;TOP2A;DIDO1;HBS1L;TFRC;ZBTB21;JADE1;HNRNPU;ADARB1;LSP1;MKI67;MYSM1;EDC3;PNN;SENP7;TUBB6;CSRP1;SESN1;NUSAP1;HMG20A;CCNL2;LRRFIP1;TOPBP1;PELO;CDV3;TSFM;TLE1;TSC22D1;IFT140;SPICE1;RAD23A;KIF22;VRK3;RAD23B;GNL3;ASPM;MELK;RBL1;NEMF;CCNE2;CDC42EP4;PKP4;NUP98;MCM6;GLCCI1;PRR12;SSX2IP;ANAPC2;CDCA3;ARHGEF26;NEDD9;NOL8;TTK;PIK3R1;NLK;NCAPH;PDLIM1;RACGAP1;DHX36;MKNK2;HIVEP1;IGF2BP3;DCAF10;PUSL…
14d NPX	173/1272	0.0160788	0.0498318	1.20744	4.98702	RB1;SLC23A2;PI4K2B;CRTC2;TFRC;ATP8A1;FAM13A;NAB2;ZBTB20;PEBP1;SMC5;IL1RAP;SMC6;EPRS;ANTXR2;BZW1;LIPE;KHSRP;ARHGDIB;TRIM24;PSMD1;ENPP1;LUC7L;KPNA4;KIF21A;UBASH3A;CCNL2;PRKACA;JUNB;TMPO;PNISR;PRKCI;AGTPBP1;SPICE1;ATP11C;ADAM10;TEX2;CLPX;GTPBP4;CDC25B;EML4;ACLY;PPA2;MAP7D1;SRSF2;MYADM;SIK2;SRSF6;PPIA;PHLDB2;FKBP5;STXBP3;FLII;MYCBP2;SPATA2;NMD3;HACD3;ZBTB5;NDRG2;NLK;HNRNPDL;PRKAR2A;ARSK;GRK6;SAFB2;EI…
9hr phalloidin	18/102	0.0474438	0.12216	1.62755	4.96112	OTUD4;EGR1;JUN;NOP58;MSN;PIK3R1;NDRG1;SMARCA2;SLC7A1;PIEZO1;IGF2BP3;LCP1;SQSTM1;SPTAN1;SPTBN1;CD44;SPC24;R3HDM2
6hr acetaminophen	21/122	0.0434861	0.114396	1.57973	4.95295	GTF3C3;HMGCS1;TXNRD1;CIRBP;RNF8;SLC1A4;ATP1B1;THOC5;SHCBP1;SLC9A3R1;ARHGAP32;EEF2K;MBP;CCNL2;TPPP;DHCR7;ECT2;ZFPM1;ASF1A;TNRC6A;ATF4
24hr moxisylyte	34/212	0.033749	0.094259	1.45306	4.92415	TFRC;PINX1;PPAN;NOLC1;CASC3;IL2RG;CDKN2AIP;ICAM1;NT5E;LARP1;LUC7L;FNIP1;JUNB;GIT2;NOP58;ANKRD27;TSC22D1;FOXJ2;DDX10;CSNK1E;MLH1;ETV3;PRKAB1;GNL3;ETV6;ACLY;SON;NF1;CCDC86;CEBPZ;CLUAP1;TRMT61A;EXOC1;R3HDM2
6hr tiopronin	31/191	0.0356872	0.0980572	1.47349	4.9111	AHCTF1;ARHGEF26;CDCA3;CHD7;HNRNPU;FOXO3;EDC3;BCL2L11;EEF2K;MED13;CSRP1;PCF11;ENC1;ITGAV;CCNL2;JUNB;FNIP2;NOP58;TLE1;TSC22D1;HSPA4;IRF2BP2;GTF2F1;THOC5;SLC6A6;CDC42EP4;BMP2K;LPIN1;SSX2IP;SPC24;FKBP5
3hr cyclophosphamide	17/96	0.051486	0.131146	1.63418	4.8477	ZCCHC24;BCAS3;PNISR;KANK1;SLC24A1;NEK9;NOL8;KIF22;OSBPL11;THOC5;GTPBP4;POLA1;NT5E;MYO18A;CD38;TRMT61A;RBM5
9hr indomethacin	25/150	0.041835	0.111591	1.5201	4.82484	ARHGEF26;EPRS;MKI67;PTPRF;SLC9A3R1;ZNRF1;FZR1;NT5E;SH3BGRL3;TOPBP1;MAF1;JUNB;SLC38A2;EGR1;TSC22D1;IQSEC1;OSBPL3;CGN;CDC25B;RABEP1;DHCR7;PKN1;VIM;PHLDB2;FKBP5
6hr ethanol	28/171	0.0400232	0.107972	1.48862	4.79083	BCAR3;CHD7;ACACA;KLC4;ABLIM1;PDLIM2;NFIL3;PCF11;ZMYM5;SLC39A6;HIVEP1;MBP;TOPBP1;PNISR;EGR1;CADM1;HMGCS1;LIG3;ATP1B1;THOC5;RAD23B;ACLY;PPFIBP2;NEMF;FUBP1;GLCCI1;RAF1;SSX2IP
9hr diltiazem	30/185	0.0386723	0.104804	1.47174	4.78703	CD83;TFRC;MCM7;JADE1;CDCA8;NEDD9;RPS6KA5;E2F1;TOPBP1;HNRNPA1;RBM5;CDT1;USP9X;ATAD2;PLEKHA5;WDR75;LMO7;TEX2;GATAD2A;WEE1;CCNE2;CDK2;HNRNPA2B1;TIMELESS;MCM3;MCM4;PKP4;MCM6;ZFPM1;C2CD2L
6hr tannic acid	18/103	0.0514716	0.131146	1.60831	4.77142	FARP2;SPAG9;EPB41;ATL2;HNRNPU;ZBTB20;PRRC2C;ELAVL1;PTPRF;PABPN1;ENC1;HNRNPA2B1;ADGRL1;CCNL2;RBM5;IFNAR1;R3HDM2;TNRC6B
3hr bucetin	22/130	0.0464804	0.120201	1.54774	4.7496	RB1;CD83;UBA5;CIRBP;ZFC3H1;ZBTB20;SMC6;ATP1B1;RAD23B;EDC3;SYNE1;BST2;SON;SNX16;PAPOLA;IGF2BP3;LRRFIP1;LPIN1;ATG7;SSX2IP;BIRC2;FKBP5
9hr disulfiram	52/345	0.031697	0.0895819	1.35179	4.66576	DIDO1;AHCTF1;SMC6;ARHGAP5;NR3C1;PIK3C2A;PTPRF;EDC3;ENC1;MYO18A;CCNL2;TSC22D1;HMGCS1;LIG3;ETV3;ACLY;RFX7;HECA;ALDOA;PHLDB2;SSX2IP;FKBP5;HDAC2;EPB41;NEDD9;HACD3;TOB1;ACACA;NT5E;ZNRF2;SPAST;PGRMC2;MIER3;TPPP;ZKSCAN1;CDT1;EGR1;JUN;ANKRD27;TXNRD1;FOXN3;IBTK;MDM2;PDCD4;PLXNB2;CEBPZ;TMCC1;DHCR7;BCOR;LPIN1;TNRC6A;R3HDM2
7d EE	135/982	0.0227541	0.0678622	1.21969	4.61409	RB1;PPAN;IL1RAP;ADARB1;EPRS;BZW2;BZW1;TOMM20;ICAM1;RPL18A;NRD1;TRIM24;GGT1;PELO;EIF2A;AGFG1;ST6GAL1;AGTPBP1;RALGAPA1;RPS8;GTF2F1;GTPBP4;CDC25B;MAP7D1;NCL;SIK2;PPID;ANKRD17;CSTF3;CTR9;NOP2;NOLC1;SLAIN2;VPS26B;RTN4;LDHA;PRKAR2A;G3BP1;EIF4EBP1;EIF4EBP2;UTP20;PLCG1;ZKSCAN1;OSBPL8;PHC2;RAB3IP;FOXN3;SYNJ2;IGF2R;SMARCA4;SRPK1;VANGL1;NET1;SLC6A6;CDK7;ARMC10;NACA;FAT1;MAFK;DHCR7;TOP2A;KDM5C;PTPRS;PHF20;AA…
3d ACZ	50/331	0.0334035	0.0935141	1.35506	4.60596	TOP2A;ARHGAP11A;ITGB2;MKI67;PTPRF;ICAM1;LMNB1;CSRP1;NUSAP1;HMGCS1;KIF23;KIF22;ATP1B1;ETV6;ASPM;RBL1;MCM4;MCM6;SRSF6;ANAPC2;CDCA3;ARHGEF26;UHRF1;GMPS;CDCA8;NOLC1;NEDD9;CAPG;TTK;CORO1A;AKAP1;PPP1R2;RACGAP1;IGF2BP3;ECT2;RREB1;BUB1;ZKSCAN1;JUN;CADM1;OSBPL3;SHCBP1;CENPF;PTPRC;HNRNPA2B1;TACC3;CDK1;UBE2O;TRMT61A;SPC24
7d LNX	171/1267	0.0215331	0.064545	1.19586	4.58989	RB1;SLC23A2;ATP8A1;TPMT;GTF2B;NAB2;ZBTB20;SLC4A2;EPRS;SMC4;ICAM1;HERC1;KHSRP;ARHGDIB;TRIM24;KIF21A;UBASH3A;PRKACA;JUNB;ST6GAL1;PRKCI;LMTK2;CSNK1D;LARP4B;TEX2;ATP1B1;CDC25B;HCFC1;RUNX1;EML4;ARMCX3;ACLY;STIM1;RFX7;AKAP9;SIK2;SNRNP200;SRSF6;PPIA;PHLDB2;CBLL1;ATF4;ANAPC2;IFNAR1;MYCBP2;MTMR9;SLC1A4;UBR2;HACD3;ZBTB5;NDRG2;CORO1A;NCAPH;CDKN2AIP;LDHB;ATXN2;CHTF8;RACGAP1;DHX36;PCBP2;G3BP2;PSMF1;NDUFV3;MAR…
6hr nifedipine	120/866	0.0246771	0.0728649	1.22995	4.55312	LTV1;RB1;TFRC;WIPF1;ZMYND8;PPAN;ARID4B;SMC6;NR3C1;ANTXR2;TOMM20;DOCK10;RPS6KA5;PAPOLA;KIF21A;CCNL2;SLC12A7;JUNB;CIRBP;THOC5;GTPBP4;CDC25B;ILF3;MADD;CCDC86;PHLDB2;CBLL1;ASF1A;ATF4;ANAPC2;FKBP5;ZBTB8A;EPB41;GMPS;NOLC1;HACD3;ACACA;LDHB;SGPL1;LARP1;HNRNPDL;INPP5F;PRKAR2A;EIF4EBP1;UTP20;SMN1;TPPP;ZC3H14;EGR1;ZRANB2;CGN;PA2G4;ARHGAP25;POLA1;IBTK;PPFIBP2;PTPRC;DHCR7;WDR3;OSBPL11;ITGAL;SYNE1;SENP7;EEF2K;…
24hr mexiletine	14/78	0.0659737	0.161799	1.66048	4.51402	PPP1R12A;ARHGEF26;RALGAPA1;MGA;NFATC2;VPS26B;ARID1B;FXR1;KANSL1;PAPOLG;ARSK;TPR;PHF14;ZKSCAN1
3d GMC	35/223	0.0416294	0.111293	1.41604	4.50153	AHCTF1;CDCA2;AHNAK;ARHGEF26;NUFIP2;FAM13A;PPAN;CDCA8;NOL8;FOXK2;OSBPL11;FOXO3;CHD1;DNPH1;PNN;SESN1;NUSAP1;MBP;IGF2BP3;PUSL1;ECT2;BUB1;NDC1;TLE1;TSC22D1;IRF2BP2;TOM1L1;WEE1;NCOR1;PTPRC;NUP98;MCM6;LPIN1;CLUAP1;SPC24
9hr gefitinib	37/238	0.041963	0.111682	1.40032	4.44037	TOP2A;HOMEZ;PRKAA1;NAB2;BOD1L1;FOXO3;ITGAL;RTN4;SYNE1;EEF2K;CSRP1;SESN1;ENC1;MKNK2;EIF4EBP2;LRRFIP1;JUNB;SLC38A2;SPAG9;EGR1;SUN2;TSC22D1;HMGCS1;HSPA4;CIRBP;HPS4;MSN;DIAPH1;ILF3;PTPRC;CDC42EP4;PLXNB1;DHCR7;LPIN1;C2CD2L;BLVRA;ATF4
9hr allyl alcohol	24/146	0.0520133	0.132205	1.49479	4.41899	EGR1;ACBD5;CRIP2;CGN;NR3C1;ZBTB5;OSBPL11;MLLT3;PRKAB1;NET1;ZNRF1;ALCAM;PPFIBP2;NFIL3;PPP2R5E;MKNK2;TLK1;STRN;TOPBP1;DNM1L;LPIN1;JUNB;MARK3;ATF4
24hr diclofenac	302/2329	0.0212977	0.064001	1.14731	4.41617	USP6NL;RB1;SLC23A2;PANK1;ARAF;EPRS;MKI67;RRP8;ICAM1;RPS6KA3;LIPE;TFG;PPP4R2;PSMD1;ARFIP1;PRKACA;PELO;JUNB;EIF2A;TMPO;AGFG1;ST6GAL1;NUP210;COG3;NSMCE2;CIRBP;CSNK1D;RC3H2;GTPBP4;CLPX;RUNX1;EML4;PPA2;PRKAR1B;RFX7;ZC3H11A;SIK3;CCDC86;HECA;TAGLN2;SIK2;PI4K2A;ATF4;SF1;CDCA2;CDCA3;CSTF3;FLII;CDCA8;TWF1;CDKN2AIP;FXR1;EPB41L5;SGPL1;PRPSAP2;RNF213;RACGAP1;PRKAR2A;HLTF;SSR1;PSMF1;PUSL1;VASP;GSDMD;EGR1;XRCC6…
24hr promethazine	53/356	0.0370633	0.101603	1.33213	4.38955	TOP2A;ARHGAP11A;BCAR3;MDC1;MKI67;OSBPL11;SMG7;NR3C1;ICAM1;TUBB6;ADGRE5;ENC1;TSC22D1;CIRBP;KIF23;LMO7;KIF22;ASPM;ILF3;RBL1;TIMELESS;MCM4;CD48;MCM6;FKBP5;CAMK2D;SLC22A5;AHNAK;NEDD9;IL2RG;CORO1A;LIMA1;ZNRF1;RACGAP1;NFIL3;HIVEP1;FLNA;IGF2BP3;TPPP;ECT2;BUB1;PRNP;CGN;PER1;SMTN;HNRNPA2B1;TACC3;CDK1;PDCD4;VIM;LPIN1;SPC24;R3HDM2
8d acetaminophen	34/217	0.0450415	0.117246	1.41296	4.38042	NOTCH2;PTPRS;CSTF3;CHD7;HNRNPU;ZC3H8;SMC6;PTPRK;ATP1A1;NR3C1;TOMM20;CORO1A;PTPRF;CSRP1;PABPN1;TOM1;SCAP;MAF1;FARP2;TLE3;ST6GAL1;KLF12;JUND;TSC22D1;ATPIF1;SLC6A6;ACLY;CDK12;ITGA5;ZFPM1;MPHOSPH8;SSX2IP;FKBP5;R3HDM2
14d PAP	22/133	0.0574301	0.144427	1.50565	4.30194	EGR1;L3MBTL3;AHCTF1;TLE1;ARHGEF26;TSC22D1;JADE1;CIRBP;SPICE1;THOC5;SCAF1;DOCK11;SLC6A6;PDE12;MBP;QRICH1;CCNL2;LPIN1;JUNB;RPP38;BIRC2;R3HDM2
28d DTL	44/291	0.043048	0.114313	1.35568	4.26422	PI4K2B;LAMA5;PTPRS;CSTF3;HNRNPU;ARID4A;ATP2A2;MCM10;SMC6;TYMS;SLC9A3R1;BCL2L11;CSRP1;ENC1;SSR1;IGF2BP3;LRRFIP1;TBC1D10A;SEC31A;JAM3;SPAG9;NOP58;GCH1;TXNRD1;ATPIF1;PCIF1;LIG3;RAD23A;PUM1;RAD23B;PJA2;EML4;CPD;MDM2;HYOU1;ITGA5;CDK13;SLC29A1;TARDBP;ZFPM1;MPHOSPH8;NUCB2;TNRC6A;R3HDM2
6hr promethazine	40/262	0.0455117	0.117953	1.3708	4.23548	RB1;KANK1;AHCTF1;TFRC;WIPF1;EPB41;ATL2;GMPS;NEDD9;MCM10;EPRS;PRDM10;CORO1A;EDC3;LASP1;FZR1;NFIL3;MIER3;PRKAR2A;UBN1;SH3BGRL3;FNIP1;EGR1;JUN;TSC22D1;IRF2BP2;CGN;THOC5;SLC39A14;NET1;PTPRC;PARD3;CDC42EP4;SASS6;PDCD4;LPIN1;PHLDB2;SSX2IP;FERMT2;FKBP5
7d TCP	68/472	0.0383835	0.104368	1.28285	4.18225	ARHGAP11A;TOP2A;OTUD4;PTPRS;WIPF1;ITGB2;ZBTB20;ATP2A2;PTPRK;ITGAL;ANTXR2;MKI67;NR3C1;AFF4;SYNE2;PTPRF;SYNE1;RPS6KA3;HEBP2;HERC1;PAPOLG;CHAMP1;NUSAP1;CCNL2;GGT1;PRKACB;PELO;TLE3;ST6GAL1;TSC22D1;ATPIF1;ATRX;ASPM;TFDP2;LCP1;SLC29A1;IFNAR1;SLC22A5;CDCA3;NEDD4L;PIK3R1;ATP1A1;ADD3;EHBP1;FYB;ACACA;PPP1R2;MIER1;EIF4EBP1;HIVEP1;IGF2BP3;ECT2;FNIP2;HEXIM1;RANBP2;PRNP;USP9X;MGA;MSN;TNRC6C;SLC6A6;PPFIBP1;PTPR…
9hr caffeine	46/307	0.0448458	0.116993	1.34137	4.16433	HDAC2;SLC22A5;EPB41;HNRNPU;PIK3R1;HACD3;CORO1A;PTPRF;CCDC28B;RTN4;SLC9A3R1;LASP1;ABLIM1;PABPN1;SLC39A6;CD38;TNRC18;SH3BGRL3;CCNL2;SLC38A2;ZKSCAN1;CDT1;CASP8AP2;GCH1;EIF2AK2;MSN;MYO9B;LARP4B;MED4;ATP1B1;THOC5;SORBS3;MEX3B;PPFIBP1;PTPRC;RBL1;CDC42EP4;HNRNPA2B1;NCAPD2;EVL;MCM6;LPIN1;ZFPM1;MMACHC;FKBP5;R3HDM2
7d DTL	25/155	0.0581353	0.145891	1.46122	4.15715	ARHGAP11A;SLC22A5;PTPRS;CDCA3;NOLC1;ABLIM1;NUSAP1;IGF2BP3;SBF1;NOP56;CDT1;ABCC4;USP42;GCH1;ATPIF1;RAD23A;KIF22;ARFGAP3;MANF;ESPL1;TACC3;HYOU1;PLXNB1;MCM6;R3HDM2
24hr N-methyl-N-nitrosourea	132/970	0.0318776	0.0898782	1.20439	4.15016	OTUD4;RB1;CD82;ATP8A1;FRMPD4;WIPF1;NR3C1;BZW1;EDC3;DOCK10;CDC23;ARHGDIB;TRIM24;NUSAP1;SMARCAD1;UBASH3A;NBN;MAF1;JUNB;TBC1D10A;TMPO;PDIA3;TRAFD1;ATP1B1;PDIA6;CDC25B;EML4;ACLY;XRN1;TAGLN2;FKBP5;SLC22A5;CDCA3;ARHGEF26;UBA5;CSTF2;SLC1A4;CORO1A;ACACA;FXR1;VCPIP1;TMEM245;RACGAP1;PRKAR2A;LPXN;MYH10;SPTBN1;EGR1;STIL;HSPA4;EIF2AK2;GCSAM;PTPRB;SMTN;PPFIBP2;PTPRC;MDM2;CDK1;MAFK;PLXNB1;DHCR7;ARHGAP9;TOP2A;TR…
6hr disopyramide	39/256	0.0491194	0.125928	1.36712	4.11982	RB1;HDAC2;TRIO;TFRC;ARHGEF26;SLC2A1;ANTXR2;PHF6;PTPRF;NT5E;PGRMC2;CSRP1;NFIL3;PRKAR2A;SESN1;HLTF;CDC37L1;PRKACA;DNM1L;FNIP2;KLF12;ANKRD27;CADM1;TSC22D1;HSPA4;IRF2BP2;CGN;ATP1B1;GTPBP4;PARD3;CDC42EP4;MAP7D1;CDK1;PDCD4;LPIN1;ZFPM1;ASF1A;FKBP5;R3HDM2
6hr ketoconazole	17/100	0.0707886	0.170785	1.55507	4.11792	RB1;SVIL;JUN;RBM15;TFRC;IRF2BP2;NEDD9;FOXO3;NET1;PDLIM1;MEX3B;NFIL3;CDC42EP4;CIAPIN1;FNIP1;HNRNPA1;JUNB
9hr imipramine	17/100	0.0707886	0.170785	1.55507	4.11792	HEXIM1;SRPK2;BRD2;NFIX;GCH1;CIRBP;YBX3;CDKN2AIP;ICAM1;CDC25B;LMNB1;EML4;FUNDC2;CUX2;TRIM24;UBE2O;IGF2BP3
7d AM	40/264	0.050269	0.128598	1.3584	4.06213	TOP2A;ARHGAP11A;SLC22A5;CDCA3;PANK1;HNRNPU;TTK;LSP1;MKI67;NR3C1;CORO1A;RTN4;PAK1;CUX2;PGRMC2;RACGAP1;CSRP1;ENC1;TRIM24;NUSAP1;RBBP8;ECT2;FNIP1;BUB1;TLE3;RBM15;TSC22D1;LMO7;KIF22;SHCBP1;CDC25B;ASPM;MAP7D1;SIMC1;TACC3;CDK1;SIK2;SSX2IP;SPC24;R3HDM2
24hr chlormadinone	27/170	0.0592543	0.148073	1.43483	4.05472	AHCTF1;PSIP1;NEDD9;NR3C1;ACACA;IRF2BPL;LMNB1;TUBB6;CSRP1;NFIL3;FNIP2;MAP4K4;EGR1;PRNP;JUN;JUND;RBM15;TSC22D1;IRF2BP2;PRKAB1;SHCBP1;ELF1;WEE1;STK17B;BMP2K;MCM4;VIM
28d WY	283/2189	0.0288455	0.0825051	1.14155	4.0477	LTV1;SLC23A2;FRMPD4;WIPF1;PANK1;ICAM2;PPAN;GPATCH2;HNRNPU;SMC5;SMC6;THUMPD1;NOC2L;EPRS;ANTXR2;DCAF6;PNN;LIPE;ALCAM;GOLGA5;RPL18A;PPP4R2;PSMD2;CHEK1;PIEZO1;KIF21A;EIF2A;ST6GAL1;PRKCD;CSNK1E;GTPBP4;PPA2;SUB1;PARD3;CLPP;SIK3;CCDC86;SRFBP1;NUP98;SIK2;ASF1A;ATF4;NUP205;TMEM87B;SLC22A5;PRKDC;FLII;NOLC1;NMD3;HACD3;IQGAP2;LDHA;RNF213;PRDX4;RAD21;SSR1;RAB11FIP5;HEXIM1;GSDMD;TMEM184B;CADM1;IQSEC1;XRCC5;RCC…
9hr cyclophosphamide	25/156	0.0618716	0.153643	1.44998	4.03486	ARHGAP9;CAMK2D;ATP8A1;WIPF1;FLII;ITGB2;HNRNPU;CAPG;ITGAL;CORO1A;FYB;PNN;STK10;PAK1;ARHGDIB;ENC1;CD38;SH3BGRL3;FNIP1;MSN;KIF23;CENPF;ARHGAP30;PTPRC;LCP1
3hr azathioprine	21/128	0.0668606	0.162964	1.49064	4.03239	HEXIM1;SPAG9;EGR1;JUN;NOP58;JUND;TAF15;UTP3;CHD7;PPAN;NMD3;ASPM;NT5E;PTPRC;ITGAV;LPIN1;JUNB;SSX2IP;TRMT61A;PFKP;FKBP5
6hr methyldopa	21/128	0.0668606	0.162964	1.49064	4.03239	PRKAA1;JUND;TSC22D1;ATL2;GMPS;NOLC1;DDX21;THOC5;RTN4;GNL3;ARMC1;ACLY;DHX36;POLR3E;UBE2O;CCNL2;NUP98;DHCR7;ZFPM1;SSX2IP;TRMT61A
9hr promethazine	51/346	0.0467179	0.120552	1.31608	4.03198	DENND1B;TFRC;TNFAIP3;LSP1;EPRS;PTPRF;EDC3;PPP1R9B;PNN;XPO4;ENC1;TRIM24;CD38;PRKACA;PNISR;TSC22D1;CIRBP;LMO7;THOC5;ARID1A;AKT1S1;MCM4;MCM6;PRR12;ZFPM1;FKBP5;SLC22A5;NEDD4L;NEDD9;CRIP2;CORO1A;PDLIM1;KLC4;SLC9A3R1;ABLIM1;CUX2;MTA1;DHX36;MAP4K4;CDT1;HNRNPA3;CADM1;RCC2;FOXN3;ADGRL1;HDGF;CEBPZ;ESYT1;LPIN1;SMAP2;TAF1
9hr tetracycline	35/228	0.0545096	0.137666	1.37896	4.01193	CCNT2;TFRC;EPB41;SLC2A1;TXLNG;TRMT2A;TTK;EPRS;DHX30;SENP7;RBM15B;BCL2L11;HNRNPDL;SESN1;ARSK;JUNB;CDR2;SRSF11;VAV3;IVNS1ABP;EGR1;CENPU;JUND;TLE1;SMARCA5;PUM1;ARID1B;ZAP70;AEBP2;NEMF;LRFN1;PDCD4;MPHOSPH10;GRB2;TNRC6A
6hr bromoethylamine	58/399	0.045304	0.117671	1.29536	4.00831	HBS1L;OSBPL11;ITGAL;NR3C1;TOMM20;PTPRF;LASP1;CSRP1;MYO18A;KIF21A;RRP12;LRRFIP1;KLF12;HMGCS1;RFC1;TSC22D1;LIG3;THOC5;ARFGAP3;ATP1B1;ACLY;SLC29A1;PHLDB2;ASF1A;FKBP5;ZCCHC8;HDAC2;PRKAA1;SLC22A5;NOLC1;NEDD9;DDX21;EHBP1;FZR1;SGPL1;NT5E;CDC37L1;APBB2;TPPP;SLC38A2;JUND;ANKRD27;NIFK;TXNRD1;PLEKHA5;IRF2BP2;CGN;PA2G4;HNRNPM;PPFIBP2;PDCD4;CEBPZ;CIAPIN1;DHCR7;TMCC1;LPIN1;FERMT2;R3HDM2
24hr chlorpromazine	152/1133	0.0344968	0.0956722	1.18542	3.99117	LTV1;RB1;TPMT;WIPF1;GTF2B;PPAN;ADARB1;TOMM20;EDC3;CDC23;CHCHD3;SESN1;NUSAP1;ARL6IP4;KIF21A;NBN;PRKACA;MAF1;JUNB;TMPO;USP8;DNTTIP1;CIRBP;UBE4B;MED4;THOC5;ATP1B1;PDIA6;GTPBP4;NISCH;ACLY;MELK;SIK3;CCDC86;TAGLN2;SIK2;FAM8A1;SLC22A5;EPB41;GMPS;CDCA8;NOLC1;SLC1A4;SLAIN2;HACD3;NCAPH;ACACA;CAMSAP2;EPB41L5;VCPIP1;RNF213;HLTF;PCBP2;DNAJC21;TPPP;ECT2;SLC38A2;MYH10;TBC1D15;XRCC6;CADM1;CPSF2;UPF3B;CGN;YRDC;HN…
9hr chlorpromazine	90/646	0.0414734	0.111126	1.23485	3.93016	RB1;AHCTF1;KDM5C;ATP8A1;CHD7;TOMM20;ELAVL1;LARP1B;SENP7;LASP1;ZMYM2;PCF11;CHEK1;TRIM24;FBRSL1;KIF21A;RRP12;NBN;LRRFIP1;NFRKB;UTP14A;TMPO;KLF12;HMGCS1;TSC22D1;MINK1;CIRBP;CACYBP;LIG3;THOC5;ATP1B1;UTP18;ACLY;RBMXL1;CCNE2;ZC3H11A;TIMELESS;SIK2;VAMP4;SOS1;ALDOA;ASF1A;PPID;BLM;HDAC2;PFKFB3;SLC22A5;ARHGEF26;EPB41;CSTF3;GMPS;RNF8;UBFD1;CRIP2;SLC1A4;MLLT3;PDLIM1;KLC4;SLC9A3R1;ABLIM1;ZNRF2;CUX2;HNRNPDL;NF…
14d LBT	18/108	0.0752302	0.178954	1.51853	3.92875	TOP2A;CDCA3;TDRD7;MKI67;SMC4;PRKAB1;CDC25B;ASPM;RBL1;RACGAP1;CSRP1;ENC1;NUSAP1;CDK1;MCM6;ECT2;BUB1;SPC24
6hr amitriptyline	25/157	0.0657736	0.161642	1.43892	3.91607	KANK1;AHCTF1;SLC22A5;ATL2;PPAN;HNRNPU;NOLC1;DDX21;PRDM10;SLC7A1;SYNE2;IRF2BPL;SYNE1;NARS;MBP;IGF2BP3;RRP12;RBM5;NOP58;GTPBP4;CCDC86;ADGRL1;PLXNB1;CIAPIN1;TRMT61A
28d INAH	19/115	0.0740581	0.177232	1.50285	3.91177	PHC2;SLC1A4;THUMPD1;VPS26B;AMBRA1;ELAVL1;RTN4;IRF2BPL;CNOT4;WEE1;CDC23;PTPRC;MAP7D1;FLNA;ITGAV;TPPP;TOPBP1;FNIP2;MPZL1
3d MCT	61/424	0.048709	0.125146	1.27986	3.86759	MCM7;MCM10;OSBPL11;SMC4;CHAF1A;ENC1;SLC39A6;ITGAV;MYBL2;CCNL2;TOPBP1;GTSE1;JUNB;PNISR;RBM15;TSC22D1;LIG1;ATPIF1;VPS13B;ACLY;RNF169;NEMF;CCNE2;MCM3;MCM4;DNAJC9;SNRPA1;TAGLN2;ITGA5;MCM6;DTL;SSX2IP;ANAPC2;SLBP;LAMA5;BLM;CDCA2;UHRF1;TTK;CAPG;IL2RG;TYMS;SLC7A1;NCAPH;NFIL3;PABPN1;HLTF;E2F1;JAM3;MAP4K4;IVNS1ABP;WWOX;CDT1;CADM1;ATAD2;MSN;NAP1L1;POLA1;PTPRB;MDM2;R3HDM2
28d CPX	16/95	0.0832265	0.195624	1.53739	3.82224	PNISR;ZBTB20;ADAM10;NEDD9;PRRC2C;LPP;ACACA;LMNB1;XRN1;PABPN1;PDCD4;CCNL2;NUP98;CDK12;SSX2IP;RBM33
14d DAPM	281/2183	0.0350946	0.0968774	1.13504	3.80206	USP6NL;SLC23A2;TRIO;FRMPD4;ICAM5;ANTXR2;ICAM1;ELK4;PNN;RPS6KA3;CDC23;BSG;CDC27;TRIM24;UBASH3A;CCNL2;PRKACA;PELO;SLC12A7;JUNB;ST6GAL1;NSMCE2;CIRBP;CLPX;RUNX1;ARMC1;ZFYVE16;PPA2;XRN1;PARD3;TAGLN2;SIK2;ATF4;MACF1;TMEM87B;CSTF3;FLII;CDCA8;NEDD4L;NMD3;THY1;PIK3R1;EPB41L5;LDHB;HMGXB4;SNX2;RACGAP1;EPB41L2;HIVEP2;ATG7;SNX5;VASP;CDK17;STAT5B;JUN;EGR2;PHC1;MYO5A;CGN;NET1;POLA2;MEX3B;ARMC10;PTK7;CCDC88C;FAT…
3d DSF	106/774	0.0433994	0.114396	1.21125	3.80005	RB1;MDC1;TFRC;THUMPD1;ADARB1;MKI67;SMC4;EDC3;TUBB6;SESN1;NUSAP1;PRKACA;PELO;TLE1;PRKCD;SPICE1;CDC25B;EML4;NUP93;ACLY;TAGLN2;ANAPC2;FKBP5;CDCA2;CDCA3;ARHGEF26;UBA5;CDCA8;FOXO3;CORO1A;RACGAP1;TPPP;ECT2;SLC38A2;RREB1;MYH10;ZKSCAN1;HEXIM1;PRNP;JUN;ACBD5;ALYREF;CGN;SLC6A6;POLA2;SMTN;NASP;FUBP1;SASS6;CDK1;EZH2;ARHGAP11A;TOP2A;C2CD5;ADAR;CTDSPL2;PTPRF;CSRP1;ZMYM5;ENC1;NDC1;TSC22D1;ATRX;KIF23;KIF22;ETV3;…
24hr etoposide	24/151	0.0714661	0.172069	1.43553	3.7877	SRPK2;TRAM1;KLF12;HMGCS1;RING1;EPB41;PDPK1;CHD7;ZBTB20;PRPF4B;SLC3A2;PIK3R1;AFF4;ACLY;CLN3;RNF213;NFIA;NUSAP1;RBBP8;SNRPA1;NAA15;HNRNPA1;MAP3K12;R3HDM2
6hr moxisylyte	39/260	0.0597183	0.148919	1.34207	3.78211	KANK1;NUP205;TFRC;ARHGEF26;JADE1;JMJD1C;NOLC1;DDX21;PIK3R1;ANTXR2;NR3C1;ACACA;LMNB1;BCL2L11;MKNK2;TRIM24;CDC37L1;LUC7L;RRP12;JUNB;NDC1;IVNS1ABP;SVIL;KLF12;RBM15;HMGCS1;CSNK1D;ATP1B1;RANGAP1;NET1;SLC6A6;CDC42EP4;MPHOSPH10;HYOU1;TARDBP;LPIN1;PHLDB2;ATF4;FKBP5
9hr papaverine	33/216	0.0637206	0.157248	1.37081	3.77417	SLC22A5;PSMD14;ZMYND8;ATL2;FAM13A;PPAN;HNRNPU;OSBPL11;SLC7A1;PNN;NT5E;LASP1;ZNRF2;RNF213;MBP;IGF2BP3;SVIL;TSC22D1;IRF2BP2;CGN;LARP4B;THOC5;GTPBP4;EML4;RBL1;MDM2;CCDC86;MPHOSPH10;MCM4;NUP98;DHCR7;PRR12;SSX2IP
14d EE	158/1188	0.0407033	0.109309	1.17337	3.75649	RB1;TRIO;TFRC;TPMT;FRMPD4;FAM13A;PPAN;HNRNPU;IL1RAP;THUMPD1;BZW1;IPO5;EEF1B2;RPL18A;NRD1;SESN1;TRIM24;KIF21A;MAF1;KPNA3;PELO;EIF2A;AGFG1;PNISR;ST6GAL1;AGTPBP1;RALGAPA1;RPS8;SPICE1;TRAFD1;ATP1B1;CDC25B;EML4;INPP4A;MAP7D1;NCL;MYADM;SIK2;L3MBTL3;SLC22A5;CSTF3;CTR9;NOP2;NEDD4L;VPS26B;ACACA;RTN4;SLC9A3R1;LDHA;PRKAR2A;G3BP1;PCBP2;EIF4EBP1;EIF4EBP2;ECT2;ZKSCAN1;SEC31A;HEXIM1;ZRANB3;EGR1;STAT5B;OSBPL8;JU…
24hr naproxen	230/1770	0.0384237	0.104368	1.14531	3.73264	USP6NL;RB1;SLC23A2;TFRC;EPRS;ANTXR2;RRP8;ICAM1;PNN;LIPE;ALKBH5;TFG;LUC7L;PSMD1;ARFIP1;CCNL2;PRKACA;PELO;JUNB;ST6GAL1;COG3;WDR75;CSNK1D;CLPX;PPA2;RFX7;ZC3H11A;SIK2;PI4K2A;ATF4;SLBP;MYCBP2;TWF1;SLAIN2;HTATSF1;CDKN2AIP;EPB41L5;RNF213;PRKAR2A;SSR1;N4BP1;HEXIM1;VASP;CDK17;GSDMD;EGR1;JUN;SMARCA5;UPF3B;CGN;SMARCA2;MANF;NET1;SLC6A6;SMTN;PPFIBP2;ADI1;GOLGB1;HNRNPD;HYOU1;C2CD2L;FERMT2;MOCS2;OSBPL11;PTPRF;I…
3hr ciprofloxacin	16/96	0.0895746	0.207666	1.51808	3.66266	IVNS1ABP;TSC22D1;ZBTB20;THUMPD1;SYNE1;ALCAM;BCL2L11;PPP2R5E;CDC42EP4;CHEK1;ENC1;PKP4;UBASH3A;LPIN1;JUNB;SSX2IP
3hr isoniazid	52/359	0.0583697	0.14617	1.28911	3.6623	RB1;DIDO1;CHD7;LMNB1;SENP7;MED13;ENC1;PAPOLA;KIF21A;RBM14;CIRBP;CSNK1D;ATP1B1;THOC5;GTPBP4;APBB1IP;PARD3;BMP2K;LUC7L3;PRR12;FKBP5;KANK1;PFKFB3;NUFIP2;RNF8;NEDD9;DDX21;SLC1A4;PRDM10;LIMA1;BCL2L11;INPP5F;MKNK2;MBP;IGF2BP3;TPPP;MAPK6;SLC38A2;ZKSCAN1;NKTR;IVNS1ABP;EGR1;SVIL;ZFC3H1;IRF2BP2;CGN;NET1;PPFIBP2;EVI2B;LPIN1;TRMT61A;TNRC6A
7d TAC	32/210	0.0689173	0.16729	1.3664	3.65492	TOP2A;DIDO1;CDCA3;ARHGEF26;TTK;MKI67;TOB2;SMC4;FYB;FXR1;RACGAP1;CSRP1;PPP2R5E;FUNDC1;ENC1;NUSAP1;CIC;ECT2;HNRNPA1;JUNB;MAP4K4;JUN;TLE1;IRF2BP2;LARP4B;SLC6A6;CENPF;CDC42EP4;CDK1;SRFBP1;LPIN1;SPC24
9hr cephalothin	22/138	0.0795038	0.187895	1.44035	3.64688	NDC1;ABCC4;KANK1;NUP205;JUN;KLF12;TFRC;TSC22D1;CSTF3;MGA;TXNRD1;DDX21;NEDD9;MCM10;SLC3A2;PRKAB1;NFIL3;CHEK1;MCM6;CCT8;FNIP2;FKBP5
3hr methyltestosterone	28/181	0.0726951	0.174321	1.39053	3.64525	WDR3;CTR9;PPAN;NOLC1;DDX21;NOL8;ADARB1;FOXO3;CHD1;MKNK2;HIVEP1;SLC38A2;NOP58;JUND;PPP1R12A;TSC22D1;NIFK;KTI12;CGN;THOC5;VRK3;GNL3;NCOR2;PPFIBP2;MPHOSPH10;TRMT61A;TJP3;TJP2
6hr amiodarone	18/110	0.0864973	0.201714	1.48535	3.63561	SASH3;PRNP;RBM15;PLEKHA1;PRKCD;NEDD9;ADARB1;BZW2;PTPRF;DCAF6;SIRT3;AKAP1;PNN;PTPRC;MED13;SESN1;ZC3H11A;IGF2BP3
9hr bucetin	44/300	0.0649654	0.159987	1.30735	3.57415	RB1;SASH3;CD83;TFRC;CTR9;ATL2;ICAM2;RNF8;NOLC1;PRDM10;CORO1A;PTPRF;DOCK10;PDLIM1;RPS6KA3;NT5E;FZR1;ZNRF2;PRKAR2A;FLOT1;CDC37L1;CD38;KIF21A;SH3BGRL3;RRP12;FNIP2;ZKSCAN1;TSC22D4;KLF12;CIRBP;MSN;ATP1B1;NET1;HNRNPM;PPFIBP2;PARD3;MCM4;HECA;CD47;LCP1;MCM6;ZFPM1;SQSTM1;SSBP3
28d DIS	29/189	0.0747293	0.17812	1.37723	3.57238	SLBP;ARHGEF26;MCM10;SLC3A2;THUMPD1;TOB2;CORO1A;RRP8;RTN4;PTPRF;FYB;NFIL3;CD38;IGF2BP3;FNIP1;PELO;JUN;TLE1;TSC22D1;IRF2BP2;AMPD2;BET1L;NFATC4;NET1;CENPF;CDC42EP4;RAD54L2;LPIN1;R3HDM2
6hr nicotinic acid	29/189	0.0747293	0.17812	1.37723	3.57238	ITSN2;TFRC;CHD7;SLC2A1;FOXO3;PTPRF;LIMA1;BCL2L11;HERC1;HIVEP1;TLK1;LRRFIP1;SLC38A2;ZCCHC24;EGR1;TLE1;CADM1;TSC22D1;SPICE1;IRF2BP2;CGN;THOC5;PRKAB1;NET1;ACLY;TMEM9;LPIN1;ZFPM1;FKBP5
4d chlormezanone	76/545	0.0559299	0.140953	1.23477	3.56066	ARHGAP11A;TOP2A;FEN1;TFRC;MCM7;WIPF1;ITGB2;PSIP1;ITGAL;MKI67;NR3C1;SMC4;IPO5;SYNE1;LMNB1;CSRP1;CHEK1;NUSAP1;CD38;LRRFIP1;EIF2A;NDC1;ABCC4;TSC22D1;ATPIF1;ATP11C;KIF23;KIF22;ASPM;MELK;RBL1;CCNE2;MCM3;MCM4;DNAJC9;SNRPA1;LCP1;MCM6;SIK2;TKT;DTL;SASH3;SLBP;USP14;CDCA3;UHRF1;DCTN1;CORO1A;ABLIM1;SGPL1;NT5E;PGRMC1;RACGAP1;PABPN1;HLTF;EIF4EBP1;LPXN;CCT8;ECT2;CEP76;BUB1;XRCC6;CBX5;TXNRD1;ATAD2;IRF2BP2;NAP1L…
3hr cyclosporine A	52/361	0.0632364	0.156378	1.28062	3.53562	ITSN2;MDC1;TFRC;ATP8A1;WIPF1;TNFAIP3;ARHGAP5;FRY;PHF6;PPP1R9B;DOCK10;RPS6KA3;RPS6KA5;EEF2K;LRRFIP1;TMPO;MED1;SCAF11;ARFGAP3;TERF2;BET1L;CDC25B;NCOR1;PARD3;EHBP1L1;TAGLN2;CD48;CD47;LCP1;ATF4;EXOC1;CAMK2D;PRKDC;NEDD9;NOL8;CORO1A;PAK1;ZNRF2;CUX1;PABPN1;SEC24B;CPSF6;MICAL3;SLC4A7;MEX3B;SMTN;VIM;LPIN1;TRMT61A;RAD18;TJP3;R3HDM2
9hr rotenone	22/139	0.0845189	0.198269	1.42795	3.52816	BCAR3;SPAG9;SUN2;PLEKHA1;EPB41;CSTF3;SPICE1;HPS4;NEDD4L;AP1AR;SLC3A2;PIK3R1;ACLY;PDLIM2;SNX16;PPP2R5E;AKAP9;GRB10;SPRY2;HYOU1;SLC38A2;IFNAR1
24hr ajmaline	15/90	0.0978972	0.224817	1.51786	3.52726	RBM14;EPB41;HNRNPU;VPS13B;IRF2BP2;BAZ1A;EML4;PNN;ZNRF1;PABPN1;PCF11;RFX7;HNRNPA2B1;CCNL2;SLC38A2
24hr imatinib, methanesulfonate salt	46/316	0.0667306	0.162964	1.29599	3.50837	OGFR;SLC22A5;TFRC;ITGB2;NOL8;SLC1A4;ADAR;SLC3A2;SLC7A1;PTPRF;ACACA;PAK1;RNF213;CSRP1;TRIM24;EIF4EBP1;MDP1;FNIP1;JUNB;PELO;FNIP2;CDR2;NDC1;EGR1;SUN2;JUN;TSC22D1;PLEKHA1;STAT1;OSBPL3;EIF2AK2;TRAFD1;CGN;F5;GNL3;CDC25B;NET1;SLC6A6;ACLY;PDCD4;HYOU1;VIM;SPC24;ATF4;FKBP5;R3HDM2
24hr gentamicin	17/104	0.0944171	0.217618	1.48324	3.50048	TOP2A;ARHGEF26;VPS13C;IRF2BP2;OSBPL11;ETV3;TOB2;PTPRF;LMNB1;WEE1;CCNE2;NFIL3;WNK1;CDC42EP4;ENC1;MCM4;MCM6
7d NPX	120/894	0.0544415	0.137666	1.18349	3.44471	TFRC;FAM13A;NAB2;ZBTB20;PEBP1;ARID4A;IL1RAP;NR3C1;EPRS;BZW1;TOM1;KPNA4;PRKACA;JUNB;TMPO;TLE1;CIRBP;SPICE1;CDC25B;EML4;ACLY;PPA2;MAP7D1;SRSF2;MYADM;SIK2;PRR12;SQSTM1;PPIA;PPID;FKBP5;PSMD14;CDCA8;HACD3;NDRG2;LPP;DHX30;KLC4;RACGAP1;PRKAR2A;CASKIN2;GRK6;SSR1;SCAP;PSMF1;TPPP;ECT2;NADK;BPTF;EGR1;CCDC137;HSPA4;ALYREF;DENND4C;CPSF2;EAF2;CGN;SMARCA2;BST2;SMTN;UBE2O;PLXNB1;TOP2A;DENND1B;ROBO3;MOCS2;AHCTF1;…
3hr dantrolene	34/228	0.0793732	0.187895	1.332	3.37476	BCAR3;AHCTF1;UBA5;CHD7;SLC2A1;JMJD1C;NEDD9;ARID4B;NR3C1;PRDM10;ACACA;LMNB1;CDC23;MED13;BCL2L11;INPP5F;CDC37L1;RRP12;TPPP;LRRFIP1;ZCCHC24;SVIL;MTUS1;CSNK1D;KIF23;LMO7;ATP1B1;THOC5;ARFGAP3;PPFIBP2;EVI2B;LPIN1;TRMT61A;FKBP5
3hr trimethadione	15/91	0.105222	0.237739	1.4978	3.37258	ITSN2;PNISR;JUN;SPICE1;SLC1A4;NAP1L1;RAD23B;SLC7A1;FYB;LMNB1;ACLY;ASXL2;CD38;TLK1;LUC7L3
3d MFM	16/98	0.103171	0.234605	1.48089	3.36364	TOP2A;UHRF1;HNRNPU;TTK;ACLY;MELK;RBL1;CCNE2;RACGAP1;INCENP;NUSAP1;MCM3;MCM4;IGF2BP3;MCM6;BUB1
7d NIC	28/184	0.0853378	0.199402	1.36356	3.3559	SASH3;ARHGEF26;WIPF1;SH3KBP1;FLII;ITGB2;CD3G;CAPG;GIMAP5;CD3E;ITGAL;IL2RG;CORO1A;CD3D;PPP1R9B;LPXN;CEP170;TLE1;BCL11B;ATAD2;THOC5;GTPBP4;LCK;EVL;LCP2;VIM;PRR12;EVI2B
24hr cyclosporine A	61/434	0.0704343	0.170624	1.24482	3.30261	RB1;USP36;HNRNPU;NR3C1;PPP1R9B;NARS;TUBB6;EEF2K;TRIM24;NUSAP1;RRP12;SBF1;PELO;TLE3;COG3;CIRBP;RAD23A;LMO7;ARFGAP3;ARFGAP1;BET1L;DDB2;CDC25B;ARMCX3;ACLY;TXLNA;INCENP;SIK3;EVL;ATF4;ZBTB8A;BLM;HDAC2;CDCA2;CDCA3;UBA5;USO1;PARN;CDCA8;FOXK2;SLC3A2;SLC7A1;CUX2;ECT2;MAP4K4;STIL;PLEKHA1;SHCBP1;MANF;YRDC;PPFIBP2;PTPRC;GOLGB1;SASS6;CDK1;HYOU1;DHCR7;TRMT61A;NUCB2;C2CD2L;SPC24
6hr cyclophosphamide	26/170	0.0902486	0.208415	1.37142	3.29853	RB1;SLC22A5;PPAN;HNRNPU;SLC1A4;SLC3A2;NOC2L;SLC7A1;CUX2;PABPN1;PPP2R5E;TRIM24;TPPP;RBM5;NOP58;VPS13C;CGN;GNL3;MADD;PDCD4;SIK2;DHCR7;SLC29A1;PHLDB2;TRMT61A;R3HDM2
3hr nicotinic acid	18/113	0.10535	0.237739	1.4382	3.23662	EGR1;TLE1;TFRC;SPICE1;NEDD9;ATP1B1;THOC5;FOXO3;OSBPL11;GTPBP4;BET1L;EDC3;GNL3;LPIN1;JUNB;PHLDB2;TBC1D10A;FKBP5
9hr sulindac	18/113	0.10535	0.237739	1.4382	3.23662	NDC1;DIDO1;JUN;FLII;TXNRD1;EIF2AK2;PRPF4B;SLC1A4;MCM10;FOXN3;SHCBP1;LMNB1;NET1;CHAF1A;RBL1;CUX2;CHEK1;JUNB
3d AAA	15/92	0.11287	0.250655	1.47827	3.22487	HEXIM1;SPAG9;WDHD1;EGR1;HNRNPU;MCM10;SLC3A2;RAD23B;FYB;GNL3;PAGR1;ZNRF2;PARD3;PRPF3;CCDC86
7d VA	58/413	0.0769459	0.182669	1.24327	3.18856	RB1;ARHGAP11A;BCAR3;TOP2A;CCNT2;PTPRS;TFRC;ARID4B;PTPRK;MKI67;PHRF1;LMNB1;PPP4R2;TRIM24;NUSAP1;JUNB;JAK3;BRD1;KLF12;TLE1;HMGCS1;NCOA5;TSC22D1;ATP11C;TRAFD1;BAZ1A;KIF22;ZHX1;RBL1;MCM3;PPIA;CDCA3;ARHGEF26;MYCBP2;NEDD9;ACACA;RTN4;GGA2;FXR1;PDLIM1;ABLIM1;RACGAP1;NFIL3;PABPN1;TGS1;E2F1;RBBP8;HNRNPA1;ECT2;EGR1;JUN;ASXL1;BST2;SLC6A6;ASXL2;CDK1;DHCR7;NUCB2
7d MEF	25/164	0.0979195	0.224817	1.36591	3.17384	ARHGAP9;HBS1L;TFRC;UBA5;NAB2;CAPG;NR3C1;ARHGAP15;MLLT3;CORO1A;HEBP2;CD38;CCNL2;JUNB;JAK3;EGR1;PTPN18;NOP58;LMO7;CDC25B;SLC6A6;PLXNB1;TMCC1;TRMT61A;R3HDM2
3d AAF	79/577	0.0726628	0.174321	1.20834	3.16818	ITSN2;RB1;TOP2A;PTPRS;MCM10;MKI67;NR3C1;PTPRF;ARHGAP35;HEBP2;CSRP1;PPP2R5E;ENC1;TRIM24;CHAMP1;NUSAP1;ITGAV;MYBL2;GTSE1;TSC22D1;PDPK1;ATPIF1;COG3;RAD23A;KIF23;LMO7;KIF22;CDC25B;EML4;PPM1A;RNF169;MCM6;SIK2;SRSF6;SSX2IP;PPIA;MACF1;LAMA5;HDAC2;CDCA3;STAU2;UBA5;CTR9;CDCA8;TXLNG;MLLT3;TYMS;ACACA;CAMSAP2;LIMA1;ABLIM1;NT5E;RACGAP1;PABPN1;ARSK;DNAJC21;RBBP8;ECT2;BUB1;JAM3;WWOX;PHC1;TXNRD1;SMARCA2;SHCBP1;C…
28d FFB	245/1917	0.0603325	0.150136	1.12249	3.15183	LTV1;SLC23A2;PANK2;FRMPD4;WIPF1;PANK1;PPAN;SMC6;NOC2L;ANTXR2;DCAF6;LIPE;ALCAM;RPL18A;PSMD2;CHEK1;PIEZO1;PSMD1;KIF21A;PRKACA;PELO;ST6GAL1;MAP1S;WDR75;PRKAB1;PARD3;CLPP;SIK3;CCDC86;SRFBP1;SIK2;ASF1A;NUP205;SLC22A5;NOLC1;NMD3;LDHA;RNF213;PRDX4;MIER3;PLCG2;CEP76;HEXIM1;ZRANB3;GSDMD;CADM1;BCL11B;XRCC5;RCC2;RAB3IP;UPF3B;KTI12;CGN;SMARCA2;PRRC2A;SRPK1;SLC6A6;SMTN;FUBP1;MPHOSPH10;HYOU1;CDK12;C2CD2L;RCOR1…
28d DEN	117/879	0.0686112	0.166888	1.17132	3.13832	JADE1;HNRNPU;IL1RAP;NR3C1;ANTXR2;MKI67;SMC4;ELK4;DOCK10;RPS6KA3;TUBB6;ARHGDIB;SLC39A6;NUSAP1;ENPP1;GTSE1;PNISR;ST6GAL1;GTPBP4;EML4;TXLNA;CCNE2;TAGLN2;SLBP;CDCA2;CDCA3;SLAIN2;UBR2;NMD3;IQGAP2;NDRG2;CORO1A;RTN4;RACGAP1;ECT2;N4BP2;CEP76;MYH10;CDR2;WDTC1;PRNP;STIL;ANKRD27;CADM1;MYO5A;PTPRB;PTPRC;FAT1;MDM2;CDK1;STRN;PLXNB1;ARHGAP9;ARHGAP11A;BCAR3;TOP2A;PTPRS;OSBPL11;ITGAL;GPHN;SYNE2;IKBKB;HEBP2;MFSD6;…
24hr metformin	23/150	0.103662	0.235271	1.37512	3.11688	NDC1;SLBP;EGR1;JUN;HMGCS1;UHRF1;VPS13B;NAP1L1;THOC5;TANC2;CHTF8;CUX2;CSRP1;ENC1;TRIM24;MCM3;E2F1;CD38;MCM4;DHCR7;MCM6;MDP1;BIRC2
9hr 2,4-dinitrophenol	81/596	0.0796218	0.187895	1.19791	3.03127	BCAR3;LTV1;PPAN;ZBTB20;BZW2;MKI67;TOMM20;RRP8;PTPRF;DCAF6;PNN;RIOK2;ITGAV;KIF21A;NBN;LRRFIP1;SRRM2;SUN2;HMGCS1;NCOA5;TSC22D1;VPS13C;ATP1B1;GTPBP4;BET1L;SIRT3;ACLY;SFPQ;CCNE2;POLR1A;MCM3;MCM4;PKP4;MCM6;SIK2;TMEM9;ALDOA;DTL;FKBP5;ANKRD17;PRKAA1;SLC22A5;GPS1;RNF8;NOLC1;CSTF2T;NMD3;ACACA;IWS1;AKAP1;KLC4;ABLIM1;NT5E;BCL2L11;E2F1;IGF2BP3;RPRD1B;HEXIM1;EIF2B4;CDT1;EGR1;NOP58;NIFK;USP9X;UTP3;CCDC137;PHF1…
28d CBP	54/386	0.0897794	0.207735	1.23719	2.98211	FAM13A;HNRNPU;TNFAIP3;IL1RAP;PTPRF;EDC3;ICAM1;PPP1R9B;PNN;CSRP1;SESN1;ENC1;TRIM24;PMPCB;CCNL2;PRKACA;GTSE1;JUNB;TBC1D10A;RPP38;TLE1;TSC22D1;SPICE1;THOC5;SIRT3;AEBP2;CDC42EP4;RAD54L2;SIK2;SSX2IP;FKBP5;LAMA5;HDAC2;SLC22A5;ARHGEF26;NEDD9;PIK3R1;FOXO3;MLLT3;TYMS;CORO1A;BCL2L11;PLXNA1;ECT2;SLC38A2;JAM3;ATF7IP;OSBPL3;IRF2BP2;CGN;SIMC1;MDM2;LPIN1;R3HDM2
24hr carboplatin	16/101	0.125816	0.275541	1.42838	2.96094	SLBP;JUN;PRKAA1;TLE1;HNRNPU;OSBPL11;ACACA;CDC25B;SMARCA4;ACLY;NFIL3;PABPN1;CDC42EP4;MDM2;DTL;RBM5
9hr chlormadinone	108/813	0.0806646	0.189978	1.16784	2.93997	CD83;TFRC;FRMPD4;NAB2;ICAM2;PPAN;NR3C1;EPRS;RRP8;PPFIA1;KIF21A;USP8;CIRBP;THOC5;FTSJ3;EML4;ZFYVE16;RFX7;HECA;PHLDB2;ZFPM1;FKBP5;BLM;SLC22A5;FLII;UBA5;NOLC1;CORO1A;FXR1;SLC9A3R1;TMEM26;VCPIP1;KLC4;RNF213;BCL2L11;PRKAR2A;HLTF;SCAP;TPPP;PUSL1;CDR2;EGR1;XRCC1;MSN;CGN;SMARCA2;NET1;REEP1;POLA1;SMTN;PPFIBP2;PTPRC;MDM2;PLXNB1;TMCC1;C2CD2L;BCAR3;RBM25;MCM10;OSBPL11;ITGAL;DNPH1;PTPRF;SYNE2;LASP1;FUNDC1;LRR…
24hr omeprazole	75/552	0.0890008	0.20674	1.197	2.89568	RB1;PI4K2B;AHCTF1;PTPRS;TFRC;MCM7;ARID4A;PSIP1;PTPRK;NR3C1;PHF6;YBX3;PTPRF;IPO5;MED13;CSRP1;SIN3A;PSMD2;ENC1;PSMD1;CEP170;KIF21A;RRP12;PELO;NDC1;ABCC4;ST6GAL1;TSC22D1;ATPIF1;CACYBP;UBE4B;PRKAB1;PSMA5;NUMB;TIMELESS;MCM4;SNRPA1;TNIK;MCM6;TKT;SSX2IP;ASF1A;USP14;HDAC2;PSMD14;UHRF1;NOLC1;DDX21;SLC1A4;SLC3A2;TYMS;FYB;ARSK;HLTF;EIF4EBP1;CCT8;CEP76;DTD1;BUB1;NOP56;CDT1;GIT2;TXNRD1;ATAD2;NAP1L1;SHCBP1;SLC…
14d KC	21/138	0.122587	0.269964	1.36246	2.85971	BCAR3;EGR1;TLE1;TFRC;ARHGEF26;TSC22D1;CHD9;STAT1;IRF2BP2;TNFAIP3;THOC5;OSBPL11;ACACA;SMARCA4;NET1;FZR1;NFIL3;CDK1;TLK1;GLCCI1;TMEM9
14d CBP	30/205	0.112974	0.250655	1.30205	2.83925	UHRF1;TYMS;TOB2;PTPRF;FYB;PPP1R9B;RACGAP1;CSRP1;NFIL3;ENC1;NUSAP1;GTSE1;SLC38A2;JAM3;CDT1;PRNP;ABCC4;TLE1;OSBPL3;IRF2BP2;CGN;THOC5;PTPRB;NFIA;CDK1;MDM2;LPIN1;DTL;ANAPC2;R3HDM2
6hr acetazolamide	37/258	0.10773	0.241982	1.27214	2.83449	RIF1;CSTF3;ANKRD11;HNRNPU;SLC1A4;PDS5B;CLINT1;SYNE1;BCL2L11;NFIL3;MKNK2;HIVEP1;PAPOLA;CCNL2;SLC12A7;JAM3;CREBBP;HNRNPA3;TSC22D1;SPICE1;ZFC3H1;PRPF4B;THOC5;GTPBP4;PER1;SFPQ;SON;AEBP2;RFX7;CDC42EP4;TRIP11;BCOR;SRSF6;LPIN1;ZFPM1;EIF3A;FKBP5
9hr propranolol	13/81	0.145347	0.311961	1.45022	2.79694	RB1;TXNRD1;SLC3A2;THOC5;PHF6;PTPRF;LDHB;CUX2;PDLIM2;NFIA;GRB10;TRIM24;FNIP2
3hr naproxen	24/161	0.124033	0.272643	1.32999	2.77597	TOP2A;SLC22A5;ARHGEF26;TSC22D1;HSPA4;NEDD9;CGN;FOXO3;OSBPL11;PJA2;GNL3;TOM1L1;NET1;EPB41L5;TFG;NFIL3;CDC42EP4;ENC1;NUSAP1;LPIN1;JUNB;MAP3K4;FKBP5;TJP2
6hr TNF alpha	82/612	0.099605	0.227806	1.17787	2.71681	BCAR3;ATF2;SLC23A2;FRMPD4;PANK1;FAM13A;ZBTB20;TNFAIP3;CTDSPL2;EPRS;BZW2;DCAF6;NARS;PNN;TUBB6;MFSD6;SLC39A6;NCK2;TRIM24;MYO18A;CD38;RRP12;ST6GAL1;AGTPBP1;CIRBP;PRPF4B;RAD23A;LIG3;THOC5;SLC39A14;FTSJ3;ARFGAP2;RABEP1;STIM1;MCM4;PKP4;SLC29A1;CD44;NFIX;ANKRD11;NOP2;TWF1;DDX21;IL2RG;NDRG2;ACACA;GGA2;FXR1;SLC9A3R1;ABLIM1;NT5E;CUX2;PRKAR2A;UBN1;MKNK2;IGF2BP3;APBB2;HEATR6;MORC2;SRPK2;EGR1;PRNP;STAT1;SEC16…
9hr griseofulvin	32/222	0.120997	0.267953	1.27922	2.70171	USP14;AHCTF1;TFRC;PSMD14;UBA5;ATL2;SLC3A2;NR3C1;PFAS;VCPIP1;FUNDC1;MKNK2;PSMD1;IGF2BP3;FNIP1;SLC38A2;ZRANB2;PPP1R12A;TXNRD1;TEX2;SMARCA2;ARMC10;NFIA;PSMC4;FUBP1;PSMC1;MDM2;BMP2K;CEBPZ;LPIN1;FKBP5;R3HDM2
3hr erythromycin ethylsuccinate	13/82	0.155397	0.327631	1.42912	2.6607	ITSN2;EGR1;JUN;OSBPL3;HNRNPU;NEDD9;ICAM1;EPB41L5;NFIC;EIF4EBP2;CCNL2;UBASH3A;CD44
14d CLT	20/133	0.140768	0.303804	1.34324	2.6336	ITSN2;TLE1;CDCA2;TAF15;TYMS;AFF4;SHCBP1;PER1;TUBB6;NFIA;NFIC;NUSAP1;CDK1;CEP170;MCM6;ECT2;ZBTB7A;BUB1;ZKSCAN1;SPC24
3d DEN	106/807	0.102996	0.234605	1.15199	2.61854	SMC6;NR3C1;EPRS;ANTXR2;MKI67;STK10;RPS6KA3;TUBB6;SLC39A6;NUSAP1;GTSE1;ST6GAL1;SCAF11;ATP11C;SCRIB;EML4;ACLY;CCNE2;SRSF6;PPIA;CBLL1;FKBP5;CDCA2;CDCA3;CORO1A;NCAPH;RACGAP1;ARSK;LPXN;ECT2;MYH10;HEXIM1;PRNP;ANKRD27;CADM1;DENND4C;PUM1;SMARCA2;IGF2R;XKR8;SLC6A6;MAVS;PTPRC;FAT1;MDM2;PHF14;CDK1;PLXNB1;FERMT3;ARHGAP9;ARHGAP11A;TOP2A;PTPRS;ITGB2;ATP2A2;ARHGAP5;OSBPL11;ITGAL;PIK3C2A;GPHN;CSRP1;ENC1;CD38;ITG…
9hr chloramphenicol	22/148	0.138979	0.301587	1.32528	2.61534	SLC22A5;HMGCS1;NIFK;TXNRD1;FAM13A;VPS13B;SLC1A4;SLC3A2;THUMPD1;GTPBP4;ACACA;PTPRF;ACLY;ENC1;MDM2;E2F1;ENPP1;CCDC86;HYOU1;DHCR7;RAF1;TRMT61A
9hr isoniazid	64/472	0.111765	0.248903	1.19317	2.61465	AHCTF1;PTPRS;CD83;WIPF1;ICAM2;HNRNPU;ZBTB20;ZC3H8;TNFAIP3;MCM10;ADAR;ADARB1;ITGAL;TOMM20;AFF1;DCAF6;EDC3;LMNB1;PAPOLA;FLOT1;CD38;SH3BGRL3;LRRFIP1;TOPBP1;PELO;RBM33;PRPF4B;TSC1;MED4;ATP1B1;DDB2;PPM1A;BMP2K;MCM3;HECA;LCP1;GLCCI1;SQSTM1;GTF3C4;FLII;CTR9;CAPG;CRIP2;HACD3;CORO1A;PDLIM1;SLC9A3R1;ZNRF2;SGPL1;RNF213;CUX2;FNIP2;GCH1;NIFK;ATAD2;MSN;MEX3B;PTPRC;CDK2;SASS6;PLXNB2;HDGF;MMACHC;TNRC6B
15d nifedipine	28/193	0.131754	0.288015	1.28852	2.6116	ITSN2;MDC1;DIDO1;PTPRS;CDCA3;RIF1;NUFIP2;CHD7;MCM10;EDC3;IRF2BPL;SENP7;TUBB6;PABPN1;MBP;SPAG9;NEK9;CIRBP;CPD;CDK1;UBAP2;LCP2;CEBPZ;MCM6;ARHGEF7;TARDBP;PPIL4;R3HDM2
7d HPL	26/178	0.134368	0.292115	1.29865	2.60662	TOP2A;AHCTF1;HDAC2;TFRC;CDCA3;ZBTB20;MKI67;NLK;STK4;MED13;RACGAP1;CSRP1;SESN1;NUSAP1;REV3L;SPTAN1;RBM15;AMPD2;BAZ1A;ATP1B1;BST2;VANGL1;CPD;CDK1;FAT1;TARDBP
3hr thioacetamide	21/141	0.143562	0.309257	1.32817	2.57796	EGR1;DIDO1;EGR2;JUN;JUND;TFRC;ZFAND5;ZFC3H1;TNFAIP3;BCR;NFIA;STK17B;ENC1;MDM2;LUC7L;EIF4EBP2;LUC7L3;CEBPZ;GLCCI1;JUNB;SLC38A2
9hr imatinib, methanesulfonate salt	14/90	0.160782	0.334822	1.39735	2.55394	RB1;JUN;ATP8A1;EPRS;GTPBP4;EDC3;APBB1IP;EML4;PDLIM1;WEE1;MCM3;TIMELESS;DHCR7;JAK3
3d EE	121/931	0.107842	0.241982	1.1384	2.53532	RB1;PPAN;EPRS;BZW2;BZW1;TOMM20;IPO5;RPL18A;NRD1;TRIM24;UBASH3A;PELO;EIF2A;AGFG1;ST6GAL1;AGTPBP1;RPS8;MAP7D1;NCL;SRSF6;FKBP5;CTR9;NOP2;GMPS;NEDD4L;NOLC1;RTN4;SGPL1;BCL2L11;RACGAP1;PRKAR2A;EIF4EBP1;LPXN;ECT2;ZKSCAN1;HEXIM1;STAT5B;OSBPL8;JUN;JUND;RCC2;PA2G4;EIF2S2;EIF2S1;SRPK1;NET1;SLC6A6;ARMC10;NACA;WNK1;MDM2;CDK1;HYOU1;DHCR7;ITGB1;TOP2A;KDM5C;PTPRS;DOCK7;YBX3;PTPRF;LMNB1;FUNDC2;HEBP2;ADGRE5;CSRP1;…
3d EBU	58/427	0.1218	0.269125	1.19513	2.5162	RB1;WDR3;MCM10;EPRS;NR3C1;YBX3;PTPRF;EDC3;IPO5;MED12;CSRP1;DDI2;C1QBP;ENC1;GRB10;KIF21A;RRP12;LRRFIP1;PRKACA;TLE3;TLE1;TSC22D1;NSUN2;THOC5;PRKAB1;ACLY;AEBP2;NCL;ARHGEF2;TMEM9;PHLDB2;SSX2IP;ATF4;FKBP5;HDAC2;NOL8;DDX21;SLC3A2;SLC7A1;ACACA;BCL2L11;CCT8;HNRNPA1;SLC38A2;EIF4B;HEXIM1;GCH1;PLEKHA1;NIFK;OSBPL3;RCC2;MYBBP1A;NFIA;MDM2;EIF3G;LPIN1;CDS2;R3HDM2
8d chlorpromazine	19/127	0.153285	0.32433	1.33495	2.50365	ARHGAP11A;EGR1;JUN;JUND;CDCA3;SHC1;FOXN3;ATP1B1;SYNE2;GNL3;NT5E;RBL1;CSRP1;NUSAP1;TACC3;ECT2;MYH10;SSX2IP;MAP4K4
3hr WY-14643	30/210	0.140461	0.303804	1.26552	2.484	ITSN2;RERE;SLBP;GTF3C3;SLC22A5;ARHGEF26;PANK1;SLC2A1;HNRNPU;ZC3H8;PIK3R1;NR3C1;PGRMC2;BCL2L11;EEF2K;SESN1;LRRFIP1;TOPBP1;GTSE1;FNIP2;IVNS1ABP;MAP3K3;PDPK1;THOC5;CLPX;MEX3B;FUBP3;MAP7D1;GLCCI1;LPIN1
28d ETP	28/195	0.143816	0.309257	1.27294	2.46852	PTPRS;TNFAIP3;NLK;RTN4;SYNE2;ARHGAP12;DOCK11;SESN1;TPR;HIVEP1;FNIP1;HNRNPA1;MAP4K4;PNISR;OSBPL3;SYTL1;TRAFD1;ZCRB1;HNRNPM;ELF1;RBL1;HNRNPUL1;PACS1;SIMC1;PHF14;SSX2IP;SPC24;TNRC6A
3hr tolbutamide	15/98	0.16541	0.341464	1.37094	2.46676	BCAR3;FARP2;PANK2;L3MBTL3;TFRC;FAM13A;RNF8;MKI67;ATP1B1;THOC5;ASPM;PABPN1;ECT2;SLC38A2;BUB1
14d CSP	68/508	0.125261	0.274833	1.17543	2.44179	ZBTB21;JMJD1C;ADARB1;SMC6;NR3C1;PTPRF;ICAM1;PPP1R9B;TUBB6;CSRP1;NOB1;ENC1;MYBL2;MAF1;PELO;PNISR;TLE1;TSC22D1;ATRX;TET2;VPS13B;LMO7;EML4;ACLY;TFDP2;CDC42EP4;CCDC86;ITGA5;GLCCI1;PHLDB2;SSX2IP;CD44;ANAPC2;FKBP5;KANK1;LAMA5;HDAC2;ARHGEF26;EPB41;NEDD9;NOL8;NLK;TYMS;TOB2;EHBP1;FYB;ACACA;ZNRF2;NFIL3;ARSK;TPPP;JAM3;RAB11FIP5;CASP8AP2;WWOX;JUN;HSPA4;OSBPL3;IRF2BP2;CGN;SMARCA2;CCDC6;MDM2;PDCD4;LPIN1;TRMT61…
24hr papaverine	14/91	0.170884	0.351541	1.37912	2.43659	FNBP4;SRRM2;CCNT2;HUWE1;HNRNPU;JMJD1C;LMO7;STK4;NFIL3;PABPN1;TIMELESS;CCNL2;RBM5;R3HDM2
3d CPM	13/84	0.176541	0.359442	1.38871	2.4083	ARHGAP11A;CDCA3;MKI67;SMC4;SHCBP1;CDC25B;ASPM;SLC6A6;RACGAP1;NUSAP1;CDK1;ECT2;BUB1
9hr iproniazid	18/121	0.167037	0.344224	1.32589	2.37273	BCAR3;KANK1;AHCTF1;ARHGEF26;TSC22D1;NUFIP2;NEDD9;CGN;THOC5;LMNB1;LASP1;CUX2;QRICH1;LPIN1;PHLDB2;SLC38A2;TRMT61A;FKBP5
24hr perhexiline	20/136	0.164113	0.339451	1.30827	2.36431	ARHGAP11A;AHCTF1;TLE1;KIF22;THOC5;FOXO3;OSBPL11;ACACA;LMNB1;PPP1R9B;DOCK11;ACLY;TUBB6;ILF3;RBL1;PPP2R5E;NUSAP1;MCM6;LPIN1;CDS2
6hr clomipramine	20/136	0.164113	0.339451	1.30827	2.36431	EGR1;JUN;AHCTF1;SLC22A5;HMGCS1;TSC22D1;CHD9;DDX21;NEDD9;LARP4B;PRKAB1;LPP;SYNE2;PPP1R2;MEX3B;WEE1;BCL2L11;CUX2;MKNK2;ATF4
3d PCT	47/344	0.140716	0.303804	1.20244	2.358	ITSN2;TOP2A;CDCA3;WIPF1;FLII;UBA5;HNRNPU;ZBTB20;ARHGAP5;NR3C1;ITGAL;CORO1A;PTPRF;FYB;STK10;NIPBL;NT5E;CSRP1;SIN3A;ENC1;NUSAP1;PRKACA;GGT1;HNRNPA1;BUB1;MAP4K4;ATPIF1;CIRBP;ATP11C;MSN;LMO7;PRKAB1;CDC25B;EML4;APBB1IP;SLC6A6;PTPRC;TACC3;CDK1;UBE2O;CD48;NCOA7;EVL;VIM;TNRC6A;EZH2;ANAPC2
14d PCT	25/174	0.159042	0.332622	1.27351	2.34146	PTPRS;TFRC;PSMD14;HNRNPU;STK4;PTPRF;PNN;SPAST;CSRP1;PABPN1;CCNL2;CEP76;RBM5;ABCC4;CPSF6;ATPIF1;NAP1L1;SLC6A6;MCM4;GLCCI1;PAXBP1;TAF4;SQSTM1;SSX2IP;R3HDM2
7d IPA	40/290	0.148254	0.315371	1.21532	2.31983	MDC1;AHCTF1;HDAC2;TRIO;SLC22A5;ARHGEF26;MCM7;FAM13A;CDCA8;VPS26B;RTN4;ARHGAP12;SENP7;NT5E;PAK1;ABLIM1;CUX2;CSRP1;PPP2R5E;TRIM24;NUSAP1;IGF2BP3;EGR2;JUN;JUND;TLE1;NCOA5;TSC22D1;RALGAPA1;ATP1B1;THOC5;NET1;SIMC1;CDK1;DSG2;SIK2;MCM6;PRR12;NUCB2;R3HDM2
6hr diltiazem	30/213	0.158708	0.332622	1.24456	2.29085	TRIO;SLC22A5;EPB41;CHD9;CHD7;NOLC1;DDX21;MCM10;MKI67;OSBPL11;BZW2;STK4;SYNE2;LMNB1;DOCK11;BCL2L11;EEF2K;PABPN1;DDI2;RRP12;ECT2;JUNB;RBM5;EGR1;MGA;SPICE1;UTP18;CDC25B;ZFPM1;ATF4
14d TMD	49/362	0.150173	0.318312	1.18947	2.25521	BCAR3;DENND1B;TFRC;THUMPD1;AATF;PTPRF;ELK4;CSRP1;ENC1;CD38;NBN;TOPBP1;PRKACA;RBM33;PNISR;TSC22D1;CIRBP;PRPF4B;THOC5;RABEP1;SUB1;SRSF2;SNRPA1;SIK2;PHLDB2;PPIA;HDAC2;FOXK2;SLAIN2;IL2RG;TOB1;SGPL1;BCL2L11;IGF2BP3;DMAP1;JUN;XKR8;DNAJA1;SLC6A6;SMTN;PTPRB;SON;HNRNPA2B1;HNRNPD;MDM2;TARDBP;NUCB2;SPC24;R3HDM2
9hr TNF alpha	22/153	0.176404	0.359442	1.27433	2.21094	NDC1;MED1;SLBP;DENND1B;EPB41;HSPA4;CHD9;MGA;NOLC1;LIG3;SMARCA2;DCAF6;CDC25B;ELK4;HIRIP3;PDCD4;MPHOSPH10;UBE2O;IGF2BP3;CCNL2;NAA15;SRSF11
3d CLT	16/108	0.188777	0.381735	1.31917	2.19931	ARHGAP11A;TOP2A;PNISR;CDCA3;OSBPL3;FAM13A;TET2;NEDD9;KIF22;ELAVL1;XRN1;PABPN1;CDK1;CCNL2;ECT2;HNRNPA1
14d MDP	26/184	0.174632	0.358384	1.24891	2.17943	TOP2A;HDAC2;PRKAA1;SLC22A5;TFRC;THUMPD1;MKI67;PNN;RACGAP1;CSRP1;SESN1;ENC1;UBASH3A;RBM5;EGR1;TLE1;NET1;SLC6A6;ZFYVE16;SIMC1;SRSF2;HNRNPD;SIK2;SQSTM1;NUCB2;R3HDM2
24hr benziodarone	47/348	0.15968	0.333112	1.18619	2.17616	TOP2A;ARHGAP11A;SLBP;AHCTF1;CDCA2;SLC22A5;PSMD14;PANK1;UHRF1;CSTF2;HSD17B4;PSIP1;MKI67;SKA3;PTPRF;RTN4;LIMA1;NT5E;PGRMC2;PABPN1;CHEK1;RBBP8;NBN;GSDMD;NDC1;PNISR;JUN;CBX5;TSC22D1;HMGCS1;SPAG5;TXNRD1;KIF23;NAP1L1;SMARCA2;CENPF;MELK;RBL1;SIK3;MCM4;HYOU1;CEBPZ;MCM6;TARDBP;SPC24;EZH2;FKBP5
14d IBU	93/717	0.147104	0.31405	1.13396	2.17336	SLC23A2;PTPRS;TFRC;ZMYND8;NAB2;DOCK7;ZBTB20;THUMPD1;FRY;NR3C1;CHD1;ELAVL1;YBX3;PTPRF;EDC3;CSRP1;PPP2R5E;ENC1;TRIM24;MYO18A;CCNL2;TOPBP1;PRKACA;JUNB;JAK3;NDC1;EIF5B;MIOS;TSC22D1;SCAF11;ATPIF1;SPICE1;CIRBP;ADAM10;LMO7;SLC39A14;F5;SIRT3;CDC25B;ETV6;EML4;ACLY;SRSF2;MYADM;MCM4;SIK2;MAPT;TKT;SSX2IP;PPIA;FKBP5;PLEC;MACF1;PON3;HDAC2;CTR9;TOB2;TOB1;GGA2;SLC9A3R1;ZNRF1;ABLIM1;BCL2L11;PRKAR2A;STK38;SSR1;SCA…
24hr allyl alcohol	17/116	0.19172	0.385715	1.30256	2.15146	NDC1;EGR1;CHD9;ATAD2;ARID4A;ADARB1;ATP1B1;TYMS;ACACA;GATAD2A;SLC6A6;HEBP2;LUC7L3;PLXNB1;PTPN7;JUNB;R3HDM2
9hr erythromycin ethylsuccinate	17/116	0.19172	0.385715	1.30256	2.15146	JUN;CD83;FLII;IRF2BP2;NEDD9;CORO1A;DCAF6;LMNB1;DOCK10;NET1;MEX3B;PTPRC;INCENP;CDC42EP4;ECT2;LPIN1;FKBP5
24hr theophylline	29/208	0.177517	0.360809	1.22971	2.12579	TOP2A;SLC22A5;CDCA3;ARHGEF26;JADE1;NEDD9;TTK;NR3C1;RACGAP1;CHEK1;TRIM24;NUSAP1;ECT2;JUN;DMTN;HMGCS1;OSBPL3;IRF2BP2;ATP11C;KIF22;ASPM;PARD3;CDC42EP4;MAP7D1;SIK3;TKT;LPIN1;SPC24;PFKP
6hr methyltestosterone	42/311	0.17536	0.358883	1.18569	2.06418	RB1;BCAR3;SLC22A5;PTPRS;NFIX;GYPC;CTR9;NOLC1;DDX21;OSBPL11;TOB1;ACACA;SYNE2;PDLIM1;SLC9A3R1;NT5E;FZR1;BCL2L11;RB1CC1;ENC1;KIF21A;ST6GAL1;KLF12;NOP58;JUND;PPP1R12A;TSC22D1;HMGCS1;CGN;LARP4B;THOC5;ETV3;NET1;TOM1L1;ACLY;PPFIBP2;NFIA;GORASP2;DHCR7;MPHOSPH8;PHLDB2;SSX2IP
7d WY	214/1717	0.149553	0.317566	1.08611	2.06372	LTV1;SLC23A2;PANK2;FRMPD4;WIPF1;PANK1;PPAN;SMC6;NOC2L;MKI67;LIPE;ALCAM;PPP4R2;CHEK1;PIEZO1;PSMD1;EIF2A;SMARCC1;ST6GAL1;PRKCD;NSMCE2;PRKAB1;CLPP;CCDC86;SRFBP1;SIK2;ASF1A;SLBP;NUP205;CDCA2;SLC22A5;CDCA3;PRKDC;CSTF2;CDCA8;NOLC1;NMD3;LDHA;RACGAP1;N4BP2;HEXIM1;GSDMD;JUN;CADM1;XRCC4;XRCC5;RCC2;RAB3IP;IRF2BP2;UPF3B;SMARCA2;PRRC2A;MANF;SLC6A6;PPFIBP1;MPHOSPH10;HYOU1;C2CD2L;RCOR1;EZH2;FERMT3;TOP2A;TRAM1;P…
3d MLX	150/1188	0.154468	0.326252	1.10079	2.05603	RB1;SLC23A2;ATP8A1;GTF2B;NAB2;ZBTB20;NR3C1;EPRS;ICAM1;EEF1B2;LIPE;RPS6KA3;TUBB6;ARHGDIB;TRIM24;NUSAP1;PIEZO1;PELO;JUNB;PNISR;ST6GAL1;AGTPBP1;ATP11C;TBC1D2B;LIG3;ATP1B1;CLPX;RUNX1;ARMCX3;ACLY;TXLNA;RALGAPB;MAP7D1;TAGLN2;PRR12;PPIA;PHLDB2;ATF4;CDCA3;SLC1A4;UBR2;PDS5B;NDRG2;CORO1A;NDRG1;ACACA;ARHGAP12;SLC9A3R1;LDHB;KLC4;RACGAP1;PRKAR2A;PLCG2;SSR1;NDUFV3;TPPP;WDTC1;EGR1;PRNP;CDT1;EAF2;MSN;FOXN3;CGN;S…
9hr nifedipine	87/673	0.164149	0.339451	1.12908	2.04023	BCAR3;AHCTF1;SH3KBP1;HNRNPU;ARID4B;SMC6;OSBPL11;TOMM20;GPATCH8;PTPRF;DCAF6;LMNB1;SENP7;TUBB6;EEF2K;GRB10;NCK2;TRIM24;MYO18A;ITGAV;KIF21A;RRP12;JUNB;SPTAN1;RBM5;NDC1;ABCC4;KLF12;TLE1;PARP1;SPICE1;CIRBP;LIG3;LMO7;THOC5;ATP1B1;CDC25B;EML4;SFPQ;RBMXL1;RABEP1;PARD3;ZC3H11A;PKP4;NUP98;LCP1;SLC29A1;PHLDB2;PSMD14;EPB41;FLII;TWF1;HACD3;TOB2;FYB;ACACA;TMEM26;ABLIM1;NT5E;BCL2L11;CUX2;PGRMC2;MTA1;HNRNPDL;PAB…
9hr metformin	18/125	0.20376	0.403778	1.27603	2.02993	EIF5B;SLC22A5;TSC22D1;FAM13A;SPICE1;MCM10;AMPD2;ATP1B1;THOC5;TOB1;PTPRF;ACLY;PCF11;DDI2;CCDC6;KIF21A;IGF2BP3;SLC38A2
14d TEO	24/171	0.195181	0.390692	1.23881	2.024	EGR1;AHCTF1;TLE1;PPP1R12A;ARHGEF26;GYPC;TSC22D1;CTR9;CGN;CBFA2T2;PRKAB1;PTPRF;ICAM1;IRF2BPL;GNL3;CSRP1;NFIL3;CDC42EP4;TRIM24;PLXNB1;LPIN1;SLC38A2;DBN1;R3HDM2
14d MEX	14/95	0.214296	0.415637	1.31072	2.01902	ITSN2;JUND;ATP8A1;TSC22D1;EPB41;SYNJ2;EHBP1;EML4;MED13;CUX1;UBASH3A;GLCCI1;PPIA;ZKSCAN1
3hr nimesulide	26/187	0.196957	0.393582	1.22543	1.99104	KANK1;CD83;RNF8;SLC1A4;MCM10;CAPG;ITGAL;TOB1;ICAM1;FZR1;BCL2L11;ENC1;TPPP;TOPBP1;SLC38A2;FNIP2;EGR1;JUN;TLE1;STAT1;IRF2BP2;MSN;ATP1B1;THOC5;EVI2B;LPIN1
3hr 2,4-dinitrophenol	23/164	0.2023	0.401555	1.2376	1.97769	SPAG9;JUN;TSC22D1;CHD7;JADE1;PLEKHA5;CGN;ATP1B1;THOC5;FOXO3;MYSM1;IRF2BPL;BCL2L11;SESN1;SIMC1;MYO18A;TLK1;KIF21A;ITGA5;LPIN1;SLC38A2;ASF1A;SEC31A
3hr danazol	23/164	0.2023	0.401555	1.2376	1.97769	VASP;BCAR3;KANK1;CAMK2D;ARHGEF26;CTR9;PPAN;IRF2BP2;TNFAIP3;NEDD9;NMD3;FOXO3;ZNF638;HNRNPD;MPHOSPH10;RIOK2;NUP98;LPIN1;PHLDB2;RREB1;TJP3;FKBP5;TJP2
3hr vitamin A	27/195	0.197635	0.394274	1.21957	1.97734	RB1;TOP2A;FAM13A;TNFAIP3;OSBPL11;NR3C1;TOB1;EHBP1;ICAM1;LMNB1;PDLIM1;PGRMC2;BCL2L11;CHEK1;MKNK2;IGF2BP3;JUNB;EGR1;IRF2BP2;ATP1B1;THOC5;RABEP1;LCK;CCDC6;MCM4;CIAPIN1;FKBP5
28d TMD	82/635	0.174814	0.358384	1.12737	1.96616	RB1;ATF2;AHCTF1;TFRC;DDX42;ADAR;NR3C1;DNPH1;YBX3;ARHGAP35;IPO5;ELK4;CSRP1;RPL18A;XPO4;C1QBP;CHEK1;ENC1;HMG20A;ITGAV;TOPBP1;PRKACA;MAF1;YAF2;RBM33;FNBP4;PNISR;HMGCS1;TSC22D1;NSUN2;ATRX;CIRBP;AMPD2;CACYBP;ATP1B1;RABEP1;AEBP2;RFX7;SUB1;SRSF2;SNRPA1;FAM76B;SIK2;CD47;ALDOA;PHLDB2;LAMA5;HDAC2;LIN37;USP10;CSTF2T;SLAIN2;PDS5B;FXR1;ZNRF2;SGPL1;BCL2L11;PGRMC2;MVB12A;ZKSCAN1;FARP2;PRNP;JUN;XRCC5;RCC2;XRCC1;…
14d FUR	21/149	0.20864	0.409349	1.24459	1.95045	EGR1;HNRNPA3;TFRC;WDR3;PPAN;BAZ1A;PTPRF;GNL3;REEP1;XRN1;TFDP2;ENC1;CD7;MPHOSPH10;UBE2O;TMCC1;RRP12;TMEM9;TRMT61A;FKBP5;FERMT3
9hr fenofibrate	72/555	0.181517	0.368309	1.13295	1.93326	C2CD5;TFRC;PANK1;GTF2B;DOCK7;ZBTB20;MCM10;EPRS;PTPRF;DCAF6;SYNE1;IRF2BPL;ALCAM;MED13;SESN1;FUNDC1;CHEK1;ENC1;TLK1;NBN;LRRFIP1;SUN2;KLF12;TSC22D1;CIRBP;LIG3;ARAP1;THOC5;ARFGAP3;PRKAB1;CCNE2;ZC3H11A;MAP7D1;MCM3;MCM4;MCM6;SIK2;GLCCI1;SLC29A1;PHLDB2;DTL;CBLL1;PPID;SLBP;GTF3C3;PFKFB3;SLC22A5;USP10;NEDD4L;NOLC1;CRIP2;SLC1A4;RTN4;AKAP1;ZNRF1;LDHA;ABLIM1;FZR1;NT5E;PGRMC2;UTP20;IVNS1ABP;CDT1;CADM1;PLEKHA1…
28d CSA	49/370	0.189984	0.383523	1.1593	1.92537	RB1;ARHGAP9;TFRC;ITGB2;UBE3A;EPRS;ITGAL;PPP1R9B;HERC1;CSRP1;PPP2R5E;SESN1;TRIM24;CD38;RBM33;TLE3;EIF5B;TLE1;PRPF4B;ACLY;CDC42EP4;MYADM;PKP4;SIK2;SLC29A1;SSX2IP;CAMK2D;FOXO3;CORO1A;RTN4;FYB;ABLIM1;CUX2;SLC38A2;EGR1;PTPN18;IRF2BP2;MSN;PUM1;YRDC;SMTN;ARHGAP30;PTPRC;SASS6;PDCD4;TMCC1;SPC24;FERMT3;R3HDM2
14d MTS	27/196	0.205232	0.404669	1.21229	1.9198	GGA2;ALCAM;CUX2;MKNK2;GGT1;HNRNPA1;MYH10;RAB11FIP5;JAM3;ZRANB3;AKIRIN2;JUN;TSC22D1;UTP3;OSBPL3;COG3;BAZ1A;TERF2;GNL3;ELF1;RBL1;PTK7;MDM2;SIK2;MAPT;SQSTM1;ATF4
14d PEN	27/196	0.205232	0.404669	1.21229	1.9198	HBS1L;AHCTF1;CDCA3;IL1RAP;MKI67;PTPRF;HERC1;RACGAP1;REV3L;NUSAP1;MDP1;JAK3;RPP38;MAP4K4;EIF5B;NCOA5;OSBPL3;MGA;ATPIF1;PRKAB1;SHCBP1;SIRT3;ACLY;MAP7D1;CEBPZ;SPC24;EIF3A
9hr acetaminophen	37/275	0.199415	0.397157	1.18012	1.90278	EPB41;RNF8;SLC1A4;PIK3R1;SIPA1L2;PPP1R18;PTPRF;ACACA;AFF1;ADD1;LASP1;EEF2K;HNRNPDL;NOB1;MYO18A;SCAP;KIF21A;TOPBP1;TLE1;GCH1;HMGCS1;WTAP;TXNRD1;ACLY;PTPRC;RFX7;PLXNB2;LUC7L3;SRFBP1;DHCR7;MCM6;ZFPM1;ASF1A;C2CD2L;TNRC6A;ATF4;MAP3K12
28d CLM	51/387	0.194332	0.389966	1.15276	1.88844	RB1;WIPF1;JADE1;SLC2A1;HNRNPU;ZBTB20;THUMPD1;SYNE2;PTPRF;SYNE1;LMNB1;STK10;MED13;CSRP1;PPP2R5E;TRIM24;UBASH3A;CCNL2;SULT4A1;RBM5;TLE3;LMO7;BAZ1A;EML4;ULK1;NCOA7;SIK2;PHLDB2;NFIX;STAU2;EHBP1;ACACA;NT5E;BCL2L11;CUX2;FNIP2;RAB11FIP5;MAP4K4;SPAG9;SRPK2;IVNS1ABP;ATF7IP;OSBPL3;HUWE1;CGN;VANGL1;SLC6A6;HNRNPA2B1;PLXNB1;NUCB2;R3HDM2
24hr cisplatin	15/104	0.228417	0.435902	1.27808	1.88719	ARHGAP11A;TOP2A;WWOX;JUN;JUND;CDCA3;MKI67;CDC25B;ACLY;RACGAP1;CSRP1;CHEK1;NUSAP1;CDK1;BUB1
24hr mefenamic acid	31/228	0.20632	0.406138	1.19422	1.88487	ARHGAP11A;SLC23A2;HNRNPU;MKI67;OSBPL11;TOB2;PTPRF;KLC4;NT5E;TUBB6;PABPN1;MYO18A;SSR1;JUNB;JAK3;BUB1;TSC22D1;HMGCS1;CIRBP;KIF23;SMARCA2;SHCBP1;MANF;MAP7D1;TACC3;MCM4;HYOU1;SNRPA1;CEBPZ;PPIA;FKBP5
7d ASA	18/127	0.223438	0.429161	1.25248	1.87699	TOP2A;CD83;PIK3R1;KIF22;MKI67;SHCBP1;SLC6A6;ASPM;TUBB6;CENPF;RACGAP1;NUSAP1;CDK1;NBN;ECT2;LPIN1;GTSE1;SPC24
6hr bucetin	26/189	0.212601	0.414983	1.21025	1.87388	SLC22A5;SPATA2;NOL8;AATF;TOMM20;PHF6;PTPRF;EDC3;FZR1;NT5E;PABPN1;HLTF;FBRSL1;DNM1L;MAP4K4;CBX5;CGN;GTPBP4;ACLY;ILF3;NFIA;STK17B;UBE2O;ASF1A;TJP3;R3HDM2
3hr benzbromarone	19/135	0.224811	0.4311	1.24232	1.85416	SLBP;PANK2;GTF3C3;SLC22A5;TSC22D1;PANK1;ANKRD11;SPICE1;IRF2BP2;THOC5;PRKAB1;SIMC1;ENC1;UBN1;TRIM24;NBN;LRRFIP1;FNIP1;EVI2B
28d FP	30/221	0.213491	0.4152	1.19189	1.84047	HBS1L;HDAC2;UBA5;ATL2;TXLNG;PIK3R1;IL1RAP;CTDSPL2;NLK;PPP1R2;MED13;PPP2R5E;DHX36;TRIM24;HNRNPA1;JUN;OSBPL3;CIRBP;LARP4B;FOXN3;UTP18;GNL3;ARMC1;TOM1L1;ILF3;HNRNPA2B1;BMP2K;CCNYL1;SIK2;MAP3K12
7d AJM	35/261	0.21291	0.414983	1.17539	1.81819	OTUD4;LAMA5;AHCTF1;NBAS;TFRC;DENND1A;SYNE2;HEBP2;CDC23;MED13;CSRP1;POGZ;WWOX;BCAS3;JUND;MGA;CPSF2;MICAL3;NFATC2;VPS13B;LMO7;RAD23B;FTSJ3;BST2;RYBP;RABEP1;NEMF;POLR1A;KANSL3;HNRNPD;QRICH1;TMEM9;PPIL4;ANAPC2;R3HDM2
6hr gentamicin	15/105	0.2398	0.451749	1.26381	1.80465	ARHGEF26;TSC22D1;IRF2BP2;MCM10;THOC5;FOXO3;OSBPL11;TOB2;EDC3;MEX3B;BCL2L11;NFIL3;CDC42EP4;LPIN1;SSX2IP
28d PH	13/90	0.247476	0.462604	1.28006	1.78753	HDAC2;JUND;ARHGEF26;HNRNPU;IRF2BP2;FOXO3;FYB;BCL2L11;NFIL3;CDC42EP4;ENC1;LPIN1;R3HDM2
3hr rotenone	19/136	0.234668	0.44497	1.23163	1.78535	CDK17;UBL4A;PNISR;JUN;HMGCS1;HSPA4;CPSF2;FOXO3;ETV3;ARMCX3;RPS6KA3;ILF3;SIMC1;ZYX;SPRY2;FNIP1;LPIN1;JUNB;PELO
9hr fluphenazine	41/310	0.216911	0.419338	1.15695	1.76814	BCAR3;HDAC2;SLC22A5;ARHGEF26;CDCA5;MYCBP2;CRIP2;OSBPL11;PTPRF;SYNE1;NARS;PDLIM1;LASP1;RNF213;PAPOLA;PSMD1;LRRFIP1;FNIP1;SLC38A2;SRRM2;SUN2;RBM14;NOP58;ANKRD27;TSC22D1;HMGCS1;CGN;FOXN3;ATP1B1;GATAD2A;RBL2;HNRNPM;SFPQ;FUBP1;SRSF2;HYOU1;DHCR7;RAF1;ZFPM1;PHLDB2;SQSTM1
7d ETP	14/98	0.249684	0.465267	1.26369	1.75344	CAMK2D;FLII;ITGB2;CAPG;IL2RG;SIRT3;GGA2;ILF3;CDK1;LPXN;CD38;NCAPD2;EVI2B;BUB1
3d OPZ	101/799	0.204652	0.404669	1.10009	1.74523	RB1;PI4K2B;TFRC;ATP8A1;WIPF1;NR3C1;DOCK10;STK10;PSMD2;NUSAP1;GGT1;MAF1;PELO;PNISR;ATP11C;PRPF4B;THOC5;PRKAB1;CDC25B;XRN1;EHBP1L1;SIK2;SQSTM1;IFNAR1;PSMD14;SRCAP;FLII;NLK;CDKN2AIP;SPAST;ARSK;EIF4EBP2;ECT2;SLC38A2;CEP76;ZKSCAN1;BPTF;CPSF7;CPSF6;OSBPL3;IRF2BP2;GCSAM;ANKHD1;PUM2;SLC6A6;ARHGAP32;PTPRC;FUBP1;ARHGAP9;PTPRS;ITGB2;MCM10;ITGAL;PTPRF;HEBP2;SENP7;NIPBL;CSRP1;NOB1;DDI2;CD38;TLK1;ITGAV;ZCCHC24…
3d HPL	50/383	0.216754	0.419338	1.14004	1.74311	TFRC;PPAN;MKI67;SYNE2;CSRP1;NUSAP1;LRRFIP1;TAPT1;AMPD2;KIF23;PRPF4B;KIF22;ATP1B1;GTPBP4;ETV6;ASPM;RBL1;DSG2;MCM6;SRSF6;CDCA3;CDCA8;SLAIN2;TTK;HACD3;TOB1;PDLIM1;ABLIM1;ZNRF2;RACGAP1;DHX36;G3BP2;ECT2;FNIP1;BUB1;ZKSCAN1;EGR1;NOP58;CADM1;GPKOW;STAT1;ATAD2;EIF2AK2;FOXN3;SLC6A6;SNX16;CDK1;NCAPD2;CEBPZ;TRMT61A
9hr puromycin aminonucleoside	47/359	0.219025	0.422049	1.14365	1.73671	TRIO;EPB41;CHD9;FAF1;CCDC25;ZBTB20;PTPRK;IQGAP2;OSBPL11;TYMS;MLLT3;CORO1A;ACACA;GPHN;DCAF6;HEBP2;NT5E;ALCAM;TPR;ENPP1;IGF2BP3;JAK3;EGR1;KLF12;CBX5;STAT1;USP9X;LRBA;OSBPL3;TCF12;ATP11C;VPS13B;AMPD2;BAZ1A;FOXN3;SMARCA2;ARID1B;ACLY;STAG2;RBL1;NFIA;WNK1;PARD3;XRN2;PKP4;CALM1;CD44
3d TEO	33/247	0.227528	0.434904	1.17015	1.73239	TOP2A;ARHGAP11A;CDCA2;SLC22A5;CDCA3;ARHGEF26;MKI67;OSBPL11;ICAM1;RACGAP1;CSRP1;NUSAP1;LUC7L;ECT2;SLC38A2;BUB1;RBM33;GSDMD;JUN;TLE1;TSC22D1;KIF23;ATP1B1;SHCBP1;ASPM;CENPF;ZNF638;TACC3;CDK1;MCM6;VIM;SSX2IP;FKBP5
28d CPA	42/319	0.222563	0.428172	1.15092	1.72931	RB1;AHCTF1;HDAC2;FAM13A;NEDD9;NOL8;IL1RAP;IL2RG;EDC3;GGA2;ZNRF1;MED13;CUX2;BCL2L11;CSRP1;SESN1;TRIM24;NUSAP1;JUNB;SLC38A2;EGR1;TLE1;TSC22D1;OSBPL3;ATPIF1;LMO7;GCSAM;SLC39A14;EML4;SLC6A6;SIMC1;CD7;CDK1;NUMB;CEBPZ;SIK2;EVI2B;LPIN1;PPIA;SPC24;ANAPC2;R3HDM2
28d MEF	84/661	0.213721	0.4152	1.10626	1.70705	ARHGAP9;TFRC;ATP8A1;NAB2;ITGB2;HNRNPU;ZBTB20;TNFAIP3;PTPRK;ITGAL;PPP1R18;YBX3;PTPRF;ARHGAP35;SYNE1;PPP1R9B;RPS6KA3;GOLGA4;ENC1;ARHGDIB;CD38;SH3BGRL3;JUNB;JAK3;GPSM3;FNBP4;PNISR;TLE3;HMGCS1;SYK;TSC22D1;ATRX;CDC25B;RUNX1;EML4;APBB1IP;ZNF638;MAP7D1;AKAP9;EHBP1L1;MYADM;HCLS1;LCP2;PTPRCAP;LCP1;VAMP5;PPIA;FKBP5;SASH3;CAMK2D;FLII;CAPG;IL2RG;ZBTB5;CORO1A;NDRG1;ACACA;RELB;GGA2;SPAST;DHX36;SCAP;LPXN;MBP;IG…
7d DDAVP	20/145	0.245279	0.459947	1.21345	1.70534	CIRBP;IRF2BP2;FOXK2;LMO7;THUMPD1;NR3C1;ARHGAP32;SLC6A6;FUNDC2;ABLIM1;BCL2L11;PPFIBP2;CEBPZ;GLCCI1;SLC29A1;LPIN1;JUNB;PELO;ZKSCAN1;R3HDM2
6hr tolbutamide	18/130	0.254429	0.471887	1.21872	1.6681	KLF12;TFRC;ARHGEF26;SPICE1;ZBTB20;IRF2BP2;TEX2;LMNB2;SYNE1;BCL2L11;RNF169;CCDC86;MAPT;CBLL1;MYH10;SSX2IP;TRMT61A;PLEC
3d MEX	19/138	0.254915	0.47205	1.2108	1.65495	TOP2A;JUN;TLE1;CDCA3;TSC22D1;UBA5;MGA;CSNK1D;TUBB6;RACGAP1;NFIL3;CDC42EP4;MKNK2;NUSAP1;MBP;LPIN1;SLC38A2;SPC24;FKBP5
7d AMT	63/492	0.231286	0.439845	1.11518	1.63273	ARHGAP11A;TOP2A;FRMPD4;MCM10;MKI67;SMC4;PTPRF;TUBB6;CSRP1;ENC1;TRIM24;NUSAP1;UBASH3A;PRKACA;ABCC4;MIOS;TSC22D1;PRPF4B;KIF23;KIF22;CDC25B;EML4;ASPM;DEPDC1B;RBL1;ESPL1;CCNE2;SUB1;MCM4;MCM6;SIK2;PPIA;HDAC2;CDCA2;SLC22A5;CDCA3;EPB41;CDCA8;TTK;TYMS;NCAPH;ABLIM1;CUX2;HNRNPDL;RACGAP1;DNAJC21;EIF4EBP2;ECT2;MYH10;BUB1;MAP4K4;CADM1;HSPA4;SHCBP1;SLC6A6;CENPF;CDK1;TACC3;EVI2B;TARDBP;SPC24;EZH2;R3HDM2
7d BZD	55/428	0.240147	0.451749	1.11943	1.59687	ITSN2;TOP2A;HBS1L;THUMPD1;PTPRK;FRY;ITGAL;MKI67;NR3C1;CCDC28B;PPP1R9B;RPS6KA3;PPP4R2;CSRP1;NUSAP1;MYO18A;NBN;PNISR;ABCC4;TLE1;TSC22D1;F5;ASPM;RBL1;SIK3;LCP2;MCM6;SLC29A1;SSX2IP;L3MBTL3;CAMK2D;SLC22A5;FLII;CCDC25;NLK;ACACA;RTN4;LIMA1;PAK1;PGRMC2;RACGAP1;HIVEP1;GSDMD;CBX5;FOXN3;SMARCA2;SHCBP1;PTPRC;CDK1;TACC3;NAA15;SMAP2;NUCB2;PFKP;C2CD2L
9hr clofibrate	42/323	0.248288	0.463392	1.13427	1.58023	SLBP;MOCS2;GTF3C3;PRKAA1;SLC22A5;TFRC;MCM7;PANK1;USP10;MCM10;NR3C1;AKAP1;NT5E;ABLIM1;FZR1;PGRMC2;NFIL3;CHEK1;ENC1;E2F1;UBASH3A;RRP12;NBN;LRRFIP1;IVNS1ABP;CDT1;FOXN3;ETV3;PRKAB1;SMARCA2;NET1;WEE1;RBL1;TEC;CCNE2;WNK1;MAP7D1;MCM3;MCM4;HYOU1;DHCR7;MCM6
14d CPX	16/116	0.27571	0.499646	1.21309	1.56295	DENND1B;WTAP;JADE1;NEDD9;LMO7;FOXO3;EHBP1;SIRT3;ATXN2;CSRP1;NFIA;DHX36;TPPP;PHLDB2;SLC38A2;BIRC2
3hr acetazolamide	25/187	0.263473	0.484121	1.17045	1.56115	DIDO1;CD83;ARHGEF26;SH3KBP1;JMJD1C;NEDD9;NOL8;SLC1A4;FOXO3;BCL2L11;NFIL3;MKNK2;APBB2;EGR1;NCOA5;TSC22D1;THOC5;SFPQ;CEBPZ;TMEM9;EVI2B;LPIN1;TNRC6A;FKBP5;R3HDM2
28d CAF	27/203	0.262177	0.482488	1.16361	1.55776	RB1;BCAR3;SLC22A5;NAB2;JADE1;NEDD9;NR3C1;SYNE2;PNN;BCL2L11;CSRP1;NFIL3;TRIM24;MBP;JUN;TSC22D1;OSBPL3;LMO7;CGN;GNL3;NET1;MEX3B;CDC42EP4;SIMC1;LPIN1;CDS2;R3HDM2
9hr cyclosporine A	43/332	0.253783	0.471425	1.12911	1.54832	FEN1;COPA;TFRC;UBA5;USO1;TNFAIP3;ZC3H8;SLC3A2;OSBPL11;RTN4;NARS;EEF2K;TFG;MYO18A;PGM3;SSR1;LPXN;APBB2;RRP12;PELO;CDR2;SPTBN1;RANBP2;TSC22D4;PLEKHA1;COG3;RAD23A;ARFGAP3;ARFGAP1;BET1L;MANF;ARMCX3;TXLNA;HNRNPH1;GOLGB1;SIK3;HYOU1;PLXNB1;GLCCI1;DHCR7;NUCB2;ATF4;R3HDM2
14d BEA	13/93	0.28643	0.512037	1.23185	1.54013	TLE1;TAF15;TSC22D1;ARHGEF26;ATPIF1;TNFAIP3;PIK3R1;FOXO3;NLK;MBP;TOPBP1;LPIN1;FNIP2
28d TRZ	13/93	0.28643	0.512037	1.23185	1.54013	SLC22A5;CDCA3;IRF2BP2;NR3C1;SLC6A6;PPFIBP1;MIER3;SIMC1;TRIM24;CCNL2;TMEM9;TARDBP;SSX2IP
9hr tamoxifen	14/101	0.287084	0.512061	1.21991	1.52242	SLBP;CDT1;CENPV;SLC12A4;PTPRS;LMO7;CGN;BST2;WEE1;MKNK2;UBASH3A;TNIK;MCM6;JAM3
3d NPX	211/1727	0.237765	0.449405	1.05934	1.52172	SLC23A2;TFRC;SMC5;EPRS;ICAM1;ELK4;RPS6KA3;LIPE;PSMD1;PRKACA;JUNB;TMPO;PRKCI;ST6GAL1;CIRBP;CLPX;EML4;PPA2;RFX7;SUB1;SIK2;FLII;MYCBP2;CTR9;ZBTB5;LDHB;STRIP1;ATP5B;RNF213;RAB11FIP1;PRKAR2A;ARSK;DHX36;SSR1;PSMF1;SNX5;EGR1;EAF2;CGN;SMARCA2;MANF;BST2;NET1;MLLT10;SLC6A6;SMTN;PPFIBP2;ADI1;HNRNPD;HYOU1;FERMT2;FERMT3;ARHGAP9;DENND1B;MOCS2;MRPS16;PTPRS;OSBPL11;PPP1R18;PTPRF;IKBKB;CSRP1;ENC1;CD38;SH3BGRL3;CI…
6hr benzbromarone	32/244	0.265936	0.487139	1.14503	1.51659	PANK2;GTF3C3;SLC22A5;PANK1;DDX21;OSBPL11;NR3C1;PTPRF;DCAF6;NT5E;PGRMC2;ENC1;NBN;LRRFIP1;TOPBP1;FNIP2;CDT1;SUN2;KLF12;CADM1;TSC22D1;THOC5;PRKAB1;ACLY;ILF3;RFX7;MAP7D1;TIMELESS;CCDC86;MCM4;DHCR7;TRMT61A
7d IM	54/423	0.258639	0.476716	1.11076	1.5021	RB1;TOP2A;SLC23A2;TFRC;ATP8A1;ITGB2;EPRS;OSBPL11;ITGAL;MKI67;SENP7;CSRP1;NUSAP1;MYO18A;CD38;MDP1;JUNB;JAK3;CACYBP;KIF22;SLC39A14;F5;ACLY;RBL1;LCP1;TKT;PPIA;CDCA2;CDCA3;CDCA8;CAPG;NDRG2;SLC9A3R1;ZNRF1;LIMA1;RACGAP1;PRKAR2A;ARSK;SSR1;PSMF1;TPPP;ECT2;JUND;CGN;SHCBP1;CENPF;FMNL1;ARHGAP30;CDK1;HYOU1;PLXNB1;SPC24;EZH2;FERMT3
6hr allyl alcohol	17/125	0.287307	0.512061	1.1934	1.48842	ABCC4;TFRC;FLII;TXNRD1;HNRNPU;DDX21;SLC1A4;IL2RG;LPP;NFATC4;NET1;MAP7D1;JUNB;CBLL1;SLC38A2;RBM5;R3HDM2
3d DTL	32/245	0.273841	0.497017	1.13959	1.47601	SLC22A5;FRMPD4;WDR3;DOT1L;GPATCH2;DDX21;PPP1R2;CSRP1;EIF4EBP1;SSR1;DNM1L;CEP76;BUB1;TBC1D10A;ATF7IP;JUND;TSC22D1;GCH1;TXNRD1;RAD23A;RAD23B;VANGL1;SLC6A6;CPD;SIMC1;HNRNPA2B1;MDM2;ZFPM1;ASF1A;FERMT2;TNRC6A;R3HDM2
24hr cyclophosphamide	38/294	0.273779	0.497017	1.12612	1.45882	TOP2A;ARHGAP11A;SLBP;SLC22A5;NFIX;ADAR;ACACA;AKAP1;ABLIM1;RNF213;BCL2L11;PPP2R5E;TRIM24;NUSAP1;ITGAV;IGF2BP3;N4BP1;PHF12;EIF2AK2;KIF23;PRPF4B;NET1;SLC6A6;ACLY;WEE1;NFIA;CCNE2;SUB1;CDC42EP4;MAP7D1;TACC3;CDK1;DSG2;SIK2;TKT;LPIN1;SPC24;R3HDM2
28d HPL	14/102	0.299926	0.527177	1.20598	1.45226	SLBP;TFRC;ADAM10;ETV3;RTN4;IRF2BPL;PNN;CHEK1;DHX36;TRIM24;CEP170;TARDBP;FNIP2;SPC24
9hr desmopressin acetate	16/118	0.299377	0.527177	1.18916	1.43419	USP8;ATL2;GMPS;NEDD4L;DDX21;ADARB1;RAD23B;GTPBP4;ACACA;NARS;PAPOLA;IGF2BP3;MCM6;TARDBP;PRKACB;EIF4G2
7d MEX	17/126	0.298818	0.527039	1.18239	1.42823	ARHGAP11A;CENPT;CDCA3;CDCA8;IRF2BP2;MKI67;SHCBP1;PER1;RACGAP1;HNRNPA2B1;NUSAP1;IGF2BP3;ECT2;LPIN1;BUB1;SPC24;EZH2
24hr tamoxifen	18/134	0.298117	0.526584	1.17643	1.4238	EGR1;XRCC6;PTPRS;CTR9;EPRS;NR3C1;LPP;ACACA;NET1;ACLY;SNRK;RB1CC1;MKNK2;MDM2;MYO18A;GLCCI1;LZTS1;R3HDM2
3hr fluphenazine	22/166	0.294328	0.521309	1.15843	1.41683	SPAG9;PNISR;AHCTF1;NUFIP2;IRF2BP2;TNFAIP3;CSNK1D;MCM10;ATP1B1;THOC5;PRKAB1;TOB1;LMNB1;BCL2L11;PABPN1;ENC1;TPPP;CDK12;BCOR;LPIN1;SLC38A2;FKBP5
3d PML	22/166	0.294328	0.521309	1.15843	1.41683	ARHGAP11A;TOP2A;EGR1;AHCTF1;CAMK2D;CPSF6;CDCA3;CDCA8;CSNK1D;UBE4B;KIF22;IL2RG;PRKAB1;SMARCA2;SLC6A6;ASPM;CENPF;SNX16;NUSAP1;CDK1;CD38;ECT2
6hr fenofibrate	42/328	0.2822	0.508302	1.11412	1.40952	USP6NL;SLBP;SLC22A5;PANK1;USP10;GTF2B;ZBTB20;TNFAIP3;OSBPL11;RTN4;DCAF6;AKAP1;NT5E;ABLIM1;ALCAM;RPS6KA5;PGRMC2;INPP5F;PPP2R5E;ENC1;NBN;ERC1;LRRFIP1;TOPBP1;GGT1;N4BP2;YAF2;FNIP2;IVNS1ABP;CDT1;JUN;KLF12;CADM1;TSC22D1;HMGCS1;CIRBP;RNF169;RFX7;MAP7D1;SIMC1;GLCCI1;TRMT61A
3d WY	198/1627	0.265467	0.487031	1.05382	1.39765	PI4K2B;PANK2;WIPF1;PANK1;HNRNPU;SMC5;SMC4;LIPE;ALCAM;RPL18A;PSMD2;CHEK1;PSMD1;KIF21A;UBASH3A;SLC12A7;PRKCI;ST6GAL1;DNTTIP1;PRKAB1;PARD3;CLPP;CCDC86;SRFBP1;SIK2;ASF1A;SLC22A5;PRKDC;MYCBP2;CSTF2;VPS26B;HTATSF1;LDHB;LDHA;PRPSAP2;RACGAP1;WDR70;SEC31A;HEXIM1;GSDMD;XRCC6;CADM1;IQSEC1;XRCC5;NCAPH2;LARP7;TMEM192;UPF3B;SMARCA2;PRRC2A;XKR8;SLC6A6;FUBP1;HYOU1;C2CD2L;FERMT2;EZH2;TOP2A;C2CD5;TRAM1;SH3KBP1;PTP…
14d ETN	13/95	0.313376	0.543033	1.20167	1.39436	ST6GAL1;RBM15;UBA5;CSNK1D;EPRS;FOXO3;ELAVL1;ARFGAP1;CDC25B;LDHB;SLC6A6;CEBPZ;CDR2
3hr gentamicin	13/95	0.313376	0.543033	1.20167	1.39436	AHCTF1;FAM13A;HNRNPU;IRF2BP2;EDC3;BCL2L11;NFIL3;CDC42EP4;ENC1;TOPBP1;LPIN1;FKBP5;R3HDM2
3d PHA	29/223	0.294362	0.521309	1.13366	1.3864	PRKAA1;TRIO;CDCA3;NEDD9;TNFAIP3;OSBPL11;PHF6;ACACA;RACGAP1;ENC1;NUSAP1;IGF2BP3;CCNL2;CCT8;LRRFIP1;HNRNPA1;RBM5;YWHAH;HNRNPA3;NOP58;SPAG5;KIF22;MED4;SHCBP1;CENPF;NAGK;CDK1;CEBPZ;CD47
6hr mefenamic acid	14/103	0.312928	0.543033	1.19236	1.38526	RB1;TXNRD1;PPAN;SLC7A1;RTN4;EPB41L5;PPFIBP2;SESN1;HNRNPA2B1;CD38;IGF2BP3;TMEM9;MAF1;RBM5
28d FT	68/543	0.282701	0.508434	1.08661	1.37278	RB1;PI4K2B;PTPRS;TFRC;ATP8A1;ZBTB20;JMJD1C;THUMPD1;CTDSPL2;ITGAL;NR3C1;PHF6;DNPH1;YBX3;PTPRF;HEBP2;CSRP1;PPP2R5E;CHEK1;ENC1;TRIM24;MAF1;GGT1;KLF12;TSC22D1;ATPIF1;CIRBP;CACYBP;RANGAP1;PRKAB1;EML4;PSMA5;SNRPA1;ALDOA;USP14;HDAC2;PSMD14;USP10;FLII;HACD3;FOXO3;EHBP1;FYB;ARHGAP12;LIMA1;CUX2;CEP76;N4BP2;ZC3H15;WDTC1;BPTF;HEXIM1;OSBPL8;XRCC6;CADM1;TXNRD1;FOXN3;SYNJ2;MLH1;BST2;SLC6A6;PPFIBP1;PSMC4;MDM2;DH…
28d DOX	78/626	0.282098	0.508302	1.08055	1.36744	RB1;SLC23A2;MOCS2;PTPRS;CD83;SLC44A2;NAB2;IL1RAP;OSBPL11;TOMM20;PTPRF;EDC3;PPP4R2;CSRP1;NOB1;ENC1;ENPP1;PRKACA;MDP1;UTP14A;NDC1;ST6GAL1;TLE1;HMGCS1;TSC22D1;WRNIP1;TEX2;ATP1B1;SLC39A14;F5;GNL3;EML4;SFPQ;NUMB;HECA;LCP1;GLCCI1;SLC29A1;ALDOA;SSX2IP;FKBP5;PLEC;HDAC2;GTF3C4;SHC1;GMPS;SLC1A4;ZBTB5;NDRG2;TOB2;GGA2;CLN3;ZNRF2;NT5E;PAK1;BCL2L11;PGRMC2;MKNK2;IGF2BP3;SLC38A2;NADK;SNX5;JAM3;SRPK2;STAT1;SMARCA…
9hr diazepam	20/151	0.307004	0.53761	1.15748	1.36686	IVNS1ABP;KLF12;TLE1;PTPRS;TFRC;ARHGEF26;NOL8;NR3C1;NT5E;WNK1;CDC42EP4;EIF4EBP1;MYO18A;NUMB;PDCD4;HECA;UBASH3A;TOPBP1;LPIN1;FKBP5
6hr trimethadione	26/200	0.307982	0.53761	1.13303	1.33438	KANK1;ATL2;HNRNPU;NOLC1;DDX21;SLC3A2;EPB41L5;PABPN1;CCNL2;UBASH3A;RRP12;CDR2;RBM5;PNISR;TSC22D1;NIFK;BAZ1A;TEX2;EML4;WEE1;TEC;HNRNPA2B1;MDM2;CCDC86;SRFBP1;TRMT61A
6hr phenylbutazone	15/112	0.324908	0.558936	1.17214	1.31773	CDT1;EGR1;JUN;GCH1;PPAN;KTI12;OSBPL11;EML4;PDLIM1;EPB41L5;ALCAM;MDM2;PDCD4;JUNB;RPP38
9hr phenobarbital	20/152	0.317738	0.549788	1.14865	1.31696	ABCC4;NFIX;CDCA3;TSC22D1;EPB41;CHD9;ATL2;CIRBP;IRF2BP2;TNFAIP3;THOC5;GATAD2A;ACLY;SLC6A6;NT5E;PPFIBP2;CUX2;HNRNPDL;ENC1;MAP3K12
7d QND	16/120	0.323622	0.557532	1.16616	1.31564	SLBP;TLE1;ARHGEF26;TSC22D1;STAT1;CIRBP;TNFAIP3;CAPG;ITGAL;ETV3;ACLY;PTPRC;LPXN;MBP;BIRC2;PFKP
28d DSF	54/431	0.307455	0.53761	1.08668	1.28166	RB1;AHCTF1;ATP8A1;HNRNPU;PHF6;YBX3;BICD2;EEF2K;CSRP1;SESN1;CHEK1;ENC1;NUP62;KIF21A;UBASH3A;PRKACA;PELO;TLE3;USP8;TLE1;TSC22D1;PRKCD;CIRBP;GTF2F1;SLC39A14;CDC25B;NOA1;CDC42EP4;SIK2;SLC29A1;SRSF6;ALDOA;SSX2IP;ANAPC2;ARHGEF26;RNF8;NEDD9;FOXO3;ACACA;PDLIM1;ABLIM1;HLTF;MKNK2;IGF2BP3;ZKSCAN1;EIF4B;SLC6A6;SIMC1;MPHOSPH10;UBE2O;LPIN1;NUCB2;FERMT3;R3HDM2
6hr WY-14643	57/456	0.307923	0.53761	1.08386	1.27668	RB1;PANK1;GTF2B;ZFAND5;SLC2A1;TNFAIP3;MCM10;SMC6;NR3C1;DCAF6;ALCAM;EEF2K;PPP2R5E;SESN1;ENC1;LRRFIP2;NBN;LRRFIP1;TOPBP1;SUN2;TSC22D1;USP42;AMPD2;THOC5;ARFGAP3;ETV3;PRKAB1;CLPX;RBMXL1;RFX7;MAP7D1;DSG2;SIK2;SLBP;GTF3C3;SLC22A5;USP10;PIK3R1;MLLT3;AKAP1;SLC9A3R1;LDHA;ABLIM1;PGRMC2;UBN1;RBBP8;RUNX1T1;IVNS1ABP;CADM1;GCH1;CPSF2;SMARCA2;DNAJA1;MEX3B;TEC;CIAPIN1;CLUAP1
3d DIL	30/234	0.318581	0.550445	1.11511	1.27554	TOP2A;ARHGAP11A;TFRC;CDCA3;CDCA8;TTK;MKI67;FRY;SMC4;LPP;TUBB6;CSRP1;NUSAP1;IGF2BP3;ECT2;ZC3H13;CEP76;BUB1;ABCC4;JUN;TSC22D1;TXNRD1;SHCBP1;ASPM;SASS6;TACC3;CDK1;GLCCI1;CCDC61;R3HDM2
3hr amiodarone	20/153	0.328575	0.562798	1.13994	1.26875	RB1;SMARCD2;TSC22D1;CHD7;HUWE1;ZBTB20;NEDD4L;NEDD9;CGN;THOC5;FOXO3;SYNE1;NET1;SIN3A;MBP;IGF2BP3;LPIN1;TRMT61A;ZKSCAN1;FKBP5
6hr ethambutol	20/153	0.328575	0.562798	1.13994	1.26875	EGR1;TXNRD1;FAM13A;NAB2;SPICE1;SLC2A1;IRF2BP2;NOL8;MCM10;MLH1;PRKAB1;ACACA;ACLY;SLC6A6;BCL2L11;RNF169;CUX2;ENC1;JUNB;FKBP5
7d ANIT	51/407	0.313319	0.543033	1.08674	1.2612	TRIO;ATP8A1;ZBTB20;TNFAIP3;AFF4;BICD2;ENC1;GRB10;NUSAP1;TLK1;LRRFIP1;SPTAN1;TSC22D4;MIOS;HMGCS1;THOC5;ARMCX3;COL6A2;MYADM;TAGLN2;LCP1;SIK2;PPIA;CD44;PRKAA1;TMEM87B;CDCA3;DCTN1;IL2RG;CORO1A;RTN4;RELB;EPB41L5;ABLIM1;RBBP8;MYH10;BUB1;SPTBN1;MAP4K4;SPAG9;PRNP;JUN;TMEM184B;PTK7;HNRNPA2B1;TRIP11;VIM;PFKP;TJP3;TJP2;R3HDM2
6hr perhexiline	15/113	0.337672	0.57506	1.16011	1.25951	JUN;MAST3;NEDD9;PIK3R1;LSP1;ACACA;NET1;PRKAR2A;HLTF;IGF2BP3;TPPP;LPIN1;SLC38A2;TRMT61A;FKBP5
9hr naproxen	54/433	0.320159	0.552368	1.08082	1.23099	BCAR3;TFRC;FRMPD4;FAM13A;MCM10;CTDSPL2;OSBPL11;RRP8;PTPRF;PNN;MFSD6;EEF2K;SESN1;DDI2;ENC1;PRKACA;MAF1;JUNB;NUP210;HMGCS1;TSC22D1;CIRBP;LIG3;SLC39A14;BET1L;ACLY;MAP7D1;CCDC86;PHLDB2;FKBP5;KANK1;NEDD9;ADD3;TOB1;ARHGAP12;CAMSAP2;KLC4;ZNRF1;ATXN2;FZR1;MKNK2;TPPP;RREB1;CDR2;NOP58;ACBD5;PUM1;IBTK;PPFIBP2;STK17B;PDCD4;CEBPZ;DHCR7;TRMT61A
7d APL	27/211	0.333909	0.570288	1.11251	1.22029	RB1;L3MBTL3;CDCA3;ATP8A1;ITGB2;MCM10;NLK;AFF4;GPATCH8;RTN4;DCAF6;ABLIM1;CHTF8;HERC1;UBN1;TPR;TRIM24;GSDMD;EGR1;MGA;LMO7;EML4;KAT6A;SIMC1;AKAP9;QRICH1;R3HDM2
3hr benziodarone	16/122	0.348337	0.580725	1.14403	1.20648	EGR1;L3MBTL3;SLC22A5;ATP8A1;TSC22D1;IRF2BP2;NOL8;RTN4;DCAF6;PPP2R5E;SIMC1;ENC1;NBN;SLC38A2;RPP38;C2CD2L
14d TCP	53/427	0.335268	0.571786	1.07483	1.1746	ITSN2;ARHGAP9;TOP2A;PTPRS;WIPF1;ITGB2;MCM10;ITGAL;MKI67;SYNE2;PTPRF;DOCK10;HEBP2;PPP2R5E;ITGAV;GGT1;PNISR;ABCC4;TSC22D1;EML4;APBB1IP;SFPQ;NCOA7;LCP1;SLC29A1;SSX2IP;BIRC2;CAMK2D;ROCK2;FLII;SLC1A4;PIK3R1;NLK;CORO1A;EHBP1;FYB;BCL2L11;RACGAP1;UBN1;TPR;MKNK2;IGF2BP3;ECT2;PTPN18;SYNJ2;SLC6A6;PTPRC;SON;CDK1;TACC3;EVI2B;PFKP;R3HDM2
9hr bromoethylamine	85/694	0.330583	0.56542	1.05909	1.17231	LTV1;FAM13A;CHD7;PSIP1;ADAR;ADARB1;LSP1;ITGAL;TOMM20;PTPRF;SYNE1;STK10;LASP1;CSRP1;TLK1;KIF21A;LRRFIP1;JUNB;PELO;TMPO;KLF12;TLE1;HMGCS1;PRMT3;CIRBP;ATP11C;LIG3;THOC5;ATP1B1;ACLY;RBMXL1;CCNE2;MCM4;HECA;LCP1;MCM6;GLCCI1;ALDOA;ZFPM1;ASF1A;FKBP5;HDAC2;SLC22A5;EPB41;CSTF3;UBA5;RNF8;NOLC1;MFF;MLLT3;CORO1A;ACACA;AKAP1;PDLIM1;KLC4;ZNRF1;DHX30;ABLIM1;ZNRF2;PDLIM2;HNRNPDL;HLTF;CDC37L1;SCAP;MBP;FNIP2;JUN;NI…
28d TAC	23/180	0.353433	0.58757	1.11046	1.15494	ATF7IP;PI4K2B;EGR1;JUN;HDAC2;JUND;PTPRS;STAT1;FLII;OSBPL3;RNF8;EIF2AK2;ADAR;NR3C1;THOC5;FOXO3;CSRP1;NFIL3;NUSAP1;LPIN1;SPC24;FKBP5;R3HDM2
9hr ibuprofen	36/287	0.346773	0.578931	1.08747	1.15172	MOCS2;GTF3C3;SLC22A5;TFRC;MCM7;PANK1;USP10;FAM13A;HSD17B4;MCM10;ADD3;PTPRF;AKAP1;SYNE1;NT5E;FZR1;PGRMC2;CHEK1;NBN;CDT1;TSC22D1;PRKAB1;SMARCA2;BET1L;EML4;SLC6A6;ACLY;MAP7D1;MCM3;PDCD4;MCM4;DHCR7;MCM6;LPIN1;DTL;EIF3A
14d TMX	43/345	0.344816	0.577372	1.07969	1.1496	PTPRS;TFRC;GYPC;MAST3;CTR9;NEDD9;ATP1A1;EPRS;NR3C1;PTPRF;ACACA;ICAM1;EPB41L5;SLC9A3R1;NT5E;FZR1;ALCAM;CSRP1;ADGRE5;RB1CC1;MKNK2;MYO18A;NBN;MDP1;SEC31A;JAM3;STAT5B;OSBPL8;JUN;NAP1L1;CDC25B;NET1;ACLY;PPFIBP1;SNRK;ZNF638;MDM2;PKP4;GLCCI1;BCOR;NAA15;DAGLB;SSX2IP
9hr benzbromarone	49/395	0.344539	0.577372	1.07398	1.14438	RB1;MOCS2;PANK1;GTF2B;ZBTB20;SMC6;OSBPL11;NR3C1;PTPRF;AFF1;DCAF6;LIPE;CSRP1;ENC1;NBN;LRRFIP1;RAB8B;FNBP4;NDC1;SUN2;KLF12;TSC22D1;PRKAB1;MAP7D1;SLBP;SLC22A5;ARHGEF26;RNF8;NEDD4L;CRIP2;PIK3R1;FOXO3;CORO1A;NT5E;PGRMC2;MTA1;CADM1;PLEKHA1;MGA;IRF2BP2;NAP1L1;FOXN3;ANKHD1;IBTK;TEC;PLXNB1;LPIN1;C2CD2L;R3HDM2
28d EME	13/99	0.368931	0.604863	1.14551	1.14224	TOP2A;TLE1;ARHGEF26;FAM13A;BAZ1A;THOC5;FOXO3;STK4;SHCBP1;MED13;MKNK2;LPIN1;FKBP5
9hr nicotinic acid	19/148	0.364466	0.599785	1.1163	1.12671	IVNS1ABP;FARP2;CADM1;TSC22D1;VPS13C;CHD7;SPICE1;SLC2A1;NOL8;ATP1B1;ACLY;LIMA1;PDLIM2;PABPN1;CDK12;LPIN1;JUNB;FKBP5;R3HDM2
3d LNX	141/1168	0.341502	0.577372	1.04222	1.11977	RB1;SLC23A2;GTF2B;NAB2;ICAM2;ZBTB20;THUMPD1;SMC6;NR3C1;EPRS;ICAM1;EEF1B2;STK10;RPS6KA3;TUBB6;ARHGDIB;TRIM24;SLC39A6;PRKACA;JUNB;GTF2I;ATP11C;TRAFD1;CSNK1D;LMO7;LARP4B;THOC5;RUNX1;ARMCX3;ACLY;TXLNA;MAP7D1;EHBP1L1;MYADM;TAGLN2;SIK2;PPIA;ANAPC2;FKBP5;SLBP;FLII;MYCBP2;SLC1A4;PIK3R1;HACD3;NDRG2;CORO1A;EPB41L5;SLC9A3R1;KLC4;ATXN2;PRKAR2A;G3BP2;N4BP1;CDK17;EGR1;OSBPL3;EAF2;MSN;CGN;SYNJ2;NFKB1;NET1;PPFIB…
6hr diclofenac	23/181	0.363745	0.599785	1.10337	1.11584	ITSN2;NUP210;CHD9;PLEKHA5;TNFAIP3;SLC1A4;MKI67;SLC7A1;EDC3;ICAM1;RELB;SLC9A3R1;RACGAP1;MAP7D1;HNRNPA2B1;GRB10;CCDC86;APBB2;CEBPZ;TOPBP1;JUNB;RREB1;SPC24
9hr buthionine sulfoximine	45/363	0.35442	0.588387	1.07301	1.113	TRIO;SLC22A5;KMT2A;NUFIP2;UBA5;CRIP2;RRP8;PTPRF;PPM1G;ELK4;EEF1B2;PNN;SLC9A3R1;ZNRF1;XPO4;RNF139;PCF11;FBXO4;CCNL2;CCT8;JAK3;UBL4A;SPAG9;PNISR;USP8;CBX5;GPKOW;TXNRD1;NAP1L1;CGN;FANCE;ARFGAP3;SLC39A14;UTP18;MANF;ARMCX3;MEX3B;SON;TIMELESS;TMCC1;GLCCI1;ACBD3;PHLDB2;MMACHC;TRMT61A
6hr griseofulvin	22/173	0.36668	0.602004	1.10428	1.10789	RB1;SPAG9;TFRC;KMT2A;PSMD14;TSC22D1;GCH1;STAT1;ZMYND8;ATL2;HNRNPU;CGN;TEX2;SMARCA2;LMNB1;PSMA5;ZNRF1;SGPL1;PABPN1;HNRNPA2B1;MDM2;CCNL2
7d KC	20/157	0.372777	0.610327	1.10641	1.09178	FNBP4;HEXIM1;BCAR3;EGR1;JUN;CCDC25;HNRNPU;NEDD9;CSNK1D;TOPORS;IRF2BPL;LMNB1;SLC6A6;RPS6KA5;NFIL3;CDC42EP4;TOPBP1;LPIN1;SLC38A2;ZKSCAN1
8d fluoxetine hydrochloride	13/100	0.383053	0.62371	1.13228	1.08652	IVNS1ABP;BLM;TLE1;TSC22D1;PRPF40A;CTDSPL2;HERC1;AKAP9;TPR;ENC1;PKP4;TOPBP1;R3HDM2
28d IBU	77/632	0.358348	0.594077	1.05235	1.07997	PTPRS;TFRC;ATP8A1;WIPF1;FAM13A;ATP2A3;IL1RAP;EPRS;DNPH1;YBX3;EDC3;AKAP11;CSRP1;ENC1;CD38;CCNL2;TOPBP1;MAF1;JUNB;JAK3;MAP3K4;NDC1;TLE1;ATPIF1;SPICE1;VPS13B;ADAM10;BAZ1A;SLC39A14;F5;CDC25B;CDC42EP4;MCM4;CD48;SIK2;CD47;MAPT;TKT;ALDOA;SSX2IP;PPIA;EXOC1;PLEC;ZCCHC8;SLBP;MACF1;NFIX;ARHGEF26;EPB41;TM9SF3;PURB;LDHB;SLC9A3R1;PDLIM2;SSR1;SCAP;SLC38A2;ZKSCAN1;CDR2;JAM3;EGR1;MGA;NAP1L1;CGN;SMARCA2;SLC6A6;SON…
3hr sulindac	16/125	0.386054	0.626876	1.11235	1.05871	EGR1;EPB41;USP9X;CCDC25;CTR9;CIRBP;HNRNPU;ZC3H8;PIK3R1;ZNRF1;ENC1;SLC39A6;MBP;CEBPZ;UBASH3A;TOPBP1
6hr fluoxetine hydrochloride	16/125	0.386054	0.626876	1.11235	1.05871	TSC22D1;WIPF1;CAPG;CGN;MKI67;THOC5;STK4;SLC7A1;RTN4;APBB1IP;CENPF;PTPRC;RACGAP1;CHEK1;LPIN1;BUB1
14d DOX	42/341	0.377456	0.616286	1.06489	1.03752	CAMK2D;TFRC;ARHGEF26;WIPF1;ITGB2;GMPS;NOLC1;DDX21;CAPG;LSP1;FOXO3;ITGAL;TOB2;CORO1A;FYB;ENC1;ARHGDIB;CD38;LPXN;SH3BGRL3;IGF2BP3;SLC38A2;JAM3;PTPN18;TLE1;TSC22D1;STAT1;EIF2AK2;IRF2BP2;MLH1;BST2;APBB1IP;PER1;PTPRB;PTPRC;CDC42EP4;UBE2O;CD48;LCP1;EVI2B;LPIN1;FKBP5
28d IPA	42/341	0.377456	0.616286	1.06489	1.03752	ARHGAP9;CAMK2D;HDAC2;CD83;ARHGEF26;WIPF1;FLII;FAM13A;ITGB2;CAPG;ITGAL;IL2RG;TOB2;YBX3;FYB;ABLIM1;CSRP1;ENC1;LPXN;SH3BGRL3;CDR2;PTPN18;TLE1;PPP1R12A;STAT1;MSN;ATP1B1;CDC25B;VANGL1;SLC6A6;PER1;PTPRC;CDC42EP4;UBE2O;SIK2;LCP1;ALDOA;TARDBP;LPIN1;BLVRA;PFKP;FERMT3
9hr allopurinol	13/102	0.411444	0.659087	1.10671	0.982853	TSC22D1;NOL8;NMD3;FOXN3;EPRS;MAPK14;SLC9A3R1;ZNRF1;EEF2K;NFIL3;JUNB;SLC38A2;PPIL4
9hr benziodarone	63/520	0.393351	0.634385	1.04515	0.975182	RB1;SLC23A2;TFRC;PANK1;GTF2B;TNFAIP3;MCM10;OSBPL11;SYNE2;PTPRF;DCAF6;LIPE;ENC1;TRIM24;KIF21A;NBN;LRRFIP1;TOPBP1;PRKACA;SPTAN1;SUN2;KLF12;TSC22D1;PRKAB1;ACLY;RBMXL1;TFDP2;CCNE2;RFX7;CDC42EP4;MAP7D1;MCM3;MCM4;SIK2;FKBP5;KANK1;GTF3C3;PRKAA1;SLC22A5;EPB41;MLLT3;TOB2;AKAP1;ABLIM1;ZNRF2;NT5E;BCL2L11;PGRMC2;PRKAR2A;HLTF;FNIP2;IVNS1ABP;CADM1;PLEKHA1;IQSEC1;IRF2BP2;NAP1L1;FOXN3;CDK2;ADGRL1;DHCR7;LPIN1;C2C…
7d CLM	20/161	0.417884	0.667602	1.07478	0.937798	JUN;JUND;TFRC;WIPF1;VPS13C;EIF2AK2;IRF2BP2;RSF1;ACACA;BET1L;ARHGAP12;IRF2BPL;NET1;CENPF;BCL2L11;HIVEP1;TOPBP1;PELO;MYH10;MAP4K4
29d chlorpromazine	15/120	0.429159	0.681944	1.08234	0.915578	JUN;HDAC2;DDX21;NEDD9;OSBPL11;TOB2;UTP18;SLC6A6;SFPQ;CSRP1;ENC1;CCDC86;SIK2;DHCR7;RRP12
14d PTU	71/591	0.413768	0.661917	1.03502	0.913357	RB1;TOP2A;ATP8A1;TPMT;ZBTB20;MCM10;EPRS;OSBPL11;MKI67;NR3C1;MED12;ALCAM;CSRP1;SESN1;ENC1;TRIM24;NUSAP1;ENPP1;UBASH3A;MAF1;ABCC4;CIRBP;PRKCA;UBE4B;BAZ1A;THOC5;RANGAP1;ATP1B1;PRKAB1;ACLY;ASPM;RBL1;RFX7;NUMB;MYADM;DSG2;NCOA7;MCM6;SIK2;SLC29A1;HDAC2;GYPC;STAU2;GPS1;PIK3R1;HSPA14;ACACA;RTN4;PDLIM1;EPB41L5;SLC9A3R1;ABLIM1;FZR1;SGPL1;NT5E;ARSK;ECT2;BUB1;SVIL;FOXN3;XKR8;DNAJA1;SLC6A6;OSTM1;CDK1;HYOU1;NCA…
6hr valproic acid	42/347	0.423619	0.674043	1.04358	0.896349	INO80B;SLC22A5;LIN37;ARHGEF26;PSMD14;PINX1;NOC2L;OSBPL11;RCSD1;FOXO3;CCDC28B;PDLIM1;HEBP2;BCL2L11;DDI2;MICALL1;ARHGDIB;HIVEP1;ENPP1;APBB2;BRD9;RRP12;IGF2BP2;ECT2;N4BP2;FNIP2;RPP38;NOP56;USP8;RBM17;KLF12;STAT1;VPS13B;GCSAM;PTPRC;NEMF;PARD3;TIMELESS;LPIN1;SSX2IP;TRMT61A;MPHOSPH6
14d NIM	13/104	0.439902	0.694367	1.08227	0.88876	RB1;L3MBTL3;CD83;PDPK1;CCDC25;IRF2BP2;TOB2;EHBP1;PARD3;CD38;TPPP;PHLDB2;VAMP5
9hr acarbose	13/104	0.439902	0.694367	1.08227	0.88876	TSC22D1;WTAP;EPB41;CHD7;LMO7;OSBPL11;ACACA;DCAF6;ACLY;SLC9A3R1;WEE1;PARD3;BUB1
6hr metformin	16/129	0.436968	0.691575	1.07273	0.88811	SLC22A5;ARHGEF26;HMGCS1;SPICE1;MCM10;PIK3R1;ATP1B1;OSBPL11;TOB1;SIRT3;HNRNPM;RNF213;ENC1;IGF2BP3;SUDS3;DHCR7
14d FT	113/951	0.431043	0.684022	1.02221	0.860237	RB1;PI4K2B;TFRC;NR3C1;EPRS;ANTXR2;ETS1;EDC3;IPO5;PSMD2;CHEK1;TRIM24;ENPP1;LUC7L;KIF21A;PRKACA;GGT1;MAF1;PELO;TLE3;COG3;CIRBP;PRKAB1;EML4;SIK2;PSMD14;MYCBP2;NOP2;FOXO3;ARHGAP12;ATXN2;LDHA;NDUFV3;N4BP2;WDTC1;BPTF;HEXIM1;OSBPL8;XRCC6;CADM1;SMARCA5;NUP153;FOXN3;SYNJ2;NFATC4;VANGL1;BST2;SLC6A6;PPFIBP1;PTPRB;SMTN;CPD;MDM2;PTPRS;ECE1;PHF6;PTPRF;HEBP2;CSRP1;XPO4;PPP2R5E;ENC1;DNM1L;NDC1;ABCC4;PARP1;TSC22D…
3d RIF	19/155	0.44566	0.699734	1.05842	0.855413	PTPRS;HMGCS1;TSC22D1;WTAP;WIPF1;CTR9;YBX3;ACACA;CDC25B;CSRP1;SESN1;SIMC1;TRIM24;NF1;SCAP;UBE2O;MBP;SIK2;FNIP2
9hr furosemide	18/148	0.462955	0.721164	1.0489	0.807784	PNISR;TSC22D4;ST6GAL1;PRKAA1;NFIX;ATP8A1;TFRC;PTPRF;TMEM26;EEF2K;CUX2;PARD3;PRKAR2A;GRB10;MYO18A;SCAP;UTP20;FERMT2
9hr terbinafine	13/106	0.468282	0.725413	1.05887	0.803348	AHCTF1;SLC22A5;TFRC;CADM1;TXNRD1;CIRBP;SLC1A4;OSBPL11;RFX7;SESN1;NUP98;CBLL1;BIRC2
28d PEN	53/445	0.457662	0.716681	1.02441	0.800703	SLC23A2;AHCTF1;TFRC;ATP8A1;ATP2A2;SMC6;MKI67;NR3C1;PTPRF;GOLGA4;ALCAM;ENC1;CD38;MDP1;JUNB;JAK3;PNISR;LMO7;PRKAB1;EML4;ASPM;NCOR1;MAP7D1;LCP2;CBLL1;PPIA;SLBP;HDAC2;CAPG;TOB2;GGA2;ZNRF1;PRKAR2A;LPXN;MBP;FNIP1;ECT2;N4BP2;BPTF;EGR1;MSN;CGN;ARHGAP25;PTPRC;SON;ARHGAP30;CPD;FAT1;CDK1;ADGRL1;CEBPZ;PFKP;R3HDM2
14d CLM	28/233	0.463597	0.721219	1.03473	0.795438	TOP2A;ARHGAP11A;SLBP;CDCA3;PSMD14;HNRNPU;TTK;PIK3R1;CORO1A;ACACA;NT5E;RACGAP1;PABPN1;NUSAP1;BUB1;RBM5;MAP4K4;ABCC4;RBM14;VPS13C;ATP11C;THOC5;BET1L;GATAD2A;CDC25B;ACLY;WEE1;PTPRC
3hr papaverine	17/140	0.468888	0.725413	1.04697	0.792966	SPAG9;EGR1;DIDO1;SLC22A5;FAM13A;THOC5;FOXO3;PRKAB1;EDC3;BCL2L11;PABPN1;PARD3;ENC1;CCNL2;ITGA5;FNIP1;LPIN1
3hr diazepam	16/132	0.475153	0.730589	1.04481	0.777464	RB1;ZCCHC24;KANK1;AHCTF1;RBM14;TSC22D1;PPAN;NOL8;LMO7;MCM10;THOC5;MAP7D1;PARD3;TPPP;RBM7;CDS2
24hr allopurinol	17/141	0.481181	0.737936	1.03847	0.75965	TOP2A;MDC1;ATP8A1;CDCA8;KIF22;MKI67;SHCBP1;RACGAP1;MAP7D1;NUSAP1;CD38;NAA15;ECT2;JAK3;SPC24;ANAPC2;CDS2
7d DNZ	19/158	0.480569	0.737936	1.0354	0.758725	DIDO1;JUN;AHCTF1;TRIO;PSMD14;TSC22D1;AHNAK;OSBPL3;FAM13A;ZBTB20;IRF2BP2;LMO7;SLC1A4;PTPRB;NT5E;HIVEP1;PLXNB1;VIM;ANAPC2
3d DZP	27/227	0.487893	0.74534	1.02257	0.733855	RB1;TOP2A;L3MBTL3;SLC22A5;MKI67;TYMS;ITGAL;TUBB6;CUX2;RACGAP1;PPP2R5E;NUSAP1;RBBP8;PELO;BUB1;ATPIF1;KIF22;GCSAM;APBB1IP;MELK;CCNE2;CDK1;LCP1;MCM6;TMEM9;SPC24;R3HDM2
4d acetaminophen	25/210	0.488854	0.745849	1.02358	0.732569	SLBP;TFRC;THUMPD1;PHF6;CORO1A;PTPRF;ACACA;NT5E;CSRP1;NFIL3;PPP2R5E;IGF2BP3;PRKACA;ABCC4;CPSF6;ATPIF1;NAP1L1;CDC25B;SLC6A6;CCNE2;HNRNPA2B1;PRR12;ZFPM1;DTL;FKBP5
6hr benziodarone	49/415	0.486869	0.744734	1.01412	0.729925	CCNT2;PANK1;OSBPL11;NR3C1;TOMM20;PTPRF;PPME1;SESN1;ENC1;ENPP1;NBN;LRRFIP1;RBM5;PPP1R12A;TSC22D1;PRMT3;AMPD2;PRKAB1;EML4;RFX7;MAP7D1;CCDC86;PKP4;SLC29A1;PHLDB2;KANK1;PRKAA1;SLC22A5;STAU2;DDX21;PIK3R1;EHBP1;GGA2;WRN;FZR1;NT5E;PGRMC2;CUX1;NFIL3;CADM1;PLEKHA1;CGN;SSH2;NET1;HNRNPM;PPFIBP2;DHCR7;FERMT2;RAD18
14d APL	53/450	0.492304	0.749186	1.01121	0.716606	RB1;TOP2A;TFRC;ATP8A1;FAM13A;ITGB2;JADE1;MCM10;IL1RAP;THUMPD1;EPRS;MKI67;PTPRF;CSRP1;PPP2R5E;SESN1;NUSAP1;MYO18A;CD38;UBASH3A;JAK3;KDM2A;HMGCS1;TSC22D1;TRAFD1;KIF23;SLC39A14;MAP7D1;DSG2;LCP2;LCP1;SIK2;PPIA;SLC22A5;CDCA3;RTN4;GGA2;ABLIM1;NT5E;RACGAP1;ECT2;BUB1;RAB11FIP5;MAP4K4;PRNP;SF3A1;SHCBP1;VANGL1;PTPRC;SIMC1;CDK1;MPHOSPH10;SPC24
7d GF	14/117	0.502356	0.761836	1.02947	0.708734	RANBP2;PNISR;PBRM1;HNRNPA3;STAU2;SPICE1;PRRC2C;MSL3;PNN;XRN1;PABPN1;INCENP;SIK3;CCNL2
9hr dantrolene	50/426	0.504272	0.76251	1.00716	0.689539	KDM5C;MCM7;ICAM2;NR3C1;PTPRF;SYNE1;SIN3A;CHEK1;CD38;SH3BGRL3;KIF21A;LRRFIP1;HMGCS1;COG3;LIG3;ATP1B1;ARFGAP1;RBL2;ACLY;AKAP9;MCM4;LCP1;MCM6;GLCCI1;FKBP5;SLC22A5;UBA5;CAPG;CRIP2;MLLT3;STK4;CORO1A;PDLIM1;KLC4;SLC9A3R1;BCL2L11;RBBP6;TBC1D15;CDT1;EGR1;IRF2BP2;MSN;POLA2;PPFIBP2;HYOU1;STRN;DHCR7;BRWD1;C2CD2L;MAP3K12
28d DAPM	261/2235	0.503161	0.761836	1.0014	0.68781	SLC23A2;TRIO;TFRC;POP1;FRMPD4;ZMYND8;ARAF;HNRNPU;SMC5;SMC3;DCAF5;ANTXR2;ICAM1;DCAF6;RPS6KA3;ALCAM;RPS6KA5;TRIM24;PIEZO1;CCNL2;PRKACA;PELO;JUNB;ST6GAL1;MED4;CLPX;RUNX1;BCR;ARMC1;PARD3;TAGLN2;SIK2;TLN1;SLBP;MACF1;TMEM87B;CSTF3;FLII;MYCBP2;CSTF2;NEDD4L;LDHB;LDHA;EPB41L2;HIVEP2;SPTBN1;N4BP1;VASP;CDK17;EGR1;STAT5B;JUN;PHC1;IQSEC1;MICAL3;CGN;PRRC2B;PRRC2A;SETX;POLA2;PTK7;ADI1;GOLGB1;CCDC88C;FAT1;RANBP1…
14d NFZ	20/169	0.508389	0.767758	1.01661	0.687742	EGR1;TFRC;PSMD14;NOP2;CACYBP;NR3C1;FOXO3;ANKHD1;SYNE2;HIRIP3;TRIM24;CDK1;MCM4;CCNL2;MCM6;ECT2;TARDBP;PPID;ANAPC2;R3HDM2
9hr tiopronin	18/152	0.510529	0.770009	1.01736	0.683977	EGR1;CADM1;CHD7;SPICE1;HNRNPU;IRF2BP2;TNFAIP3;NEDD9;PRPF4B;PRKAB1;SLC6A6;EEF2K;CSRP1;NFIL3;ENC1;CCNL2;LPIN1;FKBP5
28d MXS	20/170	0.519553	0.781634	1.00977	0.661184	ZCCHC8;FKBP10;TLE1;ARHGEF26;COG3;NEDD4L;VPS13B;GTF2F1;FOXO3;SYNE2;BET1L;ARMC1;GGA2;PPP2R5E;SIK3;SSR1;GLCCI1;LPIN1;SLC38A2;EBAG9
7d AAA	21/179	0.523734	0.785932	1.00655	0.651008	ARHGAP9;NOP56;HBS1L;CD83;TFRC;STAT1;CSTF3;HNRNPU;TRAFD1;NOLC1;TNFAIP3;ADAR;CAPG;PIK3R1;GTPBP4;SFPQ;RNF213;PTPRC;FUBP1;MDM2;IGF2BP3
6hr naphthyl isothiocyanate	32/274	0.525521	0.787618	1.00136	0.64424	RB1;SLC22A5;NFIX;GYPC;PPAN;ZNRF1;NT5E;CUX2;PPP4R2;INPP5F;PPP2R5E;TRIM24;IGF2BP3;RRP12;TPPP;FNIP2;KLF12;HMGCS1;CGN;ATP1B1;GTPBP4;DDB2;PPFIBP2;PARD3;CDC42EP4;CCDC86;CIAPIN1;DHCR7;SLC29A1;PHLDB2;TRMT61A;R3HDM2
3hr rosiglitazone maleate	14/119	0.529065	0.789937	1.00975	0.642848	ABCC4;SLC22A5;TFRC;UHRF1;PSIP1;ETV3;PTPRF;ACLY;NUSAP1;SIK2;TOPBP1;MCM6;N4BP1;MAP4K4
14d LNX	78/671	0.531857	0.793109	0.99593	0.62881	ARHGAP9;SLC23A2;ATP8A1;ITGB2;CHD7;ICAM2;PPAN;LSP1;EPRS;OSBPL11;ITGAL;PPP1R9B;IKBKB;RPS6KA3;ENC1;ARHGDIB;MYO18A;CD38;SH3BGRL3;CIC;JUNB;JAK3;TSC22D4;PRKCI;SYK;RAD23A;AMPD2;LIG3;SLC39A14;CBFA2T3;CDC25B;APBB1IP;MELK;MAP7D1;EHBP1L1;MYADM;MCM4;TAGLN2;CD48;LCP1;VAMP5;PPIA;PLEC;FLII;CAPG;IL2RG;STK4;CORO1A;EHBP1;FYB;LDHB;KLC4;SLC9A3R1;TMEM26;ZNRF1;ABLIM1;TPR;LPXN;IGF2BP3;RFFL;CDR2;PTPN18;EGR1;DMTN;EAF2;MS…
9hr quinidine	13/111	0.537998	0.797258	1.00456	0.622727	JUN;CD83;SLC22A5;TFRC;EPB41;HNRNPU;IRF2BP2;NEDD9;CDC42EP4;TPPP;DHCR7;JUNB;FKBP5
7d SUL	50/431	0.539561	0.798577	0.99365	0.613082	ATP8A1;NAB2;JADE1;SYNE2;PTPRF;LIPE;RPS6KA5;CSRP1;MYO18A;JUNB;JAK3;TBC1D10A;TLE3;PRKCI;RBM15;HMGCS1;TSC22D1;VPS13C;KIF22;SIRT3;EML4;RBL1;ESPL1;TFDP2;SIK2;PHLDB2;PPIA;PLEC;NOTCH2;CDCA2;TOB2;WDR70;RACGAP1;LEO1;SCAP;IGF2BP3;TPPP;ZBTB7A;EGR1;JUN;SSB;REEP1;SLC6A6;POLA2;NAGK;SELL;PLXNB1;C2CD2L;SPC24;R3HDM2
9hr ketoconazole	29/250	0.542539	0.800987	0.993617	0.607592	BCAR3;SLC22A5;SLC1A4;MCM10;TOB2;ACACA;MED12;PDLIM1;NT5E;ABLIM1;CUX2;TRIM24;JUNB;PELO;SLC38A2;IVNS1ABP;RING1;CNTN6;IRF2BP2;THOC5;SLC39A14;NET1;PER1;MEX3B;ILF3;MDM2;TMEM9;LPIN1;FKBP5
7d ETN	12/103	0.547648	0.801552	0.998584	0.601269	JUN;TRAM1;TXNRD1;CIRBP;GMPS;NEDD4L;PTPRK;EPRS;SLC38A2;RTN4;SPTBN1;IRF2BPL
4d chlorpromazine	17/147	0.553656	0.806665	0.990199	0.585417	ARHGAP11A;TOP2A;MCM10;KIF22;MKI67;EDC3;ACLY;RACGAP1;NFIL3;NUSAP1;CDK1;TACC3;IGF2BP3;MCM6;ECT2;LPIN1;FKBP5
6hr 3-methylcholanthrene	56/485	0.554428	0.806665	0.988222	0.582871	CHD9;JADE1;ZBTB20;OSBPL11;NR3C1;EDC3;SYNE1;DOCK11;ALCAM;EEF2K;PPP2R5E;RPP38;ST6GAL1;TSC22D1;MTUS1;ATP11C;ATP11B;LIG3;UBE4B;EML4;ACLY;AEBP2;RFX7;TIMELESS;SLC29A1;FAM8A1;ATF4;NOTCH2;PXK;ARHGEF26;NEDD4L;NEDD9;CRIP2;SLC1A4;MLLT3;TOB2;TOB1;ACACA;SLC9A3R1;BCL2L11;STK38;MKNK2;APBB2;IVNS1ABP;UVRAG;CADM1;TXNRD1;RAB3IP;NUP153;FOXN3;MEX3B;PPFIBP2;MAFK;C2CD2L;CDS2;R3HDM2
3d TMD	30/260	0.554635	0.806665	0.987578	0.582123	TOP2A;CAMK2D;CDCA2;ATP8A1;UHRF1;SLAIN2;ARHGAP35;HEBP2;CSRP1;XPO4;ENC1;TOPBP1;PELO;RBM33;PNISR;CPSF6;TSC22D1;CIRBP;GATAD2A;CDC25B;DNAJA1;SLC6A6;SUB1;SIMC1;HNRNPA2B1;HNRNPD;MDM2;CIAPIN1;TARDBP;R3HDM2
7d PTU	30/260	0.554635	0.806665	0.987578	0.582123	TOP2A;SLC23A2;CDCA3;EPRS;MKI67;OSBPL11;NR3C1;SMC4;ACACA;RTN4;RACGAP1;NUSAP1;ECT2;BUB1;HMGCS1;VPS13B;KIF23;LMO7;KIF22;FOXN3;ATP1B1;PRKAB1;SHCBP1;DNAJA1;ASPM;CENPF;SIK3;TACC3;CDK1;DHCR7
7d MLX	190/1641	0.558006	0.807747	0.99085	0.578048	RB1;SLC23A2;GTF2B;NAB2;PEBP1;ZBTB20;IL1RAP;SMC6;GIMAP5;NR3C1;EPRS;MKI67;SMC4;EEF1B2;RPS6KA3;CCND3;TUBB6;SESN1;ARHGDIB;TOM1;SLC39A6;NUSAP1;PIEZO1;PRKACA;JUNB;GTF2I;USP8;PNISR;PRKCI;ADAM10;CSNK1D;CSNK1E;TEX2;GTPBP4;CLPX;RUNX1;TOM1L1;ACLY;TXLNA;PPA2;PRKAR1B;SUB1;MAP7D1;NCL;MYADM;TAGLN2;SIK2;RAF1;UTRN;PPIA;FKBP5;CDCA3;PSMD14;FLII;NEDD4L;TWF1;UBR2;SLC1A4;SLC1A5;ZBTB5;NDRG2;CORO1A;NDRG1;ARHGAP12;EPB41L…
28d NFZ	31/269	0.557527	0.807747	0.98617	0.576165	TOP2A;RNF8;ZBTB20;ARID4B;TOB2;RTN4;LIMA1;ABLIM1;ZNRF2;CUX2;RACGAP1;PABPN1;PPP2R5E;CHEK1;TRIM24;CCNL2;RBM5;MAP4K4;NKTR;SRRM2;SVIL;CADM1;USP9X;PRRC2C;NAP1L1;TPD52L2;EML4;TOM1L1;ZC3H11A;CPD;SIK2
14d VA	83/720	0.564456	0.813999	0.986213	0.564009	RB1;ITGB1;SLC23A2;TRAM1;CD83;TFRC;GTF2B;FAM13A;ADARB1;PTPRK;EPRS;OSBPL11;PTPRF;EDC3;ICAM1;EEF1B2;RPS6KA3;CSRP1;CHEK1;ENC1;TRIM24;CCNL2;PRKACA;MAF1;JUNB;JAK3;PGM1;MAP4K1;PBRM1;TLE1;TSC22D1;ATPIF1;ATP11C;TRAFD1;AMPD2;BAZ1A;THOC5;SLC39A14;SIRT3;APBB1IP;INPP4A;ACLY;ULK1;CD48;TKT;SSX2IP;PPIA;ARHGEF26;CTR9;MYCBP2;CAPG;RTN4;PDLIM1;SLC9A3R1;ZNRF1;ABLIM1;FZR1;ZNRF2;NT5E;PRKAR2A;RBBP8;FNIP1;TBC1D15;JAM3;PT…
3hr griseofulvin	13/113	0.565067	0.813999	0.984358	0.561882	JUND;TFRC;RING1;ZFC3H1;PRPF4B;EPB41L5;PCM1;PABPN1;MDM2;TPPP;LPIN1;ATF4;FKBP5
24hr buthionine sulfoximine	14/122	0.568269	0.816629	0.981529	0.554721	JUND;TFRC;PSMD14;IRF2BP2;MCM10;THOC5;FOXO3;SCAF1;ACACA;HIVEP1;SLC38A2;SSX2IP;CDS2;R3HDM2
3d NFZ	14/122	0.568269	0.816629	0.981529	0.554721	TRAM1;CDCA3;AMPD2;MKI67;CDC25B;SLC6A6;TUBB6;CENPF;RACGAP1;CDK1;TACC3;ECT2;BUB1;MAP4K4
3d FFB	131/1136	0.571922	0.818904	0.986314	0.551106	TFRC;WIPF1;PANK1;GTF2B;FAM13A;HNRNPU;IL1RAP;SMC6;APEH;NR3C1;MKI67;ICAM1;LIPE;TUBB6;ALCAM;PPP4R2;PSMD2;CDC27;NUSAP1;PSMD1;ENPP1;CCNL2;NBN;MAF1;PNISR;ST6GAL1;TLE1;ATP11C;PRPF4B;TEX2;PRKAB1;RBMXL1;MELK;CCDC86;PPIA;SLBP;BLM;NUP205;SLC22A5;CDCA3;ARHGEF26;PSMD14;CDCA8;SKA3;ACACA;RTN4;EPB41L5;SLC9A3R1;LDHA;RACGAP1;PSMF1;NDUFV3;ECT2;SPTBN1;HEXIM1;GSDMD;CPSF6;IQSEC1;XRCC5;FOXN3;SMARCA2;NFATC4;PTPRB;PTPRC;…
3hr flutamide	16/140	0.574262	0.820237	0.976959	0.541889	ZCCHC24;USP8;SVIL;TSC22D1;CTR9;CIRBP;UBE4B;SLC1A4;THOC5;EDC3;EML4;PPFIBP1;BCL2L11;AEBP2;CEBPZ;SLC38A2
28d VPA	12/105	0.575585	0.820237	0.976998	0.539663	EGR1;JUN;WTAP;STAT1;CEBPZ;LARP4B;NR3C1;FOXO3;CAMSAP1;RTN4;PTPRF;R3HDM2
7d PH	13/114	0.578372	0.823174	0.974556	0.533607	BCAR3;TLE1;ARHGEF26;HMGCS1;TSC22D1;FOXO3;OSBPL11;HSPA14;GNL3;CDC42EP4;LPIN1;RREB1;FKBP5
28d GMC	29/255	0.587561	0.833255	0.971356	0.516543	PTPRS;ATP8A1;MAST2;NEDD9;TNFAIP3;THUMPD1;OSBPL11;TOB2;ACACA;ICAM1;ENC1;POGZ;SULT4A1;CDT1;PRKCI;JUN;OSBPL3;IRF2BP2;MLH1;THOC5;CDC25B;PER1;ACLY;SMTN;LPIN1;PHLDB2;SSX2IP;TJP3;FKBP5
24hr carbon tetrachloride	26/229	0.589602	0.834157	0.969557	0.512224	HBS1L;SLC22A5;CDCA3;UBA5;USO1;SLC3A2;MLLT3;FYB;NUSAP1;SSR1;TOPBP1;ECT2;NELFE;EGR1;OSBPL3;SHCBP1;MANF;ARMCX3;YRDC;POLA2;NFIA;TACC3;HYOU1;TMEM9;NUCB2;SPC24
3hr naphthyl isothiocyanate	12/106	0.589283	0.834157	0.96655	0.511158	SRRM2;PNISR;TFRC;HMGCS1;TSC22D1;LMO7;UBASH3A;BCOR;THOC5;LPIN1;SLC38A2;EDC3
7d CSA	27/238	0.591914	0.836431	0.96865	0.507954	SLC22A5;PTPRS;ARHGEF26;EPB41;USO1;NEDD9;MCM10;LSP1;IRF2BPL;LMNB1;PNN;VCPIP1;TRIM24;HIVEP1;IGF2BP3;PELO;JUN;ATP11C;THOC5;ARFGAP3;BET1L;CDC25B;ARMCX3;YRDC;SIK2;NUCB2;R3HDM2
6hr iproniazid	15/133	0.595843	0.839982	0.962384	0.498302	KANK1;KLF12;CADM1;HMGCS1;EPB41;NEDD9;ATP1B1;THOC5;EDC3;BCL2L11;PABPN1;CDC42EP4;ENC1;LPIN1;FKBP5
28d MTZ	85/745	0.605217	0.848162	0.974331	0.489277	RB1;DIDO1;TFRC;ATP8A1;ZBTB20;ADAR;THUMPD1;EPRS;OSBPL11;ANTXR2;NR3C1;YBX3;PTPRF;IPO5;MED12;STK10;DOCK11;CSRP1;RPL18A;PPP2R5E;SESN1;XPO6;ENC1;CD38;UBASH3A;NBN;PRKACA;GGT1;EIF2A;NDC1;ST6GAL1;TLE1;TSC22D1;ATPIF1;SPATS2;ATP11C;LARP4B;THOC5;RANGAP1;ATP1B1;PRKAB1;GTPBP4;ARMC1;NCOR2;ACLY;RBL1;CANX;MYADM;NCOA7;MCM6;SIK2;SLC29A1;PHLDB2;SSX2IP;HDAC2;UBA5;UBR2;ATP1A1;IL2RG;NDRG1;ACACA;SLC9A3R1;LIMA1;LDHA;ABL…
6hr penicillamine	18/160	0.602064	0.84474	0.959602	0.486893	JUN;XRCC4;HMGCS1;CCDC25;UBA5;RNF8;HNRNPU;RAD23A;ARFGAP3;MANF;NARS;ARMCX3;PDLIM1;PNN;ZNRF1;SIN3A;HYOU1;GLCCI1
9hr phenytoin	18/160	0.602064	0.84474	0.959602	0.486893	HBS1L;PRKAA1;SLC22A5;TFRC;TSC22D1;ATL2;PSIP1;PTPRF;SIRT3;EML4;PDLIM1;ACLY;NT5E;PABPN1;CHEK1;MDM2;SIK2;DHCR7
24hr meloxicam	111/971	0.60744	0.848272	0.976272	0.486674	SLC23A2;FAM13A;NAB2;DCAF8;SMC6;EPRS;EEF1B2;ALCAM;SESN1;CHEK1;TOM1;ENPP1;KPNA3;JUNB;GTF2I;PRKCI;SCAF11;ATP11C;CSNK1D;LIG3;TEX2;ATP1B1;PDIA6;RUNX1;EML4;ACLY;RFX7;MAP7D1;TAGLN2;HECA;PPIA;PHLDB2;ATF4;ANAPC2;BLM;UBR2;PIK3R1;SLC1A5;ZBTB5;NDRG2;SLC9A3R1;KLC4;SGPL1;PRKAR2A;STK38;MIER1;SSR1;NDUFV3;TPPP;EGR1;ACBD5;IQSEC1;CGN;SMARCA2;MANF;NET1;YRDC;MAVS;PPFIBP2;MPHOSPH10;HYOU1;STRN;AHCTF1;PTPRS;CHD3;OSBPL11…
14d DSF	42/371	0.606998	0.848272	0.966112	0.482312	RB1;DOT1L;FAM13A;NEDD9;ADARB1;BZW2;NR3C1;PIK3C2A;CORO1A;ACACA;ICAM1;PDLIM1;BCL2L11;CSRP1;C1QBP;SESN1;ENC1;TPPP;PELO;ZBTB7A;HEXIM1;SPAG9;CDV3;TLE1;TSC22D1;TXNRD1;PRKCD;SPICE1;PRKAB1;SLC6A6;PER1;CDC42EP4;MAP7D1;COL6A2;MAPT;SRSF6;LPIN1;SSX2IP;SPC24;ANAPC2;FKBP5;R3HDM2
28d MDP	25/222	0.606092	0.848272	0.960574	0.480982	SLBP;AHCTF1;STAU2;ANKRD11;TNFAIP3;SPAST;SESN1;TRIM24;CD38;UBASH3A;MAF1;FNIP1;CBX5;ATP11C;THOC5;ETV3;REEP1;LRFN1;POLR3E;HYOU1;SIK2;MPHOSPH8;ANAPC2;IFNAR1;R3HDM2
3hr tacrine	27/240	0.610008	0.849342	0.959444	0.474237	RB1;KANK1;PFKFB3;ZMYND8;CHD7;PRDM10;SENP7;CDC23;BCL2L11;NFIL3;LUC7L;KIF21A;TPPP;JUNB;SLC38A2;ZKSCAN1;ZCCHC24;SVIL;PNISR;ZFC3H1;BAZ1B;ATP1B1;THOC5;SLC6A6;PPFIBP2;LPIN1;FKBP5
9hr nitrofurantoin	22/196	0.609867	0.849342	0.957057	0.473278	RB1;PRNP;SLC22A5;AHNAK;CSTF3;CGN;CORO1A;ACACA;PDLIM1;ACLY;PPFIBP2;CSRP1;CD38;FLNA;LPXN;TAGLN2;MCM6;VIM;PRKACA;SLC38A2;TRMT61A;TJP3
28d ANIT	53/468	0.613551	0.849342	0.966345	0.472052	TRIO;ATP8A1;TNFAIP3;MCM10;BICD2;SYNE1;ENC1;TRIM24;RIOK2;ITGAV;GGT1;SPTAN1;BOK;TLE4;TSC22D4;PPP1R12A;RBM15;RALGAPA1;PRPF4B;GTF2F1;ATP1B1;ARMCX3;MYADM;TAGLN2;NUP98;SIK2;SLC29A1;CD44;LAMA5;TMEM87B;CSTF3;NEDD9;HSPA14;ACACA;RTN4;EPB41L5;ABLIM1;DHX36;RBBP8;HNRNPA1;MYH10;N4BP1;JUN;JUND;OSBPL3;PTK7;STK17B;FAT1;PLXNB1;VIM;PFKP;MPHOSPH6;R3HDM2
6hr gemfibrozil	23/205	0.611737	0.849342	0.956555	0.470101	NDC1;KLF12;PRKAA1;SLC22A5;TLE1;XRCC4;ARAP1;MLH1;THOC5;SMARCA2;ARHGAP35;SIRT3;NET1;EPB41L5;SLC9A3R1;ARHGAP30;TFDP2;E2F1;IGF2BP3;PRKACA;TJP2;GTF2I;R3HDM2
3d PMZ	43/381	0.616043	0.849342	0.962697	0.466367	RB1;SLC22A5;TFRC;PSMD14;WIPF1;ATL2;CAPG;NR3C1;ITGAL;CORO1A;PTPRF;FYB;DHX30;EPB41L5;DOCK11;VCPIP1;HEBP2;NT5E;CSRP1;ENC1;MKNK2;NUSAP1;FLNA;CEP170;IGF2BP3;RRP12;HNRNPA1;GPSM3;SPAG9;EGR1;PARP1;TSC22D1;LMO7;CGN;TEX2;EML4;ASPM;RBL1;SIK2;VIM;EVI2B;SSX2IP;R3HDM2
6hr papaverine	18/161	0.613003	0.849342	0.952837	0.466304	DENND1B;KANK1;JUN;DDX20;IRF2BP2;THOC5;TOB2;GPATCH8;EDC3;EML4;PER1;BCL2L11;NFIL3;CDC42EP4;ENC1;DHCR7;LPIN1;R3HDM2
6hr vitamin A	36/320	0.618351	0.850502	0.959286	0.461127	RB1;CD82;ARHGEF26;FAM13A;NEDD9;UBR2;ADARB1;OSBPL11;NR3C1;LARP1B;LMNB1;PDLIM1;SLC9A3R1;FUNDC2;SGPL1;ALCAM;MED13;BCL2L11;PABPN1;MKNK2;RBBP8;CD38;ST6GAL1;CADM1;VPS13D;FOXN3;SLC6A6;AEBP2;NFIA;LCK;PARD3;CDC42EP4;SIMC1;FAT1;ATF4;TJP2
3hr chlorpheniramine	12/108	0.616077	0.849342	0.946305	0.458375	DIDO1;INPP5F;VPS13C;NOLC1;MATR3;MBP;CCNL2;TPPP;RRP12;ATP1B1;HSPA14;TRMT61A
3hr quinidine	12/108	0.616077	0.849342	0.946305	0.458375	EGR1;TFRC;INPP5F;UBA5;SIMC1;QRICH1;THOC5;LPIN1;JUNB;ZKSCAN1;EHBP1;FKBP5
3d AJM	13/117	0.617224	0.849936	0.946282	0.456603	SLBP;WWOX;SPICE1;VPS13B;AMPD2;THUMPD1;NLK;SYNE2;XRN1;HLTF;PKP4;IGF2BP3;R3HDM2
14d CMA	33/295	0.628965	0.860625	0.953145	0.441953	RB1;TFRC;MCM7;UHRF1;MKI67;FYB;SSR1;DTD1;SLC38A2;BUB1;NDC1;EGR1;NUP210;TSC22D1;USP9X;ATPIF1;ATAD2;NAP1L1;FOXN3;ILF3;MELK;CCNE2;WNK1;SIK3;TIMELESS;MCM4;DNAJC9;ITGA5;MCM6;TMEM9;NUCB2;FKBP5;R3HDM2
3d PB	22/198	0.629448	0.860625	0.946073	0.437949	JUN;FEN1;JUND;PARP1;TSC22D1;PSMD14;TXNRD1;ATP11C;ATP1B1;NCAPH;LMNB2;LMNB1;EPB41L5;HEBP2;SGPL1;BCL2L11;XRN1;MDM2;MCM3;SNRPA1;TKT;CEP76
7d MDP	46/410	0.634906	0.863687	0.956118	0.434343	HBS1L;PTPRU;ROBO3;HDAC2;TENM4;STAU2;ELAVL1;ADD1;IPO5;LIPE;PPP1R2;SIPA1L1;CUX2;PDLIM2;CSRP1;SV2A;ARSK;ENC1;MYO18A;SSR1;SH3BGRL3;CCNL2;LRRFIP1;MAF1;HNRNPA1;GGT1;RUNX1T1;BOK;RAB8B;MAP4K4;SORT1;AMPD2;RANGAP1;SMARCA2;PRRC2B;PAX2;CDC25B;ARMC1;PTK7;WNK1;CCNYL1;SIK2;PRR12;MPHOSPH8;NUCB2;SSBP4
24hr rotenone	15/136	0.631428	0.861266	0.938362	0.431432	SLC22A5;AHNAK;LMO7;ETV3;ACACA;VANGL1;ACLY;CENPF;CSRP1;ENC1;SIK2;PELO;DTL;SPC24;R3HDM2
14d FFB	201/1760	0.642983	0.867664	0.974102	0.4302	SLC23A2;PANK2;TFRC;WIPF1;PANK1;ICAM2;PPAN;ANTXR2;DCAF6;LIPE;CDC23;ALCAM;PSMD2;CDC27;CHEK1;PIEZO1;LUC7L;PSMD1;KIF21A;PELO;EIF2A;ST6GAL1;WDR75;PRKAB1;CLPP;SIK3;CCDC86;SRFBP1;NUP98;SIK2;ASF1A;SLBP;NUP205;SLC22A5;FLII;MYCBP2;NOLC1;NMD3;LDHA;PRPSAP2;PRDX4;N4BP2;HEXIM1;ZRANB3;GSDMD;ZRANB2;CADM1;UPF3B;KTI12;SMARCA2;PRRC2A;MANF;XKR8;HYOU1;C2CD2L;RCOR1;AHCTF1;TRAM1;SLC44A2;PTPRK;PTPRF;CSRP1;C1QBP;ENC1;RIO…
14d GMC	27/243	0.636507	0.864455	0.945956	0.427345	HBS1L;CDCA3;ARHGEF26;ITGB2;CAPG;OSBPL11;TYMS;FOXO3;ITGAL;TOB2;LPP;CDKN2AIP;ICAM1;ARHGDIB;NUSAP1;TLE1;TSC22D1;IRF2BP2;THOC5;CDC25B;NET1;MEX3B;ELF1;WEE1;ARHGAP30;PTPRC;LCP1
14d MTZ	66/587	0.646016	0.870245	0.958115	0.41863	RB1;DIDO1;ATP8A1;TPMT;FAM13A;ZBTB20;IL1RAP;EPRS;OSBPL11;NR3C1;SYNE2;ALCAM;TFG;CSRP1;PPP2R5E;SESN1;TRIM24;MAF1;JUNB;SUN2;TLE1;HMGCS1;TSC22D1;ATPIF1;ATP11C;LARP4B;THOC5;RANGAP1;ATP1B1;ARMC1;NCOR2;TOM1L1;ZFYVE19;PKP4;DSG2;SIK2;PRR12;SLC29A1;INO80B;HDAC2;GYPC;STAU2;GPS1;ATP1A1;ACACA;RTN4;CLN3;LDHA;ABLIM1;NT5E;CUX2;PGRMC2;PABPN1;ARSK;IGF2BP3;MARK3;SVIL;JUN;HNRNPA3;DNAJA1;BCL9;SIMC1;CDK1;PDCD4;DHCR7;MP…
3d PTU	12/110	0.641993	0.867664	0.926888	0.410776	DNAJA1;SVIL;TRIO;SLC22A5;PTPRC;TSC22D1;ATPIF1;MKI67;OSBPL11;GTPBP4;FYB;EDC3
9hr meloxicam	12/110	0.641993	0.867664	0.926888	0.410776	EGR1;PRKCI;SLC22A5;PTPRS;PABPN1;HNRNPU;TRPT1;NEDD9;TNIK;LPP;CCDC28B;ZKSCAN1
24hr iproniazid	11/101	0.642081	0.867664	0.925194	0.409899	TLE1;SLC22A5;ARHGEF26;CSRP1;ENC1;TNFAIP3;NEDD9;SLC1A5;ACACA;FKBP5;R3HDM2
9hr aspirin	50/448	0.653732	0.876819	0.950273	0.403921	TRIO;PTPRS;TFRC;ATP8A1;CHD9;NOC2L;OSBPL11;BZW2;ELAVL1;PTPRF;TRIM24;LRRFIP1;TOPBP1;NDC1;TSC22D1;LIG3;ATP1B1;GTPBP4;FTSJ3;PIAS1;RNF168;ACLY;SFPQ;RBMXL1;POLR1A;PARD3;ZC3H11A;SQSTM1;ZFPM1;SHANK3;PI4K2A;SLC22A5;DDX21;SLC1A4;PIK3R1;HACD3;EHBP1;ACACA;LIMA1;NT5E;PRKAR2A;HLTF;APBB2;SVIL;IQSEC1;CGN;IBTK;DHCR7;ESYT1;MMACHC
9hr labetalol	12/111	0.654599	0.876819	0.917473	0.388763	NARS;NET1;AHCTF1;TSC22D1;EIF4EBP1;NEDD9;SLC3A2;EPRS;EIF2S2;TRMT61A;GTPBP4;LMNB1
9hr penicillamine	12/111	0.654599	0.876819	0.917473	0.388763	ACLY;EGR2;CSRP1;IRF2BP2;HYOU1;SBF1;PRR12;MDP1;SHCBP1;DBN1;CDC25B;SYNE1
9hr carbon tetrachloride	11/102	0.655214	0.876819	0.914975	0.386846	FZR1;NT5E;PSMD14;UBA5;OSBP;HYOU1;CRIP2;CCT8;STK4;ARFGAP3;MANF
28d HCB	140/1239	0.674159	0.895672	0.962414	0.379469	RB1;PI4K2B;TFRC;TPMT;PPAN;ZBTB20;NR3C1;CCDC28B;ICAM1;EDC3;RPS6KA3;PPP4R2;PSMD2;TRIM24;GRB10;ENPP1;CCNL2;NBN;GGT1;PELO;JUNB;PNISR;TLE3;ST6GAL1;CSNK1D;LMO7;PRKAB1;BCR;EML4;ARMC1;MYADM;PKP4;HECA;SIK2;SQSTM1;PPIA;ASF1A;L3MBTL3;PSMD14;SLC1A4;FOXO3;NDRG2;RTN4;ARHGAP12;ATXN2;LDHA;ARSK;EIF4EBP1;TPPP;N4BP2;CEP76;MARK3;RAB11FIP5;WDTC1;HEXIM1;IVNS1ABP;OSBPL8;CDT1;OSBPL3;FOXN3;CGN;ANKHD1;BST2;REEP1;SLC6A6;IB…
6hr rosiglitazone maleate	14/130	0.665682	0.887826	0.913421	0.37171	CDT1;SUN2;SLC22A5;TSC22D1;PANK1;CGN;NR3C1;PRKAB1;RRP8;PTPRF;ACLY;RPS6KA5;CEBPZ;LRRFIP1
28d RIF	12/112	0.666958	0.888513	0.908246	0.367865	EGR1;HBS1L;ABCC4;AHCTF1;JUND;PDLIM2;TFRC;XRN1;ENC1;SSX2IP;RTN4;ICAM1
14d TAC	59/532	0.682337	0.902937	0.943143	0.360499	MOCS2;TFRC;SH3KBP1;BCCIP;ELAVL1;YBX3;ALCAM;TFG;TOM1;TNKS1BP1;RBM17;KSR1;TSC22D1;CACYBP;RANGAP1;ETV3;ACLY;PPA2;TNIK;PRR12;TKT;ZFPM1;BIRC2;PPID;HDAC4;NUFIP2;RBM8A;UBA5;HTATSF1;TYMS;PDLIM1;LIMA1;MICAL1;EIF4EBP1;SYMPK;IGF2BP3;CCT8;RREB1;HEXIM1;EIF2B5;EGR1;ARPP21;CADM1;LRBA;SYNRG;MLH1;MANF;SLC6A6;NFIC;LRFN1;UBE2O;HYOU1;CD247;NAA15;NUCB2;EIF4G2;TNRC6A;TJP3;R3HDM2
9hr theophylline	22/203	0.6763	0.896947	0.919676	0.359702	BCAR3;CDT1;TRIO;NFIX;TFRC;GCH1;CHD7;NEDD9;TCF20;SLC1A4;CGN;HACD3;TOB1;PTPRF;EDC3;CDC42EP4;HNRNPD;HYOU1;PKP4;LRRFIP1;LPIN1;FKBP5
3d FP	46/418	0.687097	0.904195	0.935124	0.350933	ARHGAP11A;TOP2A;HDAC2;AHCTF1;NFIX;CDCA3;UBA5;CDCA8;ZBTB20;MKI67;SMC4;NCAPH;LMNB1;FUNDC2;LIMA1;TUBB6;ABLIM1;SGPL1;ALCAM;CUX2;CSRP1;RACGAP1;PABPN1;TRIM24;NUSAP1;UBASH3A;CCNL2;ECT2;BUB1;RBM5;JUN;PHC1;CADM1;ATAD2;KIF23;KIF22;ATP1B1;ASPM;CENPF;RBL1;HNRNPA2B1;CDK1;TACC3;DSG2;MCM6;TRMT61A
14d SST	23/213	0.685469	0.903054	0.91586	0.345876	DENND1B;GTF3C3;SLC22A5;MLH1;NR3C1;RTN4;PNN;ZNRF1;CDC23;PABPN1;HIVEP1;SCAP;MCM4;NBN;RAD54L2;TARDBP;HNRNPA1;SSX2IP;FNIP2;NUCB2;RBM5;FKBP5;R3HDM2
3d VA	21/195	0.68517	0.903054	0.913159	0.345255	RB1;CADM1;ARHGEF26;HMGCS1;ATPIF1;CIRBP;NEDD9;ATP11C;NAP1L1;PIK3R1;BAZ1A;THOC5;ACLY;CDC42EP4;PLXNB1;IGF2BP3;DHCR7;FNIP1;LPIN1;JUNB;FKBP5
3d DNZ	18/168	0.685458	0.903054	0.908009	0.342926	TOP2A;EGR1;PRNP;TLE1;PTPRS;ZMYND8;TTK;EDC3;CDC25B;LMNB1;EML4;NT5E;MKNK2;RIPK1;CCNL2;CDK12;MCM6;SPC24
28d TBF	64/579	0.69823	0.912633	0.939405	0.33744	ARHGAP9;BCAR3;AHCTF1;TFRC;WIPF1;ITGB2;CHD7;ZBTB20;PTPRK;ITGAL;MYSM1;SYNE2;PTPRF;AFF1;IPO5;PNN;CSRP1;ZMYM5;ENC1;NBN;CCNL2;JUNB;RBM5;PNISR;TLE3;ABCC4;SUN2;AGTPBP1;RBM15;TSC22D1;ATPIF1;PRKAB1;EML4;XRN1;EVL;SIK2;SLC29A1;TKT;ARHGEF7;SLC22A5;PSMD14;FLII;CAPG;SLC3A2;ATP1A1;TOB1;FYB;RTN4;LIMA1;DHX36;HIVEP1;CEP76;JAM3;HEXIM1;EGR1;JUN;CPSF6;EIF2AK2;NAP1L1;SLC6A6;PTPRB;PTPRC;CDS2;R3HDM2
28d MTS	33/304	0.697409	0.912633	0.921014	0.331918	NUP205;KDM5C;PTPRS;STAU2;CTR9;IL1RAP;ACACA;RTN4;NT5E;CSRP1;XPO4;ADGRE5;NRD1;MKNK2;RBBP8;IGF2BP3;CCT8;SPTAN1;ZKSCAN1;ZRANB3;MAP4K2;ST6GAL1;TSC22D1;OSBPL3;NAP1L1;SORBS3;SLC6A6;CTTN;HNRNPA2B1;MDM2;SLC29A1;MPHOSPH8;R3HDM2
9hr flutamide	19/178	0.694709	0.912267	0.904127	0.32934	LTV1;PNISR;TLE1;TFRC;ARPP21;CHD9;STAT1;PSIP1;CRIP2;HACD3;CORO1A;PTPRF;IRF2BPL;PDLIM1;SLC9A3R1;AKAP9;KIF21A;FAM8A1;ATF4
9hr amphotericin B	14/133	0.698891	0.912633	0.890242	0.318938	UBA5;JADE1;RNF8;CD3EAP;MSN;SLC1A4;CAPG;THOC5;ITGAL;SLC7A1;SLC6A6;SLC38A2;PFKP;ATF4
14d AZP	51/467	0.714966	0.925056	0.926777	0.310952	PTPRS;RIF1;JADE1;NR3C1;MYSM1;DOCK10;HEBP2;ADGRE5;CDC27;ENC1;PRKACA;TMPO;TSC22D1;ATPIF1;RAD23A;LMO7;THOC5;ATP1B1;GTPBP4;ACLY;SUB1;LCP1;SIK2;SRSF6;CAMK2D;SLC22A5;CORO1A;FYB;RTN4;FXR1;LIMA1;RBBP8;IGF2BP3;FNIP2;WWOX;JUN;HNRNPA3;OSBPL3;NAP1L1;GCSAM;PUM1;MANF;BST2;SLC6A6;PTPRC;TDP1;FUBP1;HNRNPA2B1;HYOU1;BCOR;R3HDM2
28d PTU	98/883	0.71963	0.926272	0.942981	0.310257	TFRC;ATP8A1;FAM13A;NAB2;NR3C1;MKI67;ICAM1;SESN1;TRIM24;NUSAP1;ENPP1;GGT1;MAF1;PELO;PNISR;TLE3;CIRBP;ATP11C;TRAFD1;ATP1B1;PRKAB1;GTPBP4;ARMC1;TOM1L1;ACLY;MYADM;PKP4;SIK2;CDCA3;GYPC;CCDC25;NEDD4L;NDRG1;NCAPH;ACACA;RTN4;LDHA;SGPL1;BCL2L11;RACGAP1;ARSK;MBP;TPPP;ECT2;RAB11FIP5;HSPA4;PCIF1;FOXN3;BST2;XKR8;CDK1;UBE2O;PLXNB1;C2CD2L;EZH2;ARHGAP11A;TOP2A;AHCTF1;DOCK7;TNFAIP3;OSBPL11;SYNE2;MED12;CSRP1;ANXA6…
24hr cephalothin	14/134	0.70951	0.922441	0.882773	0.302951	ARHGEF26;IRF2BP2;NEDD9;LMO7;CTDSPL2;FOXO3;TOB2;EDC3;CDC42EP4;MADD;IGF2BP3;LPIN1;SLC38A2;FKBP5
24hr tunicamycin	30/280	0.718184	0.925608	0.907529	0.300418	FEN1;TFRC;CCDC25;HDLBP;HNRNPU;NEDD9;SLC1A4;SLC3A2;IL2RG;EDC3;PABPN1;ENC1;RPL14;SSR1;CCNL2;RBM5;PDIA3;EGR1;MSN;PDIA6;PRRC2A;HYOU1;SNRPA1;ESYT1;LPIN1;MMACHC;C2CD2L;CD44;NUCB2;R3HDM2
14d ACZ	13/125	0.711449	0.922939	0.87829	0.299016	TLE1;HUWE1;TNFAIP3;FOXO3;NLK;GOLGA4;BCL2L11;NFIL3;PABPN1;SIN3A;CCNL2;GLCCI1;LPIN1
28d PHE	13/125	0.711449	0.922939	0.87829	0.299016	TLE1;TSC22D1;OSBPL3;NEDD9;OSBPL11;TOB2;BCL2L11;PDLIM2;NFIL3;CDC42EP4;CEP170;LPIN1;SLC38A2
28d RGZ	15/144	0.718014	0.925608	0.879768	0.291437	TOP2A;TRAM1;NR3C1;ATP1B1;RTN4;CUX2;NFIL3;SESN1;ENC1;NUSAP1;CDK1;PLXNB1;SSX2IP;CDS2;R3HDM2
3d CSA	29/272	0.725441	0.930917	0.902521	0.289687	RB1;AHCTF1;HDAC2;ARHGEF26;USP10;USO1;FAM13A;ITGB2;THUMPD1;NR3C1;ICAM1;PPP1R9B;PPP1R2;DOCK11;SGPL1;ALCAM;CUX2;SESN1;TRIM24;TLK1;PELO;DTD1;N4BP1;BAZ1A;ARFGAP3;MCM4;SIK2;SLC29A1;NUCB2
7d TMD	61/559	0.732122	0.93504	0.925629	0.288619	JADE1;MCM10;CD3D;DNPH1;HEBP2;CSRP1;XPO4;SIN3A;C1QBP;CHEK1;FBRSL1;ARL6IP4;TOPBP1;YAF2;PELO;RBM5;KPNA1;RBM33;PNISR;TSC22D1;BET1L;F5;TFDP2;KAT6A;SUB1;TIMELESS;SNRPA1;MCM6;PHLDB2;NUP205;UBA5;FOXK2;NOL8;SLAIN2;PIK3R1;IL2RG;BCLAF1;ZNRF2;EIF4EBP1;RBBP8;MVB12A;FNIP1;ZBTB7A;DTD1;N4BP1;CDT1;EGR1;USP9X;UTP3;NCAPH2;MGA;IRF2BP2;XRCC1;DNAJA1;MLLT10;WNK1;MDM2;TARDBP;NUCB2;SPC24;R3HDM2
9hr rosiglitazone maleate	24/227	0.726836	0.931399	0.894201	0.285298	L3MBTL3;SLC22A5;TSC22D1;PANK1;EPB41;JADE1;OSBPL11;TOB2;SLC7A1;PTPRF;SLC6A6;NT5E;PPFIBP2;MED13;NFIL3;TIMELESS;MCM4;CEBPZ;NBN;LRRFIP1;EVI2B;FNIP2;TRMT61A;RPP38
3d TMX	23/218	0.727386	0.931399	0.892121	0.283961	JUN;PTPRS;GYPC;CTR9;NEDD9;ATP1A1;EPRS;CDC25B;BST2;NET1;PIKFYVE;SNRK;HERC1;PABPN1;NRD1;MKNK2;UBE2O;PLXNB1;CEBPZ;SRSF6;MDP1;EBAG9;JAM3
6hr gefitinib	13/126	0.722147	0.927694	0.870468	0.28336	HMGCS1;CD3EAP;ETV3;EDC3;XKR8;CUX2;NFIL3;LPXN;LRRFIP1;FNIP1;LPIN1;FKBP5;R3HDM2
15d carbamazepine	13/127	0.732592	0.93504	0.862784	0.268469	RB1;EGR1;DIDO1;AHCTF1;TFRC;TSC22D1;PRKAB1;MANF;SLC6A6;ENC1;CCDC86;IGF2BP3;R3HDM2
6hr fluphenazine	16/155	0.735489	0.937729	0.870786	0.267522	HMGCS1;RFC1;CGN;ANTXR2;MKI67;ATP1B1;SORBS3;KLF16;TOM1L1;VANGL1;GIGYF1;SGPL1;FZR1;KIF21A;UBASH3A;LRRFIP1
6hr nitrofurantoin	21/202	0.745233	0.942056	0.877492	0.258035	RB1;SUN2;HDAC2;EPB41;CHD9;CSTF3;SPICE1;CGN;THOC5;ACACA;PDLIM1;ACLY;SLC9A3R1;SFPQ;CSRP1;ENC1;RANBP10;DHCR7;SSX2IP;TJP3;FKBP5
28d CCL4	102/928	0.758311	0.952503	0.932156	0.257892	CD83;TFRC;ATP8A1;ADARB1;NR3C1;MKI67;IPO5;EEF1B2;RPS6KA3;TUBB6;CHEK1;GRB10;NUSAP1;UBASH3A;ST6GAL1;AGTPBP1;TLE1;NUP210;ARMCX3;DOK2;NCL;MYADM;TAGLN2;SQSTM1;ASF1A;SLC22A5;UBA5;SLAIN2;PIK3R1;NDRG2;CORO1A;NDRG1;SSR1;TPPP;N4BP2;CEP76;MYH10;PRNP;CDT1;EGR2;RCC2;MYO5A;IGF2R;NET1;PTPRC;FAT1;MDM2;CDK1;FERMT3;ARHGAP11A;BCAR3;ITGB1;TOP2A;AHCTF1;PTPRS;USP32;PTPRF;GUK1;ENC1;SH3BGRL3;LRRFIP1;RRP12;YWHAG;NDC1;TSC2…
3d NPAA	38/357	0.751292	0.946692	0.90045	0.257493	ITSN2;HBS1L;CHD9;CCDC25;MCM10;PTPRF;RTN4;EHBP1;RELB;SYNE1;ZNRF1;HERC1;ENC1;TRIM24;LEO1;MYO18A;LUC7L;CD38;TLK1;PRKACA;JAK3;SLC38A2;TSC22D1;HMGCS1;IRF2BP2;TRAFD1;FOXN3;SLC39A14;EML4;ARMCX3;SLC6A6;SMTN;MAP7D1;SIMC1;CCNYL1;EIF3A;ATF4;R3HDM2
3hr fenofibrate	19/184	0.747957	0.944494	0.870952	0.252933	SUN2;GTF3C3;SLC22A5;HMGCS1;TSC22D1;NUFIP2;PANK1;USP10;PRKAB1;LMNB1;WNK1;MAP7D1;SIMC1;ENC1;UBE2O;NBN;LRRFIP1;TOPBP1;SLC38A2
3d GFZ	70/645	0.760622	0.954396	0.919472	0.251585	ARHGAP11A;WIPF1;PANK1;PTPRK;FRY;MKI67;SMC4;PTPRF;LMNB1;TUBB6;ALCAM;CSRP1;ENC1;NUSAP1;ENPP1;NBN;LRRFIP1;TOPBP1;MAF1;HMGCS1;TSC22D1;ATPIF1;ATP11C;KIF23;KIF22;GTF2F1;F5;EML4;ACLY;ASPM;ESPL1;PRR12;PON3;L3MBTL3;CDCA2;SLC22A5;CDCA3;PSMD14;DCTN1;CDCA8;HSD17B4;TYMS;TOB2;EPB41L5;LIMA1;DSN1;NT5E;PGRMC2;RACGAP1;IGF2BP3;CCT8;HNRNPA1;ECT2;MYH10;BUB1;HEXIM1;JUN;JUND;SPAG5;USP9X;NAP1L1;SMARCA2;SHCBP1;CENPF;CDK1…
4d carbamazepine	24/231	0.757275	0.952209	0.876721	0.243754	RB1;CDT1;PRNP;PARP1;UHRF1;ATPIF1;PIK3R1;NR3C1;PRKAB1;FYB;SLC6A6;HEBP2;SGPL1;PTPRC;CSRP1;CCNE2;PCF11;MCM4;CEBPZ;SIK2;LCP1;MCM6;TKT;R3HDM2
24hr lornoxicam	45/423	0.768209	0.961882	0.899569	0.23721	RB1;ARHGAP9;SLC23A2;NFIX;UBA5;ZBTB20;TNFAIP3;CAPG;EPRS;NDRG2;PTPRF;ICAM1;RELB;IKBKB;EEF1B2;SLC9A3R1;ZNRF1;FZR1;NT5E;PPP2R5E;OSBP;MDP1;HNRNPA1;JAK3;PELO;KLF12;TSC22D1;ATP11C;RAD23A;LMO7;SLC39A14;SMARCA2;MANF;ARMCX3;NET1;NFIA;PARD3;MAP7D1;HYOU1;TAGLN2;GLCCI1;UTRN;PHLDB2;PPIA;ATF4
28d CMA	37/351	0.76923	0.962146	0.890584	0.233658	RB1;TOP2A;PTPRS;MCM7;DCTN1;COPS7B;TTK;SMC6;MKI67;NLK;TYMS;TOB2;SLC7A1;CLN6;TUBB6;RACGAP1;GRB10;NUSAP1;SSR1;TPPP;BUB1;PDIA3;TLE3;ABCC4;ATAD2;PDIA6;ARMCX3;WEE1;CCNE2;SIK3;MCM4;HYOU1;MAPT;ITGA5;MCM6;NUCB2;R3HDM2
14d DNZ	16/158	0.762497	0.955738	0.852243	0.231091	TLE3;HMGCS1;TSC22D1;ANKRD11;FLII;OSBPL3;JADE1;TNFAIP3;RTN4;ICAM1;BCL2L11;UBE2O;MBP;PLXNB1;CEP170;ANAPC2
28d SUL	67/623	0.781378	0.970184	0.909946	0.22448	SLC23A2;TFRC;ATP8A1;NAB2;ITGB2;NR3C1;PPP1R18;YBX3;SYNE2;PTPRF;PPP1R9B;RPS6KA3;PPP4R2;ENC1;MYO18A;CD38;SH3BGRL3;ITGAV;UBASH3A;JUNB;JAK3;PNISR;TSC22D4;HMGCS1;USP42;RAD23A;CACYBP;ACLY;MAP7D1;SRSF2;MYADM;LCP2;TAGLN2;LCP1;ALDOA;SSX2IP;PPIA;CD44;FKBP5;PON3;HDAC2;CAPG;IL2RG;NDRG2;CORO1A;FYB;RTN4;ZNRF1;LIMA1;HNRNPDL;ARSK;SSR1;SCAP;LPXN;UBL4A;SSB;CPSF6;SORT1;OSBPL3;MSN;CGN;PTPRC;SIMC1;UBE2O;PLXNB1;VIM;R3H…
24hr LPS	77/713	0.784466	0.973	0.913976	0.22187	SLC23A2;FKBP10;TFRC;FAM13A;SLC2A1;DCAF8;ZBTB20;LSP1;PTPRK;TOMM20;ARHGAP35;ICAM1;LMNB1;TUBB6;ALCAM;PPP4R2;SESN1;GRB10;SLC39A6;NCK2;ENPP1;LRRFIP1;JUNB;TSC22D4;AGTPBP1;ATPIF1;ATP11C;TEX2;ATP1B1;CLPX;BET1L;FTSJ3;NUP93;MZT2B;RABEP1;PPA2;HECA;TAGLN2;ULK1;SSX2IP;BIRC2;ATF4;PON3;PRKAA1;PFKFB3;TWF1;DDX21;SLC3A2;NDRG2;FYB;TM9SF3;SLC9A3R1;ZNRF1;MKNK2;FLNA;LPXN;IGF2BP3;SMN1;MAP4K4;FARP2;JUN;USP9X;XRCC5;MBD2;…
7d AA	22/215	0.774439	0.965432	0.861902	0.220316	CAMK2D;RBM15;ATP8A1;SPAG5;ITGB2;SPICE1;CAPG;ITGAL;IL2RG;PTPRF;APBB1IP;PAK1;PTPRC;ENC1;CD38;LPXN;LCP2;PELO;JAK3;SSX2IP;PFKP;FERMT3
7d CPP	18/178	0.774348	0.965432	0.850772	0.217571	CAMK2D;WTAP;FLII;CAPG;MKI67;ITGAL;SMC4;CORO1A;CDKN2AIP;PTPRF;FYB;CLN3;PTPRC;CSRP1;ESPL1;EVL;HNRNPA1;EVI2B
7d PHA	28/271	0.780648	0.970184	0.871021	0.215692	ITGB1;LAMA5;ATP8A1;STAU2;ANTXR2;RPS6KA3;BCL2L11;UBN1;TRIM24;GRB10;RBBP8;FLNA;SH3BGRL3;ITGAV;LRRFIP1;MAP4K4;BOK;HEXIM1;JUN;EIF6;SUB1;SIMC1;MYADM;PDCD4;CD47;CD44;ANAPC2;R3HDM2
28d MEX	17/169	0.776746	0.966455	0.845818	0.213689	ARHGAP9;JUN;TLE1;TSC22D1;NEDD9;SLC1A4;CAPG;CTDSPL2;ACACA;ACLY;SLC6A6;ILF3;SIMC1;DHCR7;TOPBP1;LPIN1;R3HDM2
7d TMX	33/318	0.788633	0.974845	0.875066	0.207788	RB1;TOP2A;BCAR3;AHCTF1;PTPRS;ATL2;MCM10;ATP1A1;EPRS;ARHGAP5;ACACA;ICAM1;EPB41L5;FZR1;RACGAP1;CSRP1;ADGRE5;RB1CC1;MKNK2;NUSAP1;ECT2;MDP1;BUB1;SEC31A;EIF2AK2;KIF23;NET1;ASPM;SNRK;TACC3;CDK1;CEBPZ;SPC24
14d CPP	26/255	0.795691	0.978822	0.858197	0.196137	WIPF1;ITGAL;CORO1A;PTPRF;FYB;DOCK10;EPB41L5;SENP7;CSRP1;G3BP1;CD38;IGF2BP3;PRKACA;PRKACB;SRRM2;HNRNPA3;RBM15;TSC22D1;STAT1;MSN;APBB1IP;PTPRC;STK17B;HNRNPA2B1;LCP1;SRSF6
28d AZP	36/348	0.803147	0.984851	0.871789	0.191111	L3MBTL3;IRS1;CORO1A;RAP1GAP;RTN4;LMNB1;ZNRF1;NFIL3;HNRNPDL;DHX36;ENC1;LPXN;RREB1;TMPO;NDC1;ATF7IP;EGR1;TLE3;HNRNPA3;GCSAM;THOC5;BET1L;BST2;TOM1L1;SLC6A6;PTPRC;RBL1;CDC42EP4;HNRNPA2B1;HNRNPD;SPRY2;BCOR;TAF3;ASF1A;FKBP5;IFNAR1
3d AM	12/124	0.794269	0.978822	0.81038	0.186657	ACLY;SLC22A5;CSRP1;TSC22D1;NCOA3;MBP;NBN;ECT2;SSX2IP;RTN4;CDC25B;R3HDM2
14d BBr	67/631	0.813983	0.987933	0.896619	0.184538	OTUD4;AHCTF1;TFRC;SMC6;PTPRK;NR3C1;AFF4;CHD1;ALCAM;CSRP1;ENC1;PSMD1;ENPP1;TOPBP1;DNM1L;PRKACB;PNISR;ST6GAL1;NCBP1;ATPIF1;TCF12;ATRX;MTUS1;F5;ETV6;APBB1IP;CANX;MCM4;PKP4;SSX2IP;SLC22A5;ATL2;USO1;ATP1A1;FYB;RTN4;LIMA1;NT5E;SPAST;PGRMC2;MIER1;MKNK2;EIF4EBP1;RBBP8;HNRNPA1;MAPK6;DTD1;FNIP2;MAP4K4;EGR1;HNRNPA3;STAT1;USP9X;NEK7;EIF2AK2;NAP1L1;FOXN3;SMARCA2;ANKHD1;PTPRC;STK17B;FAT1;PDCD4;HYOU1;GOPC;DHCR7…
28d ROT	10/105	0.795756	0.978822	0.796248	0.181913	TOP2A;EGR1;SLC6A6;SLC22A5;TFRC;ITGB2;CDK1;ECT2;BUB1;LMNB1
24hr phenylbutazone	26/257	0.808037	0.986539	0.850669	0.181318	USP14;PSMD14;PIK3R1;OSBPL11;NR3C1;ZNRF1;NT5E;NOB1;PSMD2;PSMD1;IGF2BP3;JUNB;CEP76;JAK3;TSC22D1;TXNRD1;FOXN3;ATP1B1;NET1;SLC6A6;ACLY;PSMC4;MCM4;SNRPA1;ANAPC2;R3HDM2
9hr disopyramide	24/239	0.811335	0.986543	0.843712	0.176398	HEXIM1;SLBP;SVIL;JUN;EPB41;HNRNPU;NEDD9;TNFAIP3;MCM10;NAP1L1;LARP4B;BZW2;FOXO3;IRF2BPL;DHX36;KIF21A;RRP12;DHCR7;ECT2;DNM1L;EVI2B;MMACHC;BIRC2;FKBP5
14d NPAA	51/488	0.819861	0.992023	0.881167	0.175018	RB1;SLC23A2;KDM5C;TFRC;PTPRF;CSRP1;HERC1;ZMYM5;CHEK1;ENC1;TRIM24;ENPP1;LRRFIP1;TOPBP1;JUNB;JAK3;PELO;TSC22D1;VPS13C;TRAFD1;CLPX;GNL3;CDC25B;ACLY;PPA2;MAP7D1;LUC7L3;SIK2;SLC29A1;ALDOA;ATF4;PON3;HDAC2;NUFIP2;MYCBP2;EHBP1;ACACA;GGA2;LIMA1;ABLIM1;NT5E;PRKAR2A;STK38;MAP4K4;CADM1;OSBPL3;NAP1L1;NET1;SLC6A6;TARDBP;R3HDM2
14d BZD	31/305	0.818459	0.992023	0.854831	0.17125	TOP2A;SLC22A5;TFRC;CDCA3;MKI67;PTPRF;RTN4;IRF2BPL;PGRMC2;RACGAP1;CSRP1;ENC1;NUSAP1;ECT2;BUB1;GSDMD;EGR1;JUND;TSC22D1;NAP1L1;SHCBP1;ILF3;TACC3;TIMELESS;CDK1;PDCD4;NUP98;DHCR7;MCM6;SLC29A1;UTRN
28d AM	79/743	0.829088	0.999564	0.897492	0.168216	ARHGAP11A;TOP2A;PI4K2B;TFRC;PANK1;FAM13A;ZBTB21;SLC2A1;ZBTB20;MCM10;THUMPD1;MKI67;NR3C1;SYNE2;PTPRF;IPO5;EEF2K;CSRP1;PPP2R5E;SESN1;CHEK1;ENC1;TRIM24;NUSAP1;KIF21A;NBN;LRRFIP1;DNM1L;GGT1;JUNB;PELO;SULT4A1;TLE3;PPP1R12A;TSC22D1;LARP4B;THOC5;ATP1B1;ARMCX3;RNF169;MYADM;SIK2;SLC29A1;ALDOA;SSX2IP;BIRC2;HDAC2;SLC22A5;CDCA3;CTR9;NOLC1;FOXK2;IL2RG;MLLT3;CORO1A;EHBP1;RTN4;LIMA1;ABLIM1;NT5E;CUX2;PGRMC2;SLX4…
3d IBU	23/231	0.81939	0.992023	0.835741	0.166476	ITGB1;SPAG9;EGR1;TSC22D1;IL1RAP;EPRS;ACACA;RTN4;SNAPC5;SLC6A6;BCL2L11;CSRP1;ENC1;SERBP1;SCAP;HDGF;PLXNB1;VIM;JUNB;JAK3;PPIA;FNIP2;R3HDM2
6hr furosemide	12/126	0.811582	0.986543	0.796072	0.166196	ARHGAP9;TMEM26;DOK2;SGPL1;TAF15;ATP8A1;PRKAR2A;OSBPL3;CAPG;LRRFIP1;TOPBP1;PELO
7d FP	27/270	0.829449	0.999564	0.839549	0.15699	HDAC2;TFRC;CDCA3;THUMPD1;OSBPL11;NR3C1;MED12;ABLIM1;CUX2;BCL2L11;CSRP1;PPP2R5E;SESN1;MKNK2;TRIM24;UBASH3A;HNRNPA1;RBM5;TSC22D1;IRF2BP2;ATP1B1;VANGL1;CDK1;NUMB;SIK2;TARDBP;NUCB2
28d DNZ	26/261	0.831146	0.999564	0.835998	0.154618	DIDO1;ARHGEF26;CTR9;FAM13A;HNRNPU;SLC1A4;NT5E;PABPN1;TRIM24;CCNL2;GGT1;PELO;FNIP2;MAP4K4;EGR1;JUN;DMTN;TLE1;TSC22D1;HMGCS1;PRKAB1;SLC6A6;BMP2K;PLXNB1;TKT;PPIA
7d NFZ	12/128	0.827795	0.999564	0.782258	0.147839	TOP2A;LDHB;EGR1;ABLIM1;CENPF;CUX2;PABPN1;TRIM24;CD38;GTF2F1;SQSTM1;RBM5
3d IM	34/337	0.840115	0.999992	0.847514	0.147651	HNRNPU;ZBTB20;EPRS;OSBPL11;NDRG2;GGA2;KLC4;SLC9A3R1;ZNRF1;NT5E;IGF2BP3;UBASH3A;TPPP;MDP1;JUNB;JAK3;ACBD5;HMGCS1;ATP11C;VPS13B;RAD23A;SLC39A14;COASY;MANF;BST2;SELL;PARD3;SIMC1;NDUFS3;HYOU1;PLXNB1;TKT;PPIA;TRMT61A
7d DIS	20/206	0.838591	0.999992	0.812658	0.143054	TOP2A;TLE1;TFRC;TSC22D1;CCDC137;SYNRG;ATRX;HNRNPU;TNFAIP3;RAD23A;VPS26B;RTN4;CDC25B;FXR1;PPFIBP1;PDE12;TACC3;LPXN;BCOR;ANAPC2
15d acetaminophen	18/187	0.838342	0.999992	0.805051	0.141954	EGR1;PTPRS;TFRC;HMGCS1;TSC22D1;CHD9;ATPIF1;ACACA;PTPRF;SLC6A6;CD38;HYOU1;IGF2BP3;BCOR;SLC29A1;TKT;NUCB2;R3HDM2
7d CMA	23/235	0.84266	0.999992	0.819785	0.140341	EGR1;PANK2;JUN;CD83;NUP210;MIOS;STAU2;ATPIF1;DDX21;PA2G4;EHBP1;IRF2BPL;POLA1;NFIL3;MKNK2;TIMELESS;SSR1;CD38;MBP;NUCB2;ZKSCAN1;PFKP;R3HDM2
14d ANIT	60/579	0.855122	0.999992	0.872164	0.136503	ITGB1;SLC23A2;TRIO;CD83;ATP8A1;TPMT;FRMPD4;ZBTB21;TNFAIP3;ELAVL1;BICD2;ICAM1;AKAP13;LASP1;ENC1;SH3BGRL3;LRRFIP1;JUNB;JAK3;SPTAN1;BOK;YWHAH;HMGCS1;THOC5;ELF1;MYADM;FAM76B;TAGLN2;SIK2;CD47;SLC29A1;SSX2IP;PPIA;CD44;LAMA5;TMEM87B;AHNAK;DCTN1;NEDD9;CORO1A;RTN4;EPB41L5;ABLIM1;FZR1;RBBP8;FLNA;IGF2BP3;TPPP;MYH10;MAP4K4;JUN;OSBPL3;NAP1L1;NET1;FAT1;MAFK;PLXNB1;VIM;TJP2;R3HDM2
3d BEA	10/110	0.839795	0.999992	0.75622	0.132034	TLE1;ARHGEF26;CDC42EP4;ENC1;ZFC3H1;IRF2BP2;MKI67;FOXO3;LPIN1;FKBP5
7d TEO	14/150	0.847001	0.999992	0.778207	0.129224	PNISR;TLE3;TLE1;PPP1R12A;ARHGEF26;NUFIP2;DOCK7;SLC1A4;CHEK1;TRIM24;EVL;PRR12;LPIN1;R3HDM2
9hr 3-methylcholanthrene	42/416	0.861847	0.999992	0.847662	0.126028	OTUD4;PI4K2B;ARHGEF26;CRIP2;SLC1A4;SLC3A2;HACD3;NR3C1;PHF6;SLC9A3R1;ALCAM;CSRP1;PPP2R5E;MKNK2;LEO1;APBB2;FNIP2;SLC25A46;IVNS1ABP;TLE2;CADM1;TSC22D1;PLEKHA1;TXNRD1;MTUS1;ATP11C;LIG3;UBE4B;NUP153;SMARCA2;EML4;ACLY;AEBP2;PALLD;PARD3;MAFK;CEBPZ;FAM8A1;ZFPM1;ATF4;ANAPC2;R3HDM2
6hr bendazac	17/181	0.859804	0.999992	0.783392	0.118332	SLC22A5;HMGCS1;TSC22D1;PANK1;TXNRD1;CGN;GTPBP4;DCAF6;CDC25B;MDM2;DHCR7;LCP1;SLC29A1;PHLDB2;YAF2;TRMT61A;CDR2
14d ASA	10/112	0.8552	0.999992	0.741308	0.115956	HBS1L;PRKAA1;NT5E;ALCAM;SPAST;ATPIF1;IGF2BP3;SLC29A1;SSX2IP;RTN4
3hr rifampicin	16/172	0.863547	0.999992	0.77514	0.113718	CPSF6;TSC22D1;WTAP;ARHGAP35;DOCK11;BCL2L11;RBL1;PARD3;FUNDC1;ENC1;MKNK2;MCM4;BCOR;LPIN1;JUNB;TAF1
4d butylated hydroxyanisole	44/438	0.874797	0.999992	0.842711	0.112724	RB1;TOP2A;HDAC2;TFRC;PPAN;NOL8;MCM10;TOB2;PTPRF;NT5E;CSRP1;EIF4EBP1;TRIM24;GGT1;PELO;MAP4K4;TLE3;EGR1;ABCC4;CADM1;TSC22D1;TXNRD1;ATPIF1;IRF2BP2;NAP1L1;FOXN3;THOC5;BET1L;GNL3;CDC25B;SLC6A6;YRDC;NOA1;SIMC1;HNRNPA2B1;MDM2;PI4KA;CEBPZ;SIK2;GLCCI1;ATF4;EZH2;ANAPC2;R3HDM2
28d BDZ	14/153	0.866118	0.999992	0.761281	0.109422	AHCTF1;FLII;OSBPL3;CAPG;ITGAL;ACACA;F5;PTPRC;ENC1;ENPP1;CD38;MBP;SLC29A1;HNRNPA1
7d CMP	14/153	0.866118	0.999992	0.761281	0.109422	JUN;JUND;OSBPL3;TXNRD1;ICAM1;SLC6A6;CSRP1;ENC1;PKP4;CEBPZ;UBASH3A;SLC29A1;SLC38A2;JAM3
14d PB	24/251	0.875531	0.999992	0.798561	0.106148	EGR1;PNISR;PTPRS;PARP1;TSC22D1;FAM13A;PPAN;LMO7;ATP1A1;OSBPL11;THOC5;STK4;GNL3;SLC6A6;ACLY;SGPL1;NT5E;CSRP1;HNRNPD;IGF2BP3;SIK2;CDK12;FKBP5;R3HDM2
3d MEF	21/223	0.878498	0.999992	0.785324	0.101732	TSC22D1;ATP8A1;HMGCS1;ANKRD11;IRF2BP2;ADAM10;KIF23;RPS6KA3;SLC6A6;ZNRF1;PTPRC;MAP7D1;CHEK1;MYO18A;PLXNB1;CCNL2;PUSL1;JAK3;PPIA;FKBP5;R3HDM2
28d TCP	33/339	0.887455	0.999992	0.814028	0.097193	PTPRS;PSMD14;DCTN1;FLII;PTPRF;SYNE2;DOCK11;SENP7;BCL2L11;CSRP1;C1QBP;ENC1;EIF4EBP1;RBBP8;MBP;GGT1;SPTAN1;EGR1;PNISR;TLE3;ABCC4;TSC22D1;TXNRD1;ATPIF1;NAP1L1;MLH1;ATP1B1;EML4;SLC29A1;SQSTM1;SSX2IP;C2CD2L;R3HDM2
14d IM	68/666	0.896185	0.999992	0.856934	0.0939271	BCAR3;SLC23A2;PANK1;NAB2;JADE1;ZBTB20;EPRS;OSBPL11;ITGAL;PTPRF;PPP1R9B;TUBB6;CCND3;SESN1;ENC1;ARHGDIB;CD38;MDP1;JAK3;TSC22D4;RAD23A;LIG3;LARP4B;ETV3;SLC39A14;CLPX;BET1L;TOM1L1;DOK2;MAP7D1;LCP1;TKT;PPIA;BIRC2;CD44;ANAPC2;KANK1;PON3;EI24;DDX21;HSPA14;IL2RG;NDRG2;CORO1A;ADD1;RELB;ARHGAP12;GGA2;KLC4;ZNRF1;PGRMC2;DNAJC21;MKNK2;RIPK1;PSMF1;TPPP;FADD;CDT1;ACBD5;EAF2;PTPRC;ARHGAP30;SELL;HYOU1;PLXNB1;QRIC…
28d TEO	24/254	0.888593	0.999992	0.788009	0.0930763	HEXIM1;IVNS1ABP;PRKAA1;TFRC;CADM1;ATRX;EIF2AK2;IRF2BP2;LMO7;BAZ1A;NR3C1;ICAM1;REEP1;PPFIBP2;MED13;CUX2;PTPRC;ZMYM5;SIMC1;TRIM24;LPIN1;PI4K2A;RAB11FIP5;R3HDM2
24hr 3-methylcholanthrene	21/225	0.887657	0.999992	0.777535	0.092659	ABCC4;PTPRS;TXNRD1;FAM13A;CDCA8;ATP11C;LMO7;UBE4B;SLC3A2;KIF22;TOB2;EML4;SLC6A6;ZNRF2;CCNE2;TACC3;APBB2;CEBPZ;SLC29A1;FAM8A1;SPC24
14d IMI	16/176	0.885248	0.999992	0.755589	0.0920966	EGR1;MCM10;STK4;PTPRF;EML4;SLC6A6;BCL2L11;CSRP1;WNK1;ENC1;TACC3;PLXNB1;SIK2;PRKACB;SPC24;R3HDM2
24hr clomipramine	11/126	0.882129	0.999992	0.723035	0.0906809	DOCK10;SLC6A6;PTPN18;PTPRC;CSRP1;STAT1;TRIM24;QRICH1;CORO1A;FYB;MAP4K4
7d RIF	10/116	0.882472	0.999992	0.713172	0.0891669	PPP1R2;XPO4;STAU2;KAT6A;TPR;MCM10;QRICH1;SIK2;TOB2;RTN4
6hr mexiletine	36/370	0.897148	0.999992	0.813334	0.0882747	SLC23A2;SLBP;KANK1;ARHGEF26;CHD7;ZBTB20;OSBPL11;PTPRF;EDC3;PNN;RPS6KA3;ZNRF1;SGPL1;NT5E;ABLIM1;ZNRF2;PRKAR2A;KIF21A;HMG20A;NBN;LRRFIP1;TSC22D1;NCOA3;CGN;BAZ1A;ATP1B1;THOC5;SMTN;PPFIBP2;RABEP1;ALDOA;PPIL4;C2CD2L;FERMT2;ATF4;FKBP5
14d MEF	23/246	0.895109	0.999992	0.778856	0.0863045	ITSN2;SRRM2;NDC1;TFRC;TSC22D1;TNFAIP3;FOXN3;NLK;ZBTB5;ARHGAP35;CDC25B;EML4;SLC6A6;RACGAP1;SCAP;UBE2O;PLXNB1;LCP2;JUNB;JAK3;PPIA;SNX5;R3HDM2
14d PMZ	34/352	0.89991	0.999992	0.80684	0.0850899	ARHGEF26;POP1;PPAN;NOL8;SLC1A4;SLC3A2;CTDSPL2;FOXO3;EPB41L5;HEBP2;SGPL1;NFIL3;ENC1;MKNK2;IGF2BP3;GGT1;RREB1;SLC38A2;TLE3;TLE1;CADM1;PARP1;TSC22D1;ATP1B1;CDC42EP4;SIK2;GLCCI1;ITGA5;VIM;LPIN1;SSX2IP;SPC24;ANAPC2;R3HDM2
28d CFB	62/615	0.90634	0.999992	0.844892	0.0830869	TOP2A;DENND1B;HBS1L;PANK2;PANK1;ZBTB21;PSIP1;PTPRK;APEH;PNN;ALCAM;RPS6KA5;CHCHD3;CSRP1;NOB1;PSMD2;SESN1;CHEK1;PSMD1;USP8;TSFM;STARD3NL;VPS13B;CACYBP;LEMD3;SIRT3;ETV6;TOM1L1;DYNC1LI1;ACLY;MAPKAPK5;NCOA7;CD47;SSX2IP;PPID;BLVRA;PON3;TMEM87B;PSMD14;CDKN2AIP;ACACA;RTN4;HSPD1;CLN3;PRPSAP2;BCL2L11;PGRMC2;MKNK2;CCT8;ECT2;DTD1;GPKOW;USP9X;OSBPL3;NAP1L1;WDR13;CDK1;PDCD4;TARDBP;SSBP3;NUCB2;CUL4B
15d fluoxetine hydrochloride	14/158	0.893749	0.999992	0.734638	0.0825223	SPAG9;KANK1;ANKRD11;SLC2A1;THOC5;FOXO3;TOB2;CORO1A;MED13;PRKAR2A;CDC42EP4;ENC1;LPIN1;SLC38A2
28d ETH	9/107	0.8897	0.999992	0.694268	0.0811398	ELF1;MED13;OSBPL3;CHEK1;IRF2BP2;LMO7;MCM10;FNIP1;FERMT2
6hr 2,4-dinitrophenol	20/218	0.899132	0.999992	0.762882	0.0811135	SLC22A5;USP9X;RNF8;SLC1A4;CGN;ATP1B1;THOC5;GTPBP4;ACLY;PRKAR2A;TRIM24;KIF21A;PKP4;SIK2;NBN;DHCR7;ALDOA;SLC29A1;SLC38A2;ANAPC1
29d acetaminophen	21/228	0.90036	0.999992	0.766135	0.0804137	ABCC4;AHCTF1;JUND;TSC22D1;OSBPL3;TXNRD1;ATPIF1;NR3C1;CORO1A;ACACA;INCENP;ENC1;HNRNPA2B1;PDCD4;CD38;UBASH3A;TPPP;DHCR7;ASF1A;FKBP5;R3HDM2
3d BBZ	32/335	0.906192	0.999992	0.796967	0.0785049	ARHGAP11A;L3MBTL3;NUP205;FEN1;MCM7;PSIP1;THUMPD1;PHF6;NT5E;HLTF;NUP62;TOPBP1;PELO;CENPT;CDT1;ABCC4;TXNRD1;ATPIF1;ATAD2;NAP1L1;IGF2R;SLC6A6;CCNE2;SUB1;HNRNPA2B1;FAT1;MDM2;MCM4;MCM6;DTL;NUCB2;SPC24
3d AA	10/118	0.894448	0.999992	0.699885	0.0780712	ACLY;EGR1;ABCC4;SGPL1;SLC22A5;BCL2L11;ENC1;SPICE1;ACACA;R3HDM2
6hr clofibrate	20/219	0.903221	0.999992	0.759005	0.0772572	BCAR3;KLF12;GTF3C3;NOP58;SLC22A5;TFRC;PANK1;USP10;THOC5;PRDM10;GTPBP4;AKAP1;SYNE1;EPB41L5;ABLIM1;MAP7D1;SIK2;NBN;TRMT61A;RPP38
3d PHE	14/160	0.903419	0.999992	0.724492	0.0735859	NDC1;TFRC;TSC22D1;ATAD2;SMC4;SHCBP1;SGPL1;CCNE2;NFIL3;MCM4;IGF2BP3;TOPBP1;MCM6;R3HDM2
7d CFB	48/489	0.915828	0.999992	0.820542	0.0721478	PON3;AHCTF1;SLC22A5;TFRC;PANK1;RNF8;HSD17B4;DDX21;PTPRK;APEH;TYMS;NR3C1;MYSM1;TOB1;RTN4;HSPD1;ALCAM;BCL2L11;PGRMC2;CHCHD3;EEF2K;CSRP1;NOB1;ENC1;EIF4EBP1;RBBP8;HIVEP1;JUNB;GSDMD;STARD3NL;TSC22D1;ATPIF1;ATP11C;RAD23A;NAP1L1;FOXN3;DDB2;F5;TOM1L1;BST2;NET1;GORASP2;HYOU1;BCOR;SLC29A1;SSX2IP;NUCB2;R3HDM2
14d BDZ	9/109	0.901521	0.999992	0.680306	0.0705285	SPAG9;PNISR;JUND;KMT2A;PABPN1;USP9X;CCNL2;BAZ1A;FNIP2
28d PAP	9/109	0.901521	0.999992	0.680306	0.0705285	TLE1;JUND;ATP8A1;TSC22D1;IGF2BP3;FOXO3;LPIN1;GTPBP4;R3HDM2
14d CMP	24/261	0.914874	0.999992	0.764428	0.0680107	SLC22A5;TLE1;CADM1;STAT1;UBA5;TXNRD1;NOLC1;RTN4;F5;IPO5;PNN;PPP4R2;CSRP1;SIMC1;CHEK1;ENC1;PDCD4;PKP4;MBP;NBN;NDUFV3;SLC29A1;TARDBP;SLC12A7
14d AJM	12/141	0.908519	0.999992	0.702905	0.0674366	RB1;ACLY;EGR1;SLC6A6;HEBP2;PDLIM2;CSRP1;MCM10;THOC5;HNRNPA1;SYNE2;R3HDM2
14d IPA	25/271	0.91595	0.999992	0.767083	0.0673449	HDAC2;CDCA3;ATP8A1;ARHGEF26;NEDD9;ITGAL;TOB2;YBX3;RTN4;IRF2BPL;CSRP1;UBN1;TRIM24;TPPP;GGT1;MAP4K4;JUN;TLE1;THOC5;CDC25B;NET1;VANGL1;MAP7D1;NUCB2;R3HDM2
7d FFB	155/1471	0.926874	0.999992	0.884224	0.0671461	SLC23A2;PANK2;TFRC;ATP8A1;WIPF1;PANK1;PPAN;ZBTB20;ARID4A;IL1RAP;SMC6;APEH;NR3C1;ANTXR2;ETS1;CCDC28B;DCAF6;IPO5;LIPE;STK10;ALCAM;CHCHD3;PPP4R2;PSMD2;CHEK1;GRB10;PIEZO1;ENPP1;NBN;MAF1;PELO;SLC12A7;ST6GAL1;ATP11C;LMTK2;LMO7;PRKAB1;CLPP;CCDC86;SIK2;SRSF6;PPIA;ASF1A;ANAPC2;FKBP5;BLM;SLC22A5;PSMD14;FLII;CCDC25;NMD3;RTN4;SLC9A3R1;LDHA;EIF4EBP1;MBP;UTP20;NDUFV3;N4BP2;ZKSCAN1;HEXIM1;GSDMD;ZRANB3;OSBPL8;CP…
6hr rotenone	9/110	0.907021	0.999992	0.673531	0.0657295	NET1;BLM;RBM15;TSC22D1;WTAP;ENC1;IRF2BP2;TNFAIP3;SSX2IP
9hr pemoline	9/110	0.907021	0.999992	0.673531	0.0657295	FUNDC2;KLF12;JUND;GCH1;CIRBP;CAPG;NDUFV3;ATP1B1;IRF2BPL
28d AJM	22/243	0.919699	0.999992	0.751495	0.0629066	RB1;UBL4A;WWOX;BCAS3;LAMA5;PTPRS;CADM1;SHC1;LRBA;DENND1A;DDX42;VPS13B;TYMS;FOXO3;ILF3;PDLIM2;TFDP2;HNRNPA1;ATG7;MYH10;JAM3;TJP2
7d MTZ	62/625	0.928165	0.999992	0.8294	0.061828	TOP2A;WDR3;JMJD1C;IL1RAP;OSBPL11;MKI67;SMC4;SYNE2;IPO5;LIPE;CSRP1;NUSAP1;MAF1;PELO;TMPO;NDC1;TLE1;ATPIF1;ATP11C;KIF23;THOC5;ELF1;PKP4;DSG2;PTPRCAP;PRKAA1;CDCA3;TTK;PDS5B;FOXO3;HTATSF1;TOB2;TOB1;CAMSAP1;LIMA1;NT5E;PGRMC1;RACGAP1;EIF4EBP1;HNRNPA1;ECT2;SLC38A2;BUB1;MAP4K4;CENPU;WWOX;EGR1;SVIL;ACBD5;MGA;SYNRG;MICAL3;DNAJA1;NET1;CENPF;CDK1;PDCD4;TACC3;NCAPD2;CEBPZ;SSBP2;EBAG9
15d chlormezanone	22/244	0.922963	0.999992	0.748067	0.0599699	TSC22D1;ATPIF1;NEDD9;MCM10;NAP1L1;YBX3;ICAM1;CDC25B;LMNB1;NET1;SLC6A6;HEBP2;SGPL1;NT5E;PAK1;PABPN1;INCENP;IGF2BP3;SIK2;ALDOA;TKT;PELO
7d GMC	10/122	0.915375	0.999992	0.674736	0.0596609	AKIRIN2;TLE1;TSC22D1;CASKIN2;ATP1B1;THOC5;FOXO3;RBM34;VAMP4;PHF8
28d LNX	15/174	0.920365	0.999992	0.712553	0.0591312	SRRM2;PRNP;NOP58;WIPF1;ICAM2;SLC1A4;CAPG;PPP1R9B;RPS6KA3;PTPRC;WNK1;LEO1;CD38;SH3BGRL3;CDS2
14d DTL	26/284	0.926157	0.999992	0.760466	0.0583367	PTPRS;JADE1;MCM10;SLC3A2;FRY;CSRP1;SV2A;ENC1;MBP;RRP12;LRRFIP1;HEXIM1;ABCC4;KLF12;NIFK;TXNRD1;RAD23A;SLC6A6;NEMF;MDM2;HYOU1;HDGF;PLXNB1;SIK2;LPIN1;R3HDM2
7d DZP	8/101	0.914703	0.999992	0.650212	0.0579705	SLC6A6;WEE1;TSC22D1;ATRX;MBP;IGF2BP3;GCSAM;PELO
14d MLX	9/112	0.917246	0.999992	0.660378	0.0570433	REEP1;JUN;CADM1;NFIA;SLC2A1;ETV3;PPIA;TOB1;CDC25B
14d BBZ	15/175	0.92414	0.999992	0.708059	0.0558601	TOP2A;AHCTF1;KLF12;RBM15;TFRC;TXNRD1;ATPIF1;THUMPD1;STK4;PRKAB1;BCL2L11;ECT2;SQSTM1;SLC38A2;PPIL4
28d DFNa	28/305	0.930662	0.999992	0.762618	0.0548006	SLC23A2;SLC22A5;TFRC;WIPF1;NAB2;ITGB2;TNFAIP3;CORO1A;PTPRF;FYB;PPP1R9B;PABPN1;MYO18A;SSR1;SH3BGRL3;JUNB;JAK3;BPTF;EGR1;PTPN18;HNRNPA3;MSN;ACLY;PTPRC;TAGLN2;CD48;VIM;PPIA
28d PCT	20/226	0.928221	0.999992	0.732919	0.0545918	PNISR;ABCC4;PTPRS;TSC22D1;EPB41;ATPIF1;CAPG;SIPA1L2;PRKAB1;YBX3;PTPRF;SPAST;EEF2K;CCNL2;DHCR7;SLC29A1;CDR2;RBM5;PFKP;R3HDM2
3d ASA	11/134	0.922919	0.999992	0.6757	0.0542005	ACLY;SLC6A6;PGRMC2;TSC22D1;ENC1;MCM6;NR3C1;SHCBP1;ACACA;RTN4;CDC25B
14d DIL	13/155	0.925019	0.999992	0.691552	0.0539006	PNISR;CD83;SLC22A5;TFRC;CGN;PTPRF;EHBP1;SLC6A6;ZNRF1;SIK2;PRKACA;PELO;R3HDM2
14d HCB	73/733	0.93879	0.999992	0.832335	0.0525733	RB1;PI4K2B;AHCTF1;PTPRS;CD83;RNF14;CHD7;ZBTB20;MCM10;LSP1;ITGAL;NR3C1;SYNE2;LARP1B;PTPRF;EDC3;HEBP2;ALCAM;NOB1;PSMD2;ENC1;ENPP1;JAK3;PELO;ZCCHC24;KLF12;TLE1;STARD3NL;TSC22D1;ATPIF1;LMO7;ATP1B1;PRKAB1;DDB2;PSMA5;RAPGEF2;SIK2;SSX2IP;USP14;NFIX;ARHGEF26;PSMD14;SLC3A2;FOXO3;IL2RG;NDRG2;TOB1;EHBP1;ARHGAP12;NT5E;BCL2L11;EMC1;RBBP8;HIVEP1;IGF2BP3;CEP76;N4BP2;RAB11FIP5;UBL4A;PRNP;USP9X;NAP1L1;FOXN3;REEP1…
7d SST	28/307	0.935819	0.999992	0.757064	0.0502183	SLC22A5;CDCA3;PANK1;NEDD4L;LPP;RTN4;HSPD1;HEBP2;PGRMC2;CSRP1;ENC1;NUSAP1;SCAP;NBN;LRRFIP1;ECT2;JUND;TSC22D1;HMGCS1;NAP1L1;ETV6;ACLY;TACC3;CDK1;SIK2;DHCR7;SLC29A1;SSX2IP
28d APL	32/348	0.941121	0.999992	0.763609	0.0463382	ARHGAP11A;HDAC2;SLC22A5;ATP8A1;FAM13A;CDCA8;NEDD4L;TTK;PIK3R1;IL1RAP;MKI67;NR3C1;FYB;CUX2;PPP2R5E;SESN1;CHEK1;TRIM24;NUSAP1;UBASH3A;JAK3;BUB1;EGR1;JUND;HMGCS1;STK17B;MAP7D1;SIMC1;CD7;DHCR7;EVI2B;R3HDM2
14d HPL	10/126	0.932675	0.999992	0.65132	0.0453959	TFRC;STAT1;TRIM24;IRF2BP2;SIK2;FOXO3;OSBPL11;TOB2;TRMT61A;RTN4
9hr valproic acid	13/158	0.935907	0.999992	0.677128	0.0448524	GTF3C3;SLC22A5;TFRC;TSC22D1;STAT1;OSBPL11;ARFGAP3;ACACA;ACLY;NT5E;HYOU1;MYH10;SEC31A
14d AM	68/692	0.947156	0.999992	0.819978	0.0445176	RB1;ARHGAP11A;TOP2A;PANK1;FAM13A;ZBTB21;PPAN;MCM10;LSP1;THUMPD1;MKI67;PTPRF;IPO5;TUBB6;ALCAM;CSRP1;PPP2R5E;SESN1;ENC1;TRIM24;NUSAP1;KIF21A;UBASH3A;NBN;LRRFIP1;TLE3;SUN2;ST6GAL1;TSC22D1;VPS13C;WDR75;LMO7;THOC5;ATP1B1;F5;CDC25B;MAP7D1;DSG2;SIK2;SLC29A1;HDAC2;SLC22A5;CTR9;CORO1A;EHBP1;LIMA1;ABLIM1;NT5E;PAK1;CUX2;PGRMC2;ECT2;ZKSCAN1;JAM3;SPAG9;SRPK2;EGR1;CPSF6;HSPA4;OSBPL3;NAP1L1;SLC6A6;SIMC1;CCDC6;C…
6hr terbinafine	10/127	0.93649	0.999992	0.645717	0.0423693	DIDO1;SLC22A5;MAP7D1;ZBTB20;CEP250;NBN;DHCR7;ARID1B;EDC3;TNRC6B
3d TZM	15/180	0.940829	0.999992	0.686407	0.0418669	JUN;CAMK2D;TRIO;ATP8A1;TSC22D1;IRF2BP2;THOC5;TOB2;CORO1A;ILF3;BCL2L11;MBP;UBASH3A;LPIN1;NUCB2
14d HYZ	16/191	0.943234	0.999992	0.690232	0.0403381	NDC1;TFRC;HMGCS1;TSC22D1;SLC3A2;TEX2;EML4;EPB41L5;SGPL1;ALCAM;RACGAP1;NFIA;AKAP9;ENC1;ACIN1;MBP
7d TZM	11/139	0.94176	0.999992	0.649121	0.0389504	NET1;TOP2A;BCL2L11;NFIL3;EPB41;IRF2BP2;NEDD9;HYOU1;TOB2;TRMT61A;LMNB1
3d BBr	47/498	0.952662	0.999992	0.784833	0.0380609	LAMA5;AHCTF1;SLC22A5;PSMD14;PANK1;CDCA8;HSD17B4;PTPRK;APEH;NR3C1;PTPRF;RTN4;HSPD1;EPB41L5;SLC9A3R1;LIMA1;NT5E;PGRMC2;CSRP1;NOB1;SESN1;ENC1;RBBP8;PMPCB;MBP;IGF2BP3;KIF21A;NBN;NDUFV3;LRRFIP1;HNRNPA1;EIF2A;TSFM;ST6GAL1;CPSF6;GPKOW;TSC22D1;IRF2BP2;NAP1L1;KIF22;PRKAB1;SMARCA2;F5;SLC6A6;PDCD4;CD47;R3HDM2
3d HYZ	13/161	0.945411	0.999992	0.663289	0.0372342	STIL;TFRC;TSC22D1;DENND4C;TEX2;EML4;SLC9A3R1;SGPL1;MEX3B;RACGAP1;NFIL3;MIER3;IGF2BP3
28d QND	8/107	0.941467	0.999992	0.610596	0.036829	TLE1;ARHGEF26;TSC22D1;FLII;VPS13C;MBP;THOC5;PFKP
28d OPZ	32/354	0.953129	0.999992	0.749121	0.0359616	RB1;AHCTF1;PTPRS;TFRC;PSMD14;WIPF1;MCM10;TOB2;MED12;CACNA1I;NIPBL;PAK1;CSRP1;MBP;GGT1;DTD1;GSDMD;EGR1;PRNP;NUP210;STARD3NL;ATPIF1;TET2;NAP1L1;PRKAB1;SLC6A6;WNK1;FUBP1;SLC29A1;SSX2IP;BIRC2;R3HDM2
28d ASA	16/194	0.951165	0.999992	0.678483	0.0339701	ABCC4;TRAM1;RBM15;DENND4C;CIRBP;MCM10;CTDSPL2;EPRS;NR3C1;TOB1;RTN4;ACLY;BCL2L11;TPR;PDCD4;PSMD1
7d PMZ	15/184	0.951813	0.999992	0.670007	0.0330896	TLE1;TSC22D1;SLC1A4;RAD23A;ACACA;NET1;SGPL1;ELF1;NT5E;EEF2K;MCM4;HYOU1;LPIN1;SLC38A2;SSX2IP
9hr acetazolamide	28/317	0.957036	0.999992	0.730448	0.0320774	CDCA3;ATP8A1;CHD7;SLC1A4;MKI67;STK4;TOB2;PTPRF;CCDC28B;NT5E;LASP1;PACSIN3;JUNB;RREB1;IVNS1ABP;PRKCI;TSC22D1;SPICE1;DTNBP1;CGN;THOC5;AEBP2;HDGF;PKP4;TKT;SMAP2;FKBP5;R3HDM2
28d PhB	12/153	0.952291	0.999992	0.642643	0.0314151	PNISR;SLC6A6;TFRC;CSRP1;TSC22D1;SIMC1;ENC1;ATPIF1;TRIM24;IGF2BP3;SIK2;R3HDM2
7d HYZ	13/164	0.953668	0.999992	0.65	0.030836	PNISR;EPB41;TNFAIP3;TEX2;DOCK11;SLC6A6;SGPL1;RBL1;PABPN1;ENC1;MKNK2;SSX2IP;R3HDM2
9hr haloperidol	8/110	0.951837	0.999992	0.592536	0.0292485	HNRNPA3;PTPRC;CSRP1;PCF11;CRIP2;MCM6;CORO1A;PTPRF
7d BBZ	14/176	0.95748	0.999992	0.652341	0.0283443	TFRC;CDCA3;LMO7;MCM10;THOC5;PHF6;ACLY;SLC6A6;MED13;NUSAP1;PLXNB1;ECT2;RPP38;EIF2A
28d BEA	8/111	0.954911	0.999992	0.58675	0.0270711	PNISR;TLE1;DMTN;MDM2;MYO18A;RBBP8;SLC1A4;NLK
7d PB	11/145	0.958975	0.999992	0.619843	0.0259656	SLC6A6;SGPL1;CDCA3;MKNK2;ZBTB20;IGF2BP3;NCAPD2;SIK2;MCM6;TMEM9;R3HDM2
14d SUL	21/251	0.963801	0.999992	0.688613	0.0253896	TOP2A;GSK3B;PTPN18;HNRNPA3;HMGCS1;USP42;NLK;PTPRF;SIRT3;LDHB;XRN1;MAP7D1;CHEK1;CANX;IGF2BP3;CEBPZ;SIK2;TPPP;HNRNPA1;JAK3;SSBP3
8d butylated hydroxyanisole	19/231	0.964406	0.999992	0.676043	0.0245015	CDCA3;TSC22D1;ATPIF1;THUMPD1;ATP1A1;ATP1B1;VANGL1;SLC6A6;CSRP1;NFIL3;SESN1;SIMC1;PDCD4;PLXNB1;SIK2;SLC29A1;GGT1;RAB11FIP5;R3HDM2
3d MTZ	31/353	0.967018	0.999992	0.725395	0.0243282	TFRC;DOT1L;HSD17B4;TTK;PIK3R1;IL1RAP;AMBRA1;ICAM1;PGRMC1;RPL18A;CSRP1;ENC1;EIF4EBP1;UBASH3A;EIF2A;TSFM;RBM15;TSC22D1;MGA;ATPIF1;AMPD2;CBFA2T3;SIRT3;SLC6A6;UHRF1BP1;PKP4;MAFK;SSX2IP;DBN1;NUCB2;FKBP5
28d DZP	7/101	0.958202	0.999992	0.562609	0.0240214	SLC6A6;TSC22D1;SIMC1;HYOU1;THOC5;PTPRF;R3HDM2
7d COL	14/180	0.965876	0.999992	0.636476	0.0220982	PRNP;CPSF6;LMO7;THOC5;NLK;SMARCA2;RTN4;SYNE2;SLC6A6;ZNRF1;BCL2L11;PARD3;RBBP6;R3HDM2
7d IBU	15/191	0.96681	0.999992	0.643102	0.021707	TOP2A;HNRNPA3;TFRC;CDCA3;TSC22D1;NEDD9;MKI67;LMNB1;CHEK1;TPPP;LRRFIP1;ECT2;JUNB;BUB1;SPC24
28d CMP	21/254	0.968639	0.999992	0.67963	0.021655	EGR1;SLC22A5;CADM1;FRMPD4;FLII;TXNRD1;ATPIF1;DDX10;ITGAL;ACACA;RTN4;FYB;EPB41L5;ILF3;RPL18A;CSRP1;ENC1;PKP4;NBN;RAB11FIP5;JAM3
3d BZD	27/317	0.971935	0.999992	0.701587	0.0199718	C2CD5;PTPRS;ITGB2;CAPG;TTK;TYMS;ITGAL;RTN4;EPB41L5;PGRMC2;SESN1;ENC1;NUSAP1;CD38;NDUFV3;MAF1;ECT2;PELO;BUB1;TSC22D1;NAP1L1;KIF22;F5;PDCD4;TRIP11;NCAPD2;SPC24
15d butylated hydroxyanisole	18/228	0.97549	0.999992	0.646356	0.0160392	EGR1;TLE3;TSC22D1;UBA5;ATPIF1;THUMPD1;OSBPL11;MLH1;ACACA;SLC6A6;ACLY;MEX3B;PAK1;CSRP1;MCM4;DHCR7;GGT1;MAP4K4
14d TBF	47/522	0.979552	0.999992	0.74414	0.0153741	BCAR3;PI4K2B;USP14;AHCTF1;SLC22A5;TFRC;PSMD14;SLC3A2;NR3C1;PTPRF;RTN4;AFF1;IPO5;ABLIM1;NT5E;BCL2L11;PDLIM2;CSRP1;ENC1;TRIM24;HIVEP1;NBN;CCNL2;RBM5;HEXIM1;PNISR;TLE3;MAP3K3;ABCC4;HMGCS1;TSC22D1;NIFK;WTAP;TXNRD1;LMO7;NAP1L1;EML4;SLC6A6;NSFL1C;BMP2K;SIK2;SLC29A1;SQSTM1;NUCB2;BIRC2;FKBP5;R3HDM2
28d GFZ	47/525	0.98171	0.999992	0.73934	0.0136474	GTF3C3;SLC22A5;STAU2;PANK1;SMC6;PTPRK;CTDSPL2;ITGAL;MKI67;PTPRF;ACACA;RTN4;DOCK10;LIMA1;DOCK11;HEBP2;ALCAM;PGRMC2;CSRP1;NFIL3;ENC1;RBBP8;NUSAP1;SCAP;ENPP1;NBN;ECT2;DTD1;RAB11FIP5;PRKCI;HMGCS1;TSC22D1;MGA;RAD23A;NAP1L1;PRKAB1;F5;EML4;ASPM;MEX3B;TACC3;HYOU1;ITGA5;SIK2;SSX2IP;NUCB2;R3HDM2
28d TMX	29/346	0.981138	0.999992	0.688899	0.013118	L3MBTL3;PTPRS;NAB2;NEDD4L;TNFAIP3;EPRS;MKI67;NR3C1;PTPRF;GGA2;SGPL1;FZR1;CSRP1;ECT2;MDP1;LZTS1;SEC31A;JAM3;MAP4K4;WWOX;FOXN3;NET1;SNRK;SIMC1;SIK3;CDK1;MDM2;NUMB;R3HDM2
3d CMA	36/418	0.982622	0.999992	0.709165	0.012432	RB1;FEN1;ICAM2;CAPG;TOB1;ACACA;RTN4;BCL2L11;CSRP1;ENC1;MKNK2;PSMD1;SSR1;CD38;TOPBP1;GGT1;SLC38A2;ZKSCAN1;VASP;IVNS1ABP;JUND;NUP210;TSC22D1;ATPIF1;CBFA2T3;CDC25B;ACLY;RFX7;SUB1;SIK3;PI4KA;CALM1;ZFPM1;NUCB2;FKBP5;R3HDM2
9hr vitamin A	14/189	0.979609	0.999992	0.603433	0.0124316	RB1;CADM1;CTR9;NEDD9;ADARB1;OSBPL11;PIAS1;PDLIM1;SLC9A3R1;ILF3;LCK;RBBP8;JUNB;SPC24
28d SS	26/317	0.982347	0.999992	0.67295	0.0119855	TFRC;ATP8A1;PSMD14;FAM13A;MCM10;NR3C1;RTN4;SGPL1;PRKAR2A;SESN1;TRIM24;RBBP8;RIOK1;FNIP1;RFFL;ZKSCAN1;ATF7IP;TSC22D1;BAZ1A;PRKAB1;EML4;RNF168;ACLY;BMP2K;SIK2;SSX2IP
28d NIM	7/111	0.979685	0.999992	0.508222	0.0104309	SLC6A6;AHCTF1;SIN3A;MBD1;THUMPD1;C2CD2L;EIF3A
7d HCB	28/342	0.98579	0.999992	0.671324	0.00960792	ARHGEF26;PSMD14;TNFAIP3;NLK;NR3C1;ELAVL1;ACACA;RTN4;HEBP2;SGPL1;ENC1;RBBP8;PSMD1;IGF2BP3;N4BP2;PGM1;ABCC4;KLF12;CPSF6;STARD3NL;TSC22D1;ATPIF1;UBE4B;NAP1L1;TEX2;REEP1;SLC6A6;R3HDM2
29d fluoxetine hydrochloride	14/193	0.983917	0.999992	0.589813	0.00956314	ARHGAP11A;HDAC2;OSBPL3;IRF2BP2;SLC39A14;ZNRF1;MAP7D1;ENC1;RANBP10;ECT2;JAK3;BUB1;SPC24;R3HDM2
14d PhB	6/100	0.98097	0.999992	0.482029	0.00926162	MED13;TFRC;TSC22D1;ANKRD11;PHLDB2;FKBP5
7d PCT	13/184	0.985703	0.999992	0.573321	0.00825589	ABCC4;SLC22A5;PSMD14;ATPIF1;GMPS;PTPRF;ACLY;SLC6A6;ENC1;HSF1;IGF2BP3;PRKACB;R3HDM2
28d BBZ	13/185	0.986566	0.999992	0.569955	0.00770843	PTPRS;TFRC;UBA5;TXNRD1;ATPIF1;PHF6;PTPRF;EHBP1;SLC6A6;ITGAV;DNM1L;SSX2IP;DTD1
3d CFB	27/337	0.988954	0.999992	0.655568	0.00728165	SLBP;PON3;TMEM87B;CAMK2D;CDCA3;PSMD14;HSD17B4;TTK;PTPRK;MKI67;RTN4;PNN;ZMYM2;CSRP1;HLTF;MKNK2;MBP;BUB1;JUND;TSC22D1;NAP1L1;KIF22;F5;ASPM;PDCD4;SSX2IP;SPC24
7d NPAA	13/186	0.987382	0.999992	0.566628	0.00719547	TLE3;LMO7;CD3E;CORO1A;RTN4;SLC6A6;LIMA1;CHEK1;UBASH3A;SLC29A1;FNIP2;CDR2;R3HDM2
14d CFB	37/441	0.990035	0.999992	0.688596	0.00689597	TOP2A;AHCTF1;TFRC;ZBTB20;CAPG;PTPRK;APEH;CHD1;RTN4;ALCAM;LARP1;MED13;CSRP1;SESN1;ITGAV;TOPBP1;PRKACB;DTD1;SLC38A2;PELO;ZCCHC24;RBM15;RCC2;IRF2BP2;NAP1L1;F5;SIRT3;MZT2B;ELF1;WEE1;PPFIBP2;PTPRC;STK17B;PDCD4;CD48;SSX2IP;BLVRA
7d SS	14/198	0.988128	0.999992	0.573622	0.00685082	TOP2A;EGR1;USP14;PRKAA1;TFRC;PSMD14;PRKAB1;SHCBP1;CSRP1;SIK3;CDK1;QRICH1;TARDBP;ECT2
28d NPAA	9/141	0.987521	0.999992	0.514444	0.00645988	ACLY;IRS1;CTR9;PDCD4;IGF2BP3;NAP1L1;ITGAL;SLC29A1;IL2RG
9hr thioridazine	8/129	0.987216	0.999992	0.498953	0.00641987	SLC6A6;ZNRF2;TFRC;ATL2;CGN;DHCR7;MMACHC;FKBP5
14d GFZ	39/467	0.992289	0.999992	0.684762	0.00530056	PON3;SLC22A5;TFRC;PANK1;PTPRK;NR3C1;FYB;PTPRF;RTN4;FZR1;ALCAM;PGRMC2;CSRP1;ENC1;RBBP8;ENPP1;MBP;NBN;LRRFIP1;PRKACA;MAF1;MAP4K4;GSDMD;PNISR;HMGCS1;TSC22D1;ATP11C;SMARCA2;F5;MANF;EML4;PTPRC;CDK1;HYOU1;SIK2;SLC29A1;EVI2B;NUCB2;R3HDM2
4d nifedipine	18/247	0.991417	0.999992	0.592083	0.00510374	TOP2A;TSC22D1;PRKCD;IRF2BP2;FOXN3;LSP1;PTPRF;EML4;PNN;LDHB;SLC6A6;CSRP1;CD38;IGF2BP3;FNIP1;PELO;SSX2IP;R3HDM2
7d BDZ	7/121	0.990522	0.999992	0.463377	0.00441301	SPAG9;ILF3;CSRP1;PABPN1;CCNL2;NBN;RTN4
3d PhB	8/134	0.991189	0.999992	0.479017	0.00423938	TRAM1;ARHGEF26;HMGCS1;TSC22D1;NFIA;MBP;IGF2BP3;R3HDM2
14d QND	7/122	0.991235	0.999992	0.459322	0.00404367	NET1;SLC22A5;CD38;EVL;IGF2BP3;EVI2B;ANAPC2
14d RIF	7/122	0.991235	0.999992	0.459322	0.00404367	ACLY;BCL2L11;CSRP1;NFIA;PARD3;ECT2;ACACA
28d BZD	19/262	0.993261	0.999992	0.588751	0.00398087	TFRC;STARD3NL;VPS13C;LMO7;NAP1L1;PTPRK;NR3C1;RTN4;F5;PGRMC2;CSRP1;PDCD4;CEBPZ;SLC29A1;SSX2IP;NUCB2;RAB11FIP5;JAM3;R3HDM2
28d AMT	21/284	0.99344	0.999992	0.60107	0.00395628	TLE3;SLC22A5;CADM1;POP1;TNFAIP3;NR3C1;PTPRF;ICAM1;EML4;SLC6A6;SGPL1;CSRP1;PABPN1;ENC1;RANBP10;MYADM;EIF4EBP1;RBBP8;UBASH3A;SSX2IP;R3HDM2
14d DZP	8/135	0.991829	0.999992	0.475218	0.00389877	RB1;EGR1;SLC6A6;NT5E;TLE1;TSC22D1;DHCR7;FOXO3
28d HYZ	23/306	0.993676	0.999992	0.611616	0.00388044	L3MBTL3;JUND;RBM15;TFRC;PARP1;NUFIP2;UBA5;TNFAIP3;GCSAM;CTDSPL2;EML4;NET1;TNRC6C;HEBP2;SGPL1;ZFYVE16;ENC1;TIMELESS;IGF2BP3;SIK2;TMCC1;RBM5;R3HDM2
7d DIL	7/127	0.994103	0.999992	0.440058	0.00260257	SLBP;SLC6A6;SVIL;CCNE2;MCM4;TOPBP1;RTN4
28d SST	11/177	0.994932	0.999992	0.499442	0.00253758	SVIL;L3MBTL3;SLC22A5;CSRP1;PABPN1;ENC1;TRIM24;MYADM;SSX2IP;RTN4;PTPRF
14d SS	16/237	0.99584	0.999992	0.545127	0.00227236	PNISR;TLE3;TSC22D1;PSMD14;STAU2;OSBPL3;MCM10;THUMPD1;ITGAL;CORO1A;ACACA;DOCK11;CSRP1;CD38;UBASH3A;PELO
28d DIL	10/168	0.995852	0.999992	0.47704	0.00198283	GSDMD;SLC6A6;HEBP2;JUN;TFRC;PABPN1;ENC1;TOPBP1;TKT;R3HDM2
7d BBr	34/438	0.997285	0.999992	0.631939	0.00171833	BCAR3;AHCTF1;SLC22A5;PANK1;HSD17B4;TNFAIP3;NR3C1;RTN4;EPB41L5;LIMA1;ALCAM;BCL2L11;PGRMC2;CSRP1;ENC1;MKNK2;RBBP8;NBN;ZKSCAN1;RPP38;GSDMD;ST6GAL1;KLF12;TSC22D1;SPICE1;CIRBP;LMO7;NAP1L1;PRKAB1;SIMC1;HYOU1;SLC29A1;SSX2IP;R3HDM2
28d PB	12/196	0.996971	0.999992	0.491252	0.00149021	ACLY;SGPL1;PTPRS;PARP1;TSC22D1;CHD9;CD38;SIK2;ARHGEF7;THOC5;SSX2IP;FKBP5
28d BBr	45/558	0.998005	0.999992	0.657665	0.00131348	BCAR3;PANK2;AHCTF1;SLC22A5;TFRC;PANK1;SLC3A2;ZBTB44;THUMPD1;PTPRK;TOB2;PTPRF;CCDC28B;RTN4;HSPD1;LIMA1;WRN;FZR1;ALCAM;PGRMC2;CSRP1;ENC1;EIF4EBP1;RBBP8;ENPP1;NBN;TPPP;JAM3;GSDMD;GPKOW;STARD3NL;TSC22D1;USP9X;IRF2BP2;NAP1L1;PRKAB1;GTPBP4;F5;TOM1L1;PDCD4;MYADM;SLC29A1;SSX2IP;C2CD2L;R3HDM2
8d chlormezanone	12/202	0.998025	0.999992	0.475575	0.00094017	DOCK11;ABLIM1;ATPIF1;CCDC6;EIF4EBP1;TTK;NAP1L1;SIK2;NBN;TKT;HNRNPA1;R3HDM2
29d butylated hydroxyanisole	12/207	0.998626	0.999992	0.463249	0.000636867	RB1;EGR1;SLC6A6;DENND1B;TLE3;TFRC;SESN1;PLXNB1;CEP170;FOXN3;GGT1;ETV6
7d OPZ	20/303	0.9989	0.999992	0.531151	0.000584692	CDT1;EGR1;TLE3;PTPRS;RBM15;TFRC;TSC22D1;PSMD14;ATPIF1;NAP1L1;SYNE2;SLC6A6;WEE1;CSRP1;PSMD2;TRIM24;GGT1;SLC38A2;RPP38;R3HDM2
28d CPP	10/187	0.999018	0.999992	0.42537	0.00041781	SLC6A6;NCOA5;ENC1;CD7;NFATC2;MBP;APBB2;RPP38;PTPRF;GPSM3
14d AA	3/102	0.99967	0.999992	0.228482	7.53114e-05	BCL2L11;HNRNPU;ELAVL1
7d GFZ	29/454	0.999946	0.999992	0.510639	2.75365e-05	SLC22A5;STAU2;PANK1;PTPRK;NR3C1;RTN4;IRF2BPL;EPB41L5;SLC9A3R1;DOCK11;ABLIM1;PGRMC2;CSRP1;ENC1;RBBP8;SCAP;MBP;NBN;LRRFIP1;TOPBP1;SPTAN1;GSDMD;HMGCS1;RAD23A;SMARCA2;WNK1;SIK2;SLC29A1;R3HDM2
3d CMP	8/218	0.999989	0.999992	0.286034	3.1108e-06	FUNDC2;CSRP1;GRB10;NBN;TPPP;VIM;ACACA;EHBP1
29d carbamazepine	5/177	0.999992	0.999992	0.21846	1.76455e-06	SLC6A6;IRF2BP2;MCM10;ATP1B1;TKT
